# Supplementary material for: Cold exposure alters lipid metabolism of skeletal muscle through HIF-1α-induced mitophagy
Source: BMC Biol. 2023 Feb 8;21:27. doi: 10.1186/s12915-023-01514-4 (PMC9906913; doi:10.1186/s12915-023-01514-4)
Supplement: Supplementary file 3 — Additional file 3. Lipidomic data of muscle after cold exposure. [file 12915_2023_1514_MOESM3_ESM.xlsx]

## Sheet: Sheet1
LipidIon	LipidGroup	Class	FattyAcid	FA1	FA2	FA3	FA4	OPLS-DA VIP	p-value	Fold change	COLD-1	COLD-2	COLD-3	COLD-4	COLD-5	COLD-6	COLD-7	COLD-8	RT-1	RT-2	RT-3	RT-4	RT-5	RT-6	RT-7	RT-8
TG(16:0/18:1/20:1)+NH4	TG(54:2)+NH4	TG	(16:0/18:1/20:1)	(16:0)	(18:1)	(20:1)		1.95321	0.0235594	2.47529	53.9725	127.794	76.0423	342.478	189.959	198.665	179.396	63.2944	32.9521	83.8867	21.3584	116.081	39.6891	42.1218	57.1076	104.361
TG(15:0/18:2/22:6)+NH4	TG(55:8)+NH4	TG	(15:0/18:2/22:6)	(15:0)	(18:2)	(22:6)		0.117887	0.0380314	5.79927	0.0638375	0.103136	0.0805829	1.01062	0.421938	1.00269	0.340498	0.127559	0.0209251	0.0548542	0.0553572	0.168241	0.0932179	0.0189856	0.0415419	0.0901984
TG(55:8)+NH4	TG(55:8)+NH4	TG	(55:8)	(55:8)	0	0		0.411624	0.0958345	1.44102	26.447	30.3729	35.2772	56.0784	34.025	49.7475	22.3957	18.1797	13.6219	21.9672	17.0905	40.008	36.3847	19.8793	27.1906	12.9767
TG(18:0/18:0/18:1)+NH4	TG(54:1)+NH4	TG	(18:0/18:0/18:1)	(18:0)	(18:0)	(18:1)		0.691508	0.0168557	2.82772	6.68465	13.8496	9.49193	41.1016	20.412	16.8708	17.598	7.80354	6.0156	7.40827	2.69339	8.96685	2.29655	5.07248	7.34113	7.52731
TG(55:7)+NH4	TG(55:7)+NH4	TG	(55:7)	(55:7)	0	0		0.0846251	0.375902	1.19239	1.07287	3.49544	2.32366	2.33106	2.05288	1.63491	1.61507	1.86685	1.28344	2.79792	1.1799	1.71184	2.68071	0.671278	1.88149	1.54127
TG(18:2/17:1/20:4)+NH4	TG(55:7)+NH4	TG	(18:2/17:1/20:4)	(18:2)	(17:1)	(20:4)		0.222273	0.0405414	5.26689	0.353024	0.712933	0.550072	4.33136	1.16115	2.31895	1.30886	0.236615	0.0295532	0.511199	0.061738	0.681537	0.152183	0.121136	0.0711487	0.454893
TG(18:0/18:0/18:0)+NH4	TG(54:0)+NH4	TG	(18:0/18:0/18:0)	(18:0)	(18:0)	(18:0)		0.173341	0.13038	12.4881	0.126974	0.0733516	2.01676	4.87926	0.507909	0.642487	0.0420038	0.0446279	0.136351	0.160408	0.0660626	0.0874224	0.029423	0.146827	0.0231083	0.0177027
TG(18:0/18:0/18:0)+NH4	TG(54:0)+NH4	TG		(18:0)	(18:0)	(18:0)		0.189574	0.00250038	1.70784	1.85415	2.21054	2.10868	4.34932	2.83525	2.22742	2.77927	3.17579	2.10813	1.72792	1.31612	1.69351	1.20488	1.28109	1.48911	1.79191
TG(19:1/18:2/18:3)+NH4	TG(55:6)+NH4	TG	(19:1/18:2/18:3)	(19:1)	(18:2)	(18:3)		0.161449	0.0452425	2.49539	0.383852	1.11572	0.430237	1.64063	1.77073	2.74851	1.83909	0.250164	0.0458805	0.761927	0.134426	1.33877	0.348508	0.276633	0.379487	0.793465
TG(16:0/17:0/22:6)+NH4	TG(55:6)+NH4	TG	(16:0/17:0/22:6)	(16:0)	(17:0)	(22:6)		0.233975	0.00952081	3.67204	0.402711	1.06753	0.97506	3.27356	1.82184	2.83715	2.53833	0.56382	0.117573	0.754534	0.18639	0.949031	0.161741	0.13604	0.410244	0.955431
TG(19:0/18:2/18:3)+NH4	TG(55:5)+NH4	TG	(19:0/18:2/18:3)	(19:0)	(18:2)	(18:3)		0.125772	0.0238286	1.67752	0.629797	1.32936	0.726252	1.67712	1.6455	1.83585	1.58688	0.729826	0.478365	0.934955	0.356345	1.04964	0.765208	0.638891	0.647147	1.18637
TG(19:1/18:2/18:2)+NH4	TG(55:5)+NH4	TG	(19:1/18:2/18:2)	(19:1)	(18:2)	(18:2)		0.454367	0.0237326	3.41222	1.39124	5.33222	3.28667	16.1472	8.41108	10.5958	7.60367	1.22022	0.226703	2.833	0.251138	4.57304	1.7452	0.823066	1.60665	3.7632
TG(19:1/18:1/18:2)+NH4	TG(55:4)+NH4	TG	(19:1/18:1/18:2)	(19:1)	(18:1)	(18:2)		0.761777	0.0319789	3.23017	3.75803	16.6745	7.8938	49.1175	22.3814	28.0102	22.22	4.44933	1.2064	8.46109	1.83472	15.3286	3.94759	3.05633	3.45136	10.5456
LPC(19:1)+H	LPC(19:1)+H	LPC	(19:1)	(19:1)	0	0		0.0250534	0.316667	1.16244	0.0926434	0.175698	0.209916	0.183149	0.153045	0.24006	0.129049	0.197337	0.191748	0.0703646	0.202599	0.139196	0.135729	0.119942	0.198868	0.129483
TG(18:3/18:2/20:5)+NH4	TG(56:10)+NH4	TG	(18:3/18:2/20:5)	(18:3)	(18:2)	(20:5)		0.130181	0.0172754	4.5812	0.0823445	0.370007	0.44085	1.27632	0.252767	0.619588	0.636296	0.15522	0.00409498	0.13502	0.0429366	0.206772	0.0368106	0.10338	0.0185532	0.289199
TG(19:0/18:1/18:2)+NH4	TG(55:3)+NH4	TG	(19:0/18:1/18:2)	(19:0)	(18:1)	(18:2)		0.662862	0.0273321	2.8638	4.40277	11.6588	8.41904	37.2248	20.6402	26.7718	16.6672	4.48572	1.50885	7.87184	1.71336	12.6909	3.96378	4.51837	4.15021	9.07137
TG(20:0e/18:1/18:2)+NH4	TG(56:3e)+NH4	TG	(20:0e/18:1/18:2)	(20:0e)	(18:1)	(18:2)		0.0964273	0.00315762	3.50963	0.207504	0.425636	0.226969	0.614095	0.243531	0.240448	0.212537	0.135768	0.0531078	0.132564	0.0392182	0.17351	0.0229796	0.0394119	0.106127	0.090271
TG(20:5/18:2/18:2)+NH4	TG(56:9)+NH4	TG	(20:5/18:2/18:2)	(20:5)	(18:2)	(18:2)		0.485625	0.00831071	4.9968	1.009	5.55978	4.07789	13.1283	5.3987	7.50746	13.0888	1.73824	0.261918	1.76313	0.371394	2.14521	1.09522	0.701339	0.527945	3.44207
TG(16:1/18:2/22:6)+NH4	TG(56:9)+NH4	TG	(16:1/18:2/22:6)	(16:1)	(18:2)	(22:6)		0.154134	0.0668137	2.61179	0.127574	0.405798	1.09583	2.91661	1.48026	2.10816	0.933256	0.253883	0.0474132	0.557187	0.151038	0.779792	0.549979	0.287377	0.223269	0.972902
TG(19:0/18:1/18:1)+NH4	TG(55:2)+NH4	TG	(19:0/18:1/18:1)	(19:0)	(18:1)	(18:1)		0.453657	0.0372594	3.00254	2.20282	5.94679	3.74678	20.3116	9.17936	6.72493	8.96201	2.58304	1.05742	2.53956	1.05397	5.8405	0.9062	1.42284	2.51948	4.52901
TG(19:0/18:1/18:1)+NH4	TG(55:2)+NH4	TG	(19:0/18:1/18:1)	(19:0)	(18:1)	(18:1)		0.280028	0.222802	1.853	0.341073	4.08092	1.18421	12.741	2.59353	4.19495	5.99008	2.27234	1.43797	2.95197	0.366774	5.58168	0.441268	1.6694	2.21926	3.35547
TG(16:0e/20:1/20:1)+NH4	TG(56:2e)+NH4	TG	(16:0e/20:1/20:1)	(16:0e)	(20:1)	(20:1)		0.343168	0.04454	15.7615	6.08656	12.8147	2.24631	5.98753	1.27083	0.685406	0.181375	0.135573	0.425335	0.409844	0.11478	0.277372	0.136776	0.254488	0.179914	0.0673199
TG(18:2/18:2/20:4)+NH4	TG(56:8)+NH4	TG	(18:2/18:2/20:4)	(18:2)	(18:2)	(20:4)		0.517201	0.0450233	3.02926	3.95754	7.06358	5.61544	20.5965	8.05198	27.8294	11.1092	2.30484	0.628726	5.30677	0.470987	5.42166	3.89656	1.19927	3.2795	8.36077
TG(16:0/18:2/22:6)+NH4	TG(56:8)+NH4	TG	(16:0/18:2/22:6)	(16:0)	(18:2)	(22:6)		0.816732	0.0280154	4.35394	2.91591	9.00106	7.38444	52.1174	21.805	36.5484	18.886	7.97455	1.20729	5.20436	1.10985	7.76871	4.02059	1.80824	3.06398	11.7919
TG(18:0/18:1/19:0)+NH4	TG(55:1)+NH4	TG	(18:0/18:1/19:0)	(18:0)	(18:1)	(19:0)		0.182703	0.0391403	2.5494	0.397437	0.880396	0.552589	3.36427	1.59757	1.38165	1.46969	0.80993	0.310078	0.645515	0.172461	1.03483	0.195598	0.466907	0.454676	0.820326
TG(20:0p/16:0/20:0)+NH4	TG(56:0p)+NH4	TG	(20:0p/16:0/20:0)	(20:0p)	(16:0)	(20:0)		0.200632	0.0260273	13.1189	1.67734	3.95201	1.17122	1.89538	0.497535	0.518569	0.0575907	0.104987	0.145861	0.179049	0.0679094	0.113063	0.0941977	0.0504791	0.063041	0.0391005
TG(16:0/18:1/22:6)+NH4	TG(56:7)+NH4	TG	(16:0/18:1/22:6)	(16:0)	(18:1)	(22:6)		0.903906	0.013986	2.89291	8.86288	19.2555	16.6354	60.1469	29.5493	46.1603	41.0616	12.852	3.74811	13.6771	4.75985	17.8745	6.27501	5.00687	9.23645	20.4906
TG(18:1/18:2/20:4)+NH4	TG(56:7)+NH4	TG	(18:1/18:2/20:4)	(18:1)	(18:2)	(20:4)		1.09094	0.0136959	3.38307	10.4893	25.3116	25.8071	82.6503	39.2273	64.5764	46.3945	10.424	1.04546	22.1039	4.85093	19.7712	9.29359	4.60517	7.76922	20.6801
TG(16:0/16:0/23:0)+NH4	TG(55:0)+NH4	TG	(16:0/16:0/23:0)	(16:0)	(16:0)	(23:0)		0.0486451	0.00818983	1.86913	0.174248	0.127066	0.206644	0.181074	0.232034	0.0782613	0.22953	0.338275	0.100139	0.139516	0.0972147	0.154933	0.0706702	0.112354	0.102916	0.0606863
LPC(19:1)+H	LPC(19:1)+H	LPC	(19:1)	(19:1)	0	0		0.0363331	0.00370441	1.61543	0.0654307	0.14316	0.171658	0.168744	0.138736	0.184265	0.110881	0.158249	0.122127	0.060723	0.0819467	0.0968372	0.10703	0.0873216	0.0596318	0.0907711
TG(18:1/18:2/20:3)+NH4	TG(56:6)+NH4	TG	(18:1/18:2/20:3)	(18:1)	(18:2)	(20:3)		1.05547	0.0163017	3.3722	7.32073	18.8768	21.8833	80.5	42.1527	65.0899	44.7494	14.7172	2.5194	14.0819	3.49918	21.1211	9.50291	5.02189	11.384	20.4354
TG(18:0/16:0/22:6)+NH4	TG(56:6)+NH4	TG	(18:0/16:0/22:6)	(18:0)	(16:0)	(22:6)		0.319024	0.00518627	2.41456	1.7148	2.89422	2.27795	7.20679	5.43503	5.23788	5.34602	3.22848	0.77546	1.94937	1.03594	2.75526	1.04597	1.04878	2.35513	2.8425
TG(18:1/18:2/20:3)+NH4	TG(56:6)+NH4	TG	(18:1/18:2/20:3)	(18:1)	(18:2)	(20:3)		0.528028	0.0199499	3.58556	1.39003	14.2245	2.00055	9.58982	9.44047	18.5123	15.6072	1.55355	1.10679	4.13834	0.778197	4.91877	1.81726	1.10458	1.71884	4.58659
TG(20:1/18:2/18:2)+NH4	TG(56:5)+NH4	TG	(20:1/18:2/18:2)	(20:1)	(18:2)	(18:2)		1.05716	0.0226271	2.32616	13.5215	49.3988	37.2115	96.5423	52.4562	78.33	55.1687	19.6414	5.8063	35.4623	8.22559	46.3976	13.9162	12.4157	15.5467	35.1629
TG(18:0/18:1/20:4)+NH4	TG(56:5)+NH4	TG	(18:0/18:1/20:4)	(18:0)	(18:1)	(20:4)		0.500439	0.0370026	2.33948	3.03066	7.69019	2.31096	20.8244	12.2293	17.5222	12.6286	4.99682	1.88953	6.72821	1.63539	5.81032	4.80426	2.13886	4.87664	6.83953
TG(20:0/18:2/18:2)+NH4	TG(56:4)+NH4	TG	(20:0/18:2/18:2)	(20:0)	(18:2)	(18:2)		0.537607	0.202745	1.40652	14.9818	31.2397	8.3194	56.2748	35.8052	42.1742	26.6807	16.116	12.9957	32.9781	11.7917	28.4698	16.9124	13.8648	23.2702	24.3728
TG(20:1/18:1/18:2)+NH4	TG(56:4)+NH4	TG	(20:1/18:1/18:2)	(20:1)	(18:1)	(18:2)		1.25281	0.0208904	2.41571	24.9392	65.8048	39.4906	143.362	76.8619	79.4021	75.4905	25.2222	10.4294	40.2702	10.87	59.4626	19.4849	15.8772	25.113	38.127
LPC(19:0)+H	LPC(19:0)+H	LPC	(19:0)	(19:0)	0	0		0.0819411	0.377255	1.14546	2.2847	2.78421	2.68613	2.48601	2.36541	2.47818	2.0436	2.78243	4.15347	2.0936	2.51191	1.49755	1.30599	1.76286	2.66007	1.39676
TG(20:1/18:1/18:1)+NH4	TG(56:3)+NH4	TG	(20:1/18:1/18:1)	(20:1)	(18:1)	(18:1)		1.2345	0.0287659	2.57505	18.8311	60.7125	28.7391	135.102	66.0931	65.9642	73.1788	16.8377	7.55525	35.4514	8.18533	46.2357	12.638	12.7401	21.4702	36.4807
TG(16:0/18:1/22:1)+NH4	TG(56:2)+NH4	TG	(16:0/18:1/22:1)	(16:0)	(18:1)	(22:1)		0.612369	0.0394908	2.73488	5.85824	15.4939	8.3232	39.1436	16.324	8.44886	16.5034	6.446	2.374	6.60791	2.18494	13.2442	2.03834	3.94322	5.47192	6.74848
TG(22:5/17:1/18:2)+NH4	TG(57:8)+NH4	TG	(22:5/17:1/18:2)	(22:5)	(17:1)	(18:2)		0.135365	0.0333946	3.75061	0.1054	0.368041	0.321111	1.57788	0.590801	0.982264	0.90899	0.0754271	0.0216906	0.145261	0.0303521	0.552815	0.182129	0.0427899	0.126989	0.212407
TG(16:0/16:0/24:1)+NH4	TG(56:1)+NH4	TG	(16:0/16:0/24:1)	(16:0)	(16:0)	(24:1)		0.232803	0.0873302	2.37216	0.509642	2.76275	1.43645	6.89755	1.26417	2.00481	2.37006	1.21622	0.508721	1.13756	0.458749	2.04717	0.530256	0.928012	1.05042	1.12176
TG(17:0/18:1/22:6)+NH4	TG(57:7)+NH4	TG	(17:0/18:1/22:6)	(17:0)	(18:1)	(22:6)		0.150518	0.0501776	3.31792	0.12762	0.579684	0.620308	1.93578	0.376304	0.544491	1.76665	0.307635	0.0419733	0.473881	0.0496138	0.507956	0.0113661	0.119239	0.105081	0.577155
TG(16:0/16:0/24:0)+NH4	TG(56:0)+NH4	TG	(16:0/16:0/24:0)	(16:0)	(16:0)	(24:0)		0.0631739	0.065579	1.60998	0.258784	0.451334	0.144823	0.688519	0.480223	0.319146	0.236615	0.266704	0.238186	0.230023	0.0790228	0.32681	0.153774	0.240921	0.204889	0.294194
LPC(19:0)+H	LPC(19:0)+H	LPC	(19:0)	(19:0)	0	0		0.0357341	0.543575	1.13041	0.30017	0.365253	0.103802	0.29873	0.300817	0.364788	0.264428	0.423576	0.421287	0.090353	0.381231	0.267192	0.0718723	0.27451	0.344366	0.291383
TG(18:2/18:2/21:1)+NH4	TG(57:5)+NH4	TG	(18:2/18:2/21:1)	(18:2)	(18:2)	(21:1)		0.133721	0.077982	3.96452	0.0795892	0.282099	0.398997	2.20626	0.882627	0.52465	0.403464	0.210234	0.0755382	0.180733	0.0902697	0.326036	0.0525574	0.0689364	0.106698	0.357372
TG(18:3/18:2/22:6)+NH4	TG(58:11)+NH4	TG	(18:3/18:2/22:6)	(18:3)	(18:2)	(22:6)		0.15323	0.0172591	6.26839	0.103782	0.281054	0.467948	1.74757	0.612848	0.978469	0.650724	0.146716	0.0113479	0.130159	0.0192055	0.285805	0.0160876	0.0459419	0.0497095	0.237658
TG(18:3/18:2/22:6)+NH4	TG(58:11)+NH4	TG	(18:3/18:2/22:6)	(18:3)	(18:2)	(22:6)		0.1138	0.00749569	6.72206	0.0690924	0.240024	0.19125	0.676488	0.19767	0.430625	0.731676	0.12546	0.00750495	0.0528599	0.0260244	0.122351	0.0247063	0.0180574	0.0247537	0.119795
TG(18:2/18:2/21:0)+NH4	TG(57:4)+NH4	TG	(18:2/18:2/21:0)	(18:2)	(18:2)	(21:0)		0.164349	0.0331352	2.57586	0.17711	1.4278	1.19982	1.62132	1.20422	2.94656	0.575912	0.663945	0.145263	0.942163	0.15384	0.907671	0.378632	0.395088	0.343666	0.544709
TG(58:3p)+NH4	TG(58:3p)+NH4	TG	(58:3p)	(58:3p)	0	0		0.0543087	0.015387	3.72137	0.0613188	0.132754	0.0803814	0.249905	0.0879753	0.0557774	0.0677096	0.035671	0.00623811	0.0434705	0.00589376	0.0680239	0.000786961	0.00984275	0.0390388	0.0340194
TG(18:2/18:2/22:6)+NH4	TG(58:10)+NH4	TG	(18:2/18:2/22:6)	(18:2)	(18:2)	(22:6)		0.40346	0.0190379	4.54886	0.967374	3.89011	2.57191	10.2208	5.83701	11.2479	4.42292	0.542307	0.200965	0.929996	0.18651	3.64073	0.74	0.439047	0.974048	1.61624
TG(18:1/18:2/21:0)+NH4	TG(57:3)+NH4	TG	(18:1/18:2/21:0)	(18:1)	(18:2)	(21:0)		0.226877	0.0554898	2.58896	0.611822	1.65554	1.03602	5.16236	1.62098	3.27486	2.45095	0.426128	0.237498	1.30478	0.213241	1.87343	0.304796	0.450307	0.819023	1.06918
TG(20:0e/18:2/20:1)+NH4	TG(58:3e)+NH4	TG	(20:0e/18:2/20:1)	(20:0e)	(18:2)	(20:1)		0.115599	0.0200659	8.01534	0.610176	1.09976	0.270695	0.78193	0.180867	0.142395	0.0982817	0.0596702	0.0433548	0.107764	0.023844	0.0958295	0.0206729	0.0234118	0.0495337	0.0402857
CerG2(d18:1/22:0)+H	CerG2(d40:1)+H	CerG2	(d18:1/22:0)	(d18:1)	(22:0)	0		0.0611311	0.368501	0.82817	0.510276	0.534336	0.458837	0.608188	0.221414	0.26286	0.122741	0.558813	0.557871	0.778208	0.31105	0.684044	0.245828	0.401888	0.575768	0.402824
TG(18:1/18:2/22:6)+NH4	TG(58:9)+NH4	TG	(18:1/18:2/22:6)	(18:1)	(18:2)	(22:6)		0.228539	0.00423079	3.39344	0.874484	2.03511	0.54064	3.0676	1.58714	2.21359	1.97778	0.916403	0.115261	0.543191	0.161312	1.40557	0.223148	0.210671	0.224732	1.00972
TG(18:1/18:2/22:6)+NH4	TG(58:9)+NH4	TG	(18:1/18:2/22:6)	(18:1)	(18:2)	(22:6)		0.390534	0.00597883	4.45191	0.758556	3.22067	2.30449	8.94934	4.34395	6.29597	4.78747	1.73338	0.0721902	1.2491	0.441143	1.80641	0.777352	0.349691	0.72142	1.85909
TG(18:1/18:2/22:6)+NH4	TG(58:9)+NH4	TG	(18:1/18:2/22:6)	(18:1)	(18:2)	(22:6)		0.797455	0.0234103	4.83591	3	8.70931	9.28786	47.0747	13.9751	33.1831	23.1896	4.40421	1.03673	4.70524	1.24573	6.83926	3.9081	1.52912	2.66919	7.60065
TG(18:1/18:1/21:0)+NH4	TG(57:2)+NH4	TG	(18:1/18:1/21:0)	(18:1)	(18:1)	(21:0)		0.138114	0.0118953	2.34068	0.400029	0.821178	0.856488	1.63466	1.2036	1.0389	1.08162	0.612247	0.0844307	0.705151	0.193173	1.18061	0.0858685	0.319677	0.179697	0.519125
TG(18:0e/20:1/20:1)+NH4	TG(58:2e)+NH4	TG	(18:0e/20:1/20:1)	(18:0e)	(20:1)	(20:1)		0.43455	0.098573	17.0668	5.1016	27.9812	4.24434	6.62413	1.97077	2.36534	0.157456	0.172055	0.290064	0.88824	0.316414	0.358763	0.397339	0.360882	0.159733	0.0771778
TG(22:4/18:2/18:2)+NH4	TG(58:8)+NH4	TG	(22:4/18:2/18:2)	(22:4)	(18:2)	(18:2)		0.465706	0.00194191	3.69796	2.12438	6.57583	4.90871	11.0624	8.47094	8.58307	9.96512	2.15796	0.54077	2.06079	0.637888	4.48724	1.40675	1.03187	1.5011	2.89523
TG(18:1/18:2/22:5)+NH4	TG(58:8)+NH4	TG	(18:1/18:2/22:5)	(18:1)	(18:2)	(22:5)		0.178604	0.126855	1.80168	0.657731	0.78424	2.01662	4.23703	3.63992	5.61283	1.89936	1.47647	0.46328	2.87105	0.579354	1.53551	1.11177	1.04265	1.18218	2.49491
TG(16:0/18:1/23:0)+NH4	TG(57:1)+NH4	TG	(16:0/18:1/23:0)	(16:0)	(18:1)	(23:0)		0.0913283	0.0315699	2.23609	0.146418	0.303178	0.308069	0.927913	0.53115	0.160247	0.467669	0.342546	0.119609	0.204913	0.129871	0.324762	0.117935	0.200203	0.150926	0.177125
TG(18:0e/20:0/20:1)+NH4	TG(58:1e)+NH4	TG	(18:0e/20:0/20:1)	(18:0e)	(20:0)	(20:1)		0.204654	0.0333839	11.251	1.61769	3.63357	0.747375	2.76435	0.586434	0.376464	0.0289434	0.0428923	0.169112	0.190091	0.047942	0.122068	0.127497	0.10745	0.0657126	0.0409581
Cer(d18:1/16:0)+H	Cer(d34:1)+H	Cer	(d18:1/16:0)	(d18:1)	(16:0)	0		0.145895	0.418289	1.2341	4.79319	6.90394	5.99514	4.83936	6.36102	13.5644	13.0027	1.96929	9.52489	2.3524	4.59625	6.07218	5.2536	5.27742	5.21667	8.2417
TG(18:1/18:2/22:4)+NH4	TG(58:7)+NH4	TG	(18:1/18:2/22:4)	(18:1)	(18:2)	(22:4)		0.633521	0.0207277	3.20561	3.83006	7.49469	8.8278	29.8777	13.4804	26.1982	15.9097	3.92668	1.35825	5.2932	1.01484	7.76556	1.71943	3.30589	6.28091	7.43494
TG(18:1/18:1/22:5)+NH4	TG(58:7)+NH4	TG	(18:1/18:1/22:5)	(18:1)	(18:1)	(22:5)		0.366195	0.0184082	2.60741	1.71445	3.07859	3.49977	12.1397	5.96974	7.11754	5.39532	3.57319	0.704577	2.19735	1.08412	3.3579	1.26692	0.941638	3.50742	3.23531
TG(18:0/16:0/23:0)+NH4	TG(57:0)+NH4	TG	(18:0/16:0/23:0)	(18:0)	(16:0)	(23:0)		0.0325066	0.161199	1.4814	0.0694323	0.0929132	0.0407953	0.197502	0.128185	0.103726	0.186381	0.181372	0.0605973	0.114827	0.0887825	0.193785	0.0591013	0.0808774	0.0332201	0.0440524
TG(22:1/18:2/18:2)+NH4	TG(58:5)+NH4	TG	(22:1/18:2/18:2)	(22:1)	(18:2)	(18:2)		0.39636	0.00398626	3.41631	0.91781	6.30756	4.44126	8.92235	4.24682	7.22719	4.41471	1.98944	0.538536	1.78026	0.854437	3.01805	0.463107	0.67579	1.65321	2.27645
TG(58:4)+NH4	TG(58:4)+NH4	TG	(58:4)	(58:4)	0	0		0.181224	0.15625	1.47605	1.51261	4.07014	1.808	6.31183	3.94136	4.01504	3.64156	2.07884	1.49208	3.80066	1.40436	4.97131	1.35765	1.2744	1.96102	2.28754
TG(18:1/18:2/22:1)+NH4	TG(58:4)+NH4	TG	(18:1/18:2/22:1)	(18:1)	(18:2)	(22:1)		0.494616	0.0489906	2.70894	3.90819	10.4042	5.87018	27.3143	9.91839	8.17697	9.24864	3.05206	1.07341	4.82949	1.35409	8.899	1.48203	2.61489	3.35827	5.14278
TG(20:1/18:1/20:1)+NH4	TG(58:3)+NH4	TG	(20:1/18:1/20:1)	(20:1)	(18:1)	(20:1)		0.489644	0.0379653	3.2019	2.60828	8.32321	3.45595	23.3608	9.51783	8.88275	8.29916	2.51179	1.01778	2.31022	1.24427	7.88172	1.16976	1.90576	2.18024	3.20275
CerG2(d18:1/23:0)+H	CerG2(d41:1)+H	CerG2	(d18:1/23:0)	(d18:1)	(23:0)	0		0.0277652	0.0616331	1.54116	0.162632	0.150548	0.22467	0.159862	0.191096	0.226032	0.0976101	0.0749302	0.055843	0.0988662	0.12436	0.20526	0.00907721	0.101628	0.124966	0.115331
AcCa(15:0)+H	AcCa(15:0)+H	AcCa	(15:0)	(15:0)	0	0		0.0722561	0.156085	0.517107	0.101388	0.280004	0.0546604	0.142127	0.190981	0.239676	0.235407	0.192124	1.00273	0.593093	0.22729	0.170169	0.309489	0.239087	0.173862	0.0619837
TG(16:0/18:1/24:1)+NH4	TG(58:2)+NH4	TG	(16:0/18:1/24:1)	(16:0)	(18:1)	(24:1)		0.293636	0.0172738	2.69083	1.3223	3.32385	1.60614	7.4397	3.13104	2.54989	3.85983	1.93662	0.596337	1.46915	0.635804	2.63608	0.432155	0.911985	1.2303	1.44193
TG(16:0/18:1/24:0)+NH4	TG(58:1)+NH4	TG	(16:0/18:1/24:0)	(16:0)	(18:1)	(24:0)		0.14854	0.0308285	2.45035	0.442477	0.84956	0.419271	2.23639	0.764808	0.943791	0.930758	0.461956	0.229379	0.438349	0.179076	0.692232	0.178041	0.371639	0.362693	0.425334
TG(26:0/16:0/16:0)+NH4	TG(58:0)+NH4	TG	(26:0/16:0/16:0)	(26:0)	(16:0)	(16:0)		0.0342756	0.12993	1.52813	0.0559497	0.114136	0.112045	0.112343	0.168367	0.125783	0.354339	0.204694	0.0677821	0.129953	0.0795783	0.106982	0.143552	0.0875234	0.0957213	0.105367
TG(16:0/22:6/22:6)+NH4	TG(60:12)+NH4	TG	(16:0/22:6/22:6)	(16:0)	(22:6)	(22:6)		0.106706	0.0192801	3.24735	0.120592	0.163923	0.186268	0.921589	0.312368	0.50448	0.601183	0.247957	0.0571027	0.131325	0.136558	0.206171	0.0543374	0.0536195	0.0906026	0.212085
TG(18:2/20:4/22:6)+NH4	TG(60:12)+NH4	TG	(18:2/20:4/22:6)	(18:2)	(20:4)	(22:6)		0.102258	0.00452159	4.52733	0.102511	0.146214	0.260982	0.468481	0.267315	0.589661	0.655704	0.176189	0.0612438	0.117649	0.0252039	0.178081	0.0536465	0.0195027	0.0336563	0.100118
TG(18:1/20:4/22:6)+NH4	TG(60:11)+NH4	TG	(18:1/20:4/22:6)	(18:1)	(20:4)	(22:6)		0.168796	0.00467703	4.00825	0.297068	0.535658	0.537446	1.35026	0.748495	1.63068	1.33906	0.385128	0.107005	0.35086	0.133878	0.329145	0.0395762	0.075521	0.135267	0.531186
TG(18:1/18:2/23:1)+NH4	TG(59:4)+NH4	TG	(18:1/18:2/23:1)	(18:1)	(18:2)	(23:1)		0.0798316	0.087372	3.00579	0.0681165	0.124433	0.244309	0.774306	0.133227	0.159448	0.458303	0.033266	0.0235849	0.110435	0.0243181	0.193002	0.0451402	0.0898254	0.0580901	0.11946
CerG2(d18:1/24:1)+H	CerG2(d42:2)+H	CerG2	(d18:1/24:1)	(d18:1)	(24:1)	0		0.0620815	0.882427	0.980251	0.367618	0.348147	0.566226	0.402324	0.549184	0.651917	0.233588	0.57255	0.595892	0.58272	0.524503	0.469355	0.386468	0.296824	0.449494	0.460672
TG(18:1/20:3/22:6)+NH4	TG(60:10)+NH4	TG	(18:1/20:3/22:6)	(18:1)	(20:3)	(22:6)		0.137987	0.0130905	4.29763	0.143393	0.278383	0.22488	1.3316	0.667491	0.72913	0.603592	0.243622	0.041772	0.170392	0.0633443	0.18927	0.0670113	0.0406284	0.162647	0.247358
TG(22:4/18:2/20:4)+NH4	TG(60:10)+NH4	TG	(22:4/18:2/20:4)	(22:4)	(18:2)	(20:4)		0.123646	0.0212064	3.38094	0.189099	0.25371	0.450341	0.647911	0.732626	1.39477	1.12128	0.184379	0.0369045	0.340675	0.0528536	0.348789	0.00978534	0.0593262	0.204725	0.418163
TG(18:1/18:2/23:0)+NH4	TG(59:3)+NH4	TG	(18:1/18:2/23:0)	(18:1)	(18:2)	(23:0)		0.137226	0.0238046	3.10105	0.221576	0.705875	0.465699	1.69481	0.887532	0.794255	0.530251	0.190418	0.0996527	0.349845	0.0788683	0.660905	0.0752914	0.126663	0.153034	0.226244
TG(20:0p/20:1/20:1)+NH4	TG(60:2p)+NH4	TG	(20:0p/20:1/20:1)	(20:0p)	(20:1)	(20:1)		0.116156	0.0536129	15.7205	0.510327	1.59213	0.277883	0.604255	0.126842	0.169221	0.0252268	0.0156216	0.047109	0.0466178	0.010021	0.0364396	0.0202474	0.0343856	0.0133457	0.00311852
CerG2(d18:1/24:0)+H	CerG2(d42:1)+H	CerG2	(d18:1/24:0)	(d18:1)	(24:0)	0		0.0639764	0.269911	0.803305	0.206157	0.0847866	0.313205	0.273026	0.0196362	0.33547	0.161297	0.278998	0.285596	0.258951	0.294893	0.357802	0.177365	0.207923	0.232433	0.267155
TG(20:1/18:2/22:6)+NH4	TG(60:9)+NH4	TG	(20:1/18:2/22:6)	(20:1)	(18:2)	(22:6)		0.269869	0.0604246	2.46799	0.625672	2.38433	0.933862	7.15749	2.37715	5.61057	3.12688	1.44997	0.478773	1.86322	0.602549	2.28123	0.881349	0.37761	0.889477	2.21495
TG(20:2/18:2/22:5)+NH4	TG(60:9)+NH4	TG	(20:2/18:2/22:5)	(20:2)	(18:2)	(22:5)		0.178873	0.00253539	3.0065	0.295573	1.41451	0.915295	0.977941	1.89662	1.05419	1.28502	0.561852	0.0944008	0.584323	0.122928	0.237168	0.185011	0.482288	0.495543	0.592618
TG(20:1/18:2/22:6)+NH4	TG(60:9)+NH4	TG	(20:1/18:2/22:6)	(20:1)	(18:2)	(22:6)		0.166561	0.0684719	3.24848	0.17985	0.380645	0.113789	2.92077	0.563373	1.50099	1.05454	1.11528	0.114246	0.242806	0.121379	0.822493	0.113861	0.080481	0.197432	0.717422
TG(18:1/18:1/23:0)+NH4	TG(59:2)+NH4	TG	(18:1/18:1/23:0)	(18:1)	(18:1)	(23:0)		0.106132	0.0695353	2.67091	0.16283	0.333059	0.274912	1.43122	0.503269	0.423489	0.340556	0.266851	0.0812485	0.242663	0.07287	0.432304	0.0737831	0.180708	0.143684	0.171583
TG(20:0e/20:1/20:1)+NH4	TG(60:2e)+NH4	TG	(20:0e/20:1/20:1)	(20:0e)	(20:1)	(20:1)		0.310186	0.0341616	18.9386	6.00156	9.29136	1.54225	5.03113	1.065	0.800406	0.0244004	0.0714534	0.245004	0.317623	0.109691	0.173331	0.205271	0.123711	0.0643726	0.0191415
TG(25:0/16:0/18:1)+NH4	TG(59:1)+NH4	TG	(25:0/16:0/18:1)	(25:0)	(16:0)	(18:1)		0.0340027	0.147041	1.4943	0.10046	0.113332	0.0432832	0.150807	0.153163	0.143974	0.301623	0.158693	0.0272694	0.115366	0.102268	0.128808	0.0504617	0.0905369	0.0775809	0.187564
TG(18:0e/20:1/22:0)+NH4	TG(60:1e)+NH4	TG	(18:0e/20:1/22:0)	(18:0e)	(20:1)	(22:0)		0.175436	0.0296197	14.3318	1.13387	2.68067	0.66068	1.85659	0.366105	0.302619	0.00655384	0.0321286	0.0854388	0.132962	0.0400141	0.0499968	0.0781432	0.0653878	0.0225405	0.0166785
TG(20:1/18:2/22:4)+NH4	TG(60:7)+NH4	TG	(20:1/18:2/22:4)	(20:1)	(18:2)	(22:4)		0.172052	0.0422012	2.66109	0.297611	0.651432	0.990655	3.09783	0.923885	1.73449	1.921	0.597395	0.29028	0.585241	0.375049	1.40065	0.109434	0.138774	0.483316	0.455644
TG(24:2/18:2/18:2)+NH4	TG(60:6)+NH4	TG	(24:2/18:2/18:2)	(24:2)	(18:2)	(18:2)		0.171833	0.00207389	4.3256	0.232466	0.860672	0.425394	1.38503	1.19851	0.9993	0.799664	0.303546	0.0431142	0.195396	0.0768434	0.337677	0.0182942	0.148453	0.167716	0.446893
TG(18:1/18:2/24:2)+NH4	TG(60:5)+NH4	TG	(18:1/18:2/24:2)	(18:1)	(18:2)	(24:2)		0.201669	0.0235904	2.94452	0.41198	1.46266	0.793713	3.26893	1.72157	1.69224	2.11112	0.237237	0.145096	0.789488	0.241139	1.3844	0.191615	0.228156	0.410125	0.583278
TG(18:1/18:2/24:1)+NH4	TG(60:4)+NH4	TG	(18:1/18:2/24:1)	(18:1)	(18:2)	(24:1)		0.26233	0.00934485	2.97737	0.855306	2.42717	1.51436	4.78683	3.18926	3.19846	2.87725	0.910108	0.304855	1.29364	0.416941	2.52073	0.203329	0.450032	0.690925	0.755858
TG(18:1/18:2/24:1)+NH4	TG(60:4)+NH4	TG	(18:1/18:2/24:1)	(18:1)	(18:2)	(24:1)		0.165556	0.0827552	2.36381	0.508479	1.32224	0.307876	3.1091	0.965615	1.92934	0.92462	0.452431	0.206385	0.891907	0.220095	1.43331	0.0821073	0.33287	0.476903	0.383688
TG(20:1/20:1/20:1)+NH4	TG(60:3)+NH4	TG	(20:1/20:1/20:1)	(20:1)	(20:1)	(20:1)		0.222441	0.0271705	2.94339	0.709245	1.65605	0.976369	4.66323	2.10447	1.67283	1.82355	0.780965	0.259236	0.881107	0.30869	1.68994	0.138178	0.380033	0.530489	0.700121
TG(18:1/18:1/24:0)+NH4	TG(60:2)+NH4	TG	(18:1/18:1/24:0)	(18:1)	(18:1)	(24:0)		0.174168	0.0459523	2.93019	0.223678	0.868593	0.635112	3.1561	1.13448	1.13348	0.91213	0.598593	0.103009	0.499382	0.170897	0.832454	0.169812	0.363348	0.367201	0.450079
LPC(20:4)+H	LPC(20:4)+H	LPC	(20:4)	(20:4)	0	0		0.695424	0.0474747	1.33274	81.9738	93.6537	90.4474	87.1813	127.259	94.1949	59.6826	127.174	114.105	83.4788	75.7252	50.7457	52.6203	76.8541	61.9145	55.9856
TG(26:0/16:0/18:1)+NH4	TG(60:1)+NH4	TG	(26:0/16:0/18:1)	(26:0)	(16:0)	(18:1)		0.0781353	0.00822079	2.50098	0.138462	0.18561	0.115014	0.495537	0.215128	0.212762	0.275515	0.176243	0.0663989	0.138451	0.0295783	0.12752	0.0625752	0.0871521	0.0856732	0.128075
TG(18:2/22:6/22:6)+NH4	TG(62:14)+NH4	TG	(18:2/22:6/22:6)	(18:2)	(22:6)	(22:6)		0.0734383	0.00508786	6.32821	0.0350935	0.0990077	0.11586	0.339539	0.124935	0.142497	0.142749	0.0540262	0.0140093	0.0389893	0.0132197	0.0293009	0.00538572	0.0021869	0.00821296	0.0552048
TG(18:1/22:6/22:6)+NH4	TG(62:13)+NH4	TG	(18:1/22:6/22:6)	(18:1)	(22:6)	(22:6)		0.0715202	0.0260786	4.32822	0.040236	0.0575187	0.087178	0.29008	0.0679318	0.436024	0.272092	0.115989	0.0221843	0.0475125	0.0207192	0.111367	0.012506	0.00664544	0.00788667	0.0870243
TG(22:4/18:2/22:6)+NH4	TG(62:12)+NH4	TG	(22:4/18:2/22:6)	(22:4)	(18:2)	(22:6)		0.0712373	0.0547315	4.36408	0.0205669	0.10628	0.0185627	0.31856	0.113895	0.476548	0.104903	0.0944654	0.00407153	0.0731384	0.010463	0.0867004	0.023867	0.00302003	0.0111231	0.0749122
TG(25:0/18:1/18:2)+NH4	TG(61:3)+NH4	TG	(25:0/18:1/18:2)	(25:0)	(18:1)	(18:2)		0.0818592	0.0470032	3.7935	0.0662411	0.224664	0.0999424	0.671999	0.18171	0.164062	0.167413	0.0960193	0.0141781	0.0829665	0.0190694	0.157062	0.0264579	0.0484167	0.0329828	0.0596341
TG(20:0p/20:1/22:1)+NH4	TG(62:2p)+NH4	TG	(20:0p/20:1/22:1)	(20:0p)	(20:1)	(22:1)		0.146556	0.0459159	14.6588	0.891842	2.42745	0.539833	1.0564	0.223405	0.225509	0.00173095	0.0151719	0.103216	0.0861254	0.0276102	0.042925	0.048986	0.0498295	0.00603318	0.00237954
TG(25:0/18:1/18:1)+NH4	TG(61:2)+NH4	TG	(25:0/18:1/18:1)	(25:0)	(18:1)	(18:1)		0.0203124	0.477016	1.28119	0.0161793	0.0354433	0.0286319	0.114973	0.168631	0.0451398	0.113819	0.0947824	0.0126078	0.0841466	0.0346242	0.127814	0.0302066	0.0514764	0.0537744	0.0873997
TG(18:0e/20:1/24:1)+NH4	TG(62:2e)+NH4	TG	(18:0e/20:1/24:1)	(18:0e)	(20:1)	(24:1)		0.185164	0.0859601	20.079	1.20534	4.80032	0.677656	1.43582	0.275238	0.308295	0.00230194	0.0287362	0.0650966	0.0905697	0.0466353	0.0961931	0.066414	0.0462838	0.0197062	0.00406984
TG(27:0/16:0/18:1)+NH4	TG(61:1)+NH4	TG	(27:0/16:0/18:1)	(27:0)	(16:0)	(18:1)		0.0615506	0.112056	7.45551	0.0439781	0.557166	0.0583891	0.0798066	0.0254419	0.0380228	0.118549	0.0644526	0.0070086	0.0132897	0.00758137	0.0316462	0.00423485	0.017085	0.0228261	0.0285535
TG(18:1/20:4/24:1)+NH4	TG(62:6)+NH4	TG	(18:1/20:4/24:1)	(18:1)	(20:4)	(24:1)		0.0766765	0.00553182	4.83708	0.046171	0.135808	0.0741297	0.300782	0.107985	0.238123	0.181861	0.0416661	0.00375704	0.0677184	0.0119341	0.0476938	0.00232612	0.0244166	0.0519616	0.023086
TG(26:1/18:2/18:2)+NH4	TG(62:5)+NH4	TG	(26:1/18:2/18:2)	(26:1)	(18:2)	(18:2)		0.0705907	0.0300298	3.1854	0.0257428	0.136826	0.0642459	0.402534	0.183002	0.158194	0.185135	0.0940289	0.007481	0.107144	0.0156519	0.148754	0.010111	0.0397503	0.028128	0.0353035
TG(26:1/18:1/18:2)+NH4	TG(62:4)+NH4	TG	(26:1/18:1/18:2)	(26:1)	(18:1)	(18:2)		0.0961649	0.0168486	2.83668	0.063366	0.457873	0.223875	0.689281	0.201842	0.300958	0.378816	0.404612	0.019971	0.18201	0.0291794	0.409714	0.0234977	0.094151	0.0928404	0.107725
TG(26:0/18:1/18:2)+NH4	TG(62:3)+NH4	TG	(26:0/18:1/18:2)	(26:0)	(18:1)	(18:2)		0.10375	0.0139627	2.70851	0.173782	0.241098	0.198158	0.902451	0.507259	0.500338	0.351724	0.50988	0.040747	0.224639	0.0590431	0.401506	0.0600075	0.0933057	0.15315	0.217252
TG(26:0/18:1/18:1)+NH4	TG(62:2)+NH4	TG	(26:0/18:1/18:1)	(26:0)	(18:1)	(18:1)		0.0684019	0.0181535	2.8559	0.101268	0.137935	0.101564	0.40485	0.3964	0.211354	0.152532	0.106456	0.0581177	0.0451141	0.022511	0.185023	0.0388162	0.0835408	0.0344056	0.0970426
TG(28:0/16:0/18:1)+NH4	TG(62:1)+NH4	TG	(28:0/16:0/18:1)	(28:0)	(16:0)	(18:1)		0.0403818	0.0242817	2.51455	0.0184933	0.040397	0.0319174	0.148752	0.0766279	0.0593314	0.0774176	0.0488985	0.0182399	0.0288405	0.0159004	0.0440516	0.00866431	0.0313047	0.013844	0.0387275
TG(27:1/18:1/18:1)+NH4	TG(63:3)+NH4	TG	(27:1/18:1/18:1)	(27:1)	(18:1)	(18:1)		0.0392009	0.112728	4.43485	0.0201161	0.232194	0.0215351	0.0644935	0.0291642	0.0216638	0.0269569	0.0370685	0.00329403	0.0116014	0.00383422	0.0385712	0.00255564	0.0149418	0.0156986	0.0116919
TG(30:1/16:0/18:1)+NH4	TG(64:2)+NH4	TG	(30:1/16:0/18:1)	(30:1)	(16:0)	(18:1)		0.0574171	0.0395868	3.43414	0.0453003	0.0805946	0.0558454	0.333581	0.0610616	0.105012	0.101871	0.0842636	0.0159435	0.0426257	0.00961342	0.0769563	0.0246736	0.0352897	0.0185188	0.0289986
TG(30:0/16:0/18:1)+NH4	TG(64:1)+NH4	TG	(30:0/16:0/18:1)	(30:0)	(16:0)	(18:1)		0.03647	0.0154287	2.7117	0.0162693	0.0275764	0.037692	0.113836	0.0398877	0.0532044	0.0569249	0.0448486	0.00424582	0.0246392	0.00387308	0.0314606	0.00623194	0.0209834	0.0214788	0.0309963
TG(30:1/18:1/18:1)+NH4	TG(66:3)+NH4	TG	(30:1/18:1/18:1)	(30:1)	(18:1)	(18:1)		0.0494138	0.0341588	2.39528	0.0233355	0.0657797	0.0870455	0.24055	0.134849	0.150693	0.137715	0.0468489	0.00845326	0.0569733	0.0111517	0.102388	0.0168952	0.0381561	0.0519827	0.0842337
TG(30:0/18:1/18:1)+NH4	TG(66:2)+NH4	TG	(30:0/18:1/18:1)	(30:0)	(18:1)	(18:1)		0.0540738	0.0414979	2.86543	0.034926	0.0455418	0.0605661	0.309905	0.112539	0.125796	0.104747	0.0877639	0.0120762	0.0405785	0.01542	0.0755177	0.0119406	0.0322754	0.0609098	0.0590137
TG(30:0/18:0/18:1)+NH4	TG(66:1)+NH4	TG	(30:0/18:0/18:1)	(30:0)	(18:0)	(18:1)		0.0339839	0.0244626	2.97042	0.0153695	0.0262086	0.0302108	0.11111	0.0373469	0.0337265	0.0378982	0.0400879	0.00195223	0.0129262	0.00364354	0.0264404	0.00446703	0.0154625	0.0262127	0.0206501
TG(30:1/18:2/19:0)+NH4	TG(67:3)+NH4	TG	(30:1/18:2/19:0)	(30:1)	(18:2)	(19:0)		0.0417044	0.0674118	3.7267	0.00913735	0.0350333	0.0141441	0.183145	0.0528159	0.0584497	0.0512353	0.0316462	0.000448159	0.012809	0.00193655	0.0398384	0	0.0137001	0.0187729	0.0293829
TG(26:1/18:1/24:2)+NH4	TG(68:4)+NH4	TG	(26:1/18:1/24:2)	(26:1)	(18:1)	(24:2)		0.0634894	0.0500276	3.56347	0.0434482	0.0992466	0.0800799	0.426977	0.120713	0.132593	0.127744	0.0417385	0.00548494	0.0459018	0.0072962	0.0903933	0.0117632	0.0278788	0.0480508	0.0642134
TG(26:0/18:1/24:2)+NH4	TG(68:3)+NH4	TG	(26:0/18:1/24:2)	(26:0)	(18:1)	(24:2)		0.0746055	0.0515561	3.28694	0.052176	0.129008	0.0890286	0.588135	0.16862	0.209107	0.172935	0.0949282	0.00817414	0.0658257	0.0220898	0.117548	0.034867	0.0365658	0.0874221	0.0850565
TG(28:1/18:2/24:2)+NH4	TG(70:5)+NH4	TG	(28:1/18:2/24:2)	(28:1)	(18:2)	(24:2)		0.0380278	0.12323	3.98165	0.0101921	0.0274782	0.0151843	0.192117	0.0545198	0.0388475	0.0319147	0.00916926	0.000479466	0.0181305	0.00575836	0.0256564	0.00345287	0.00559453	0.0246432	0.0115774
FA(16:0)-H	FA(16:0)-H	FA	（16：0）	（16：0）				0.157706	0.0692889	1.30562	3.69505	5.0207	6.31421	5.45008	7.91781	7.15216	3.83332	6.4517	4.58988	4.4434	6.60633	3.87039	3.25239	2.82441	5.3884	4.1308
FA(18:2)-H	FA(18:2)-H	FA	（18：2）	（18：2）				0.315281	0.012547	1.61916	5.49369	8.51344	7.72963	9.66603	12.9908	10.557	5.50715	9.75268	4.76332	3.90665	9.44105	4.18187	5.12042	3.91977	8.04194	3.98719
FA(22:6)-H	FA(22:6)-H	FA	（22：6）	（22：6）				0.192228	0.216533	1.41424	4.06356	4.04068	3.47814	3.8377	10.8952	8.69184	3.26159	6.65772	3.99559	3.03552	9.02156	2.29212	3.42448	2.14671	4.64736	3.20393
FA(20:4)-H	FA(20:4)-H	FA	(20:4)	(20:4)	0	0	0	0.164402	0.294456	1.24068	3.40899	4.73635	6.29959	5.00458	11.7256	9.27953	4.52054	7.89238	7.53751	5.57837	7.68156	3.07613	5.77165	3.52939	5.74589	3.69112
FA(20:4)-H	FA(20:4)-H	FA	(20:4)	(20:4)	0	0	0	0.0830984	0.325469	0.608955	0.109526	0.247504	0.156513	0.399664	0.298031	1.01913	0.454912	0.602589	2.09392	1.24629	0.508331	0.133423	0.1534	0.54858	0.389754	0.325511
LPE(16:1)-H	LPE(16:1)-H	LPE	(16:1)	(16:1)	0	0	0	0.0541563	0.0505898	1.33966	2.3194	1.33156	2.46674	2.68501	1.61667	1.56078	1.02584	1.83701	1.86679	1.27711	1.14427	1.286	1.34891	1.39907	1.29906	1.4585
LPE(16:0)-H	LPE(16:0)-H	LPE	(16:0)	(16:0)	0	0	0	0.441871	0.0523704	1.70312	39.3539	28.9202	34.3135	53.4639	24.2376	33.9557	19.0214	7.00339	30.5155	19.1004	4.54339	23.4606	20.6639	20.7877	4.70518	17.2997
LPE(17:0)-H	LPE(17:0)-H	LPE	(17:0)	(17:0)	0	0	0	0.069728	0.0489502	1.33798	2.35198	1.20476	1.6504	2.25068	1.39543	1.79367	1.07504	2.1062	1.68744	1.24512	1.80432	1.35496	1.10944	1.17635	1.00902	0.94844
LPE(18:3)-H	LPE(18:3)-H	LPE	(18:3)	(18:3)	0	0	0	0.069617	0.062469	1.60297	1.75495	0.867993	0.977636	1.88743	0.425759	0.822916	0.651731	1.18252	0.729619	0.286154	0.716978	1.05193	0.540601	0.839928	0.669319	0.512384
LPE(18:2)-H	LPE(18:2)-H	LPE	(18:2)	(18:2)	0	0	0	0.281048	0.0735966	1.59059	26.7525	16.0707	24.3356	30.628	11.7583	16.821	12.0755	5.19536	17.5026	10.6303	12.3444	14.2517	9.37847	8.80392	2.61719	14.7758
LPE(18:1)-H	LPE(18:1)-H	LPE	(18:1)	(18:1)	0	0	0	0.345877	0.0066386	1.46928	38.7265	22.1373	31.0062	39.1048	22.3114	28.4194	18.8412	26.746	24.9839	18.8222	20.199	20.9848	15.4217	18.9089	17.9256	17.4511
LPE(18:1)-H	LPE(18:1)-H	LPE	(18:1)	(18:1)	0	0	0	0.139881	0.0712559	1.78154	2.64229	2.27389	0.629167	3.15524	1.25966	2.19937	0.383879	1.60817	0.600568	1.56032	0.525264	0.473821	1.34653	0.343907	1.77168	1.3214
LPC(20:3)+H	LPC(20:3)+H	LPC	(20:3)	(20:3)	0	0		0.125677	0.725722	1.06396	3.22463	3.7004	5.03889	5.63478	4.46072	4.87758	2.89454	5.37959	8.42206	4.67416	3.66508	2.91957	3.40832	3.84469	2.82272	3.33777
LPE(18:0)-H	LPE(18:0)-H	LPE	(18:0)	(18:0)	0	0	0	1.31887	0.00355559	1.74579	256.691	147.388	132.231	227.423	154.505	186.225	93.8955	214.707	165.413	89.3143	105.674	74.7237	100.845	84.1469	97.5127	91.7831
LPE(18:0)-H	LPE(18:0)-H	LPE	(18:0)	(18:0)	0	0	0	0.183357	0.0236944	2.26754	2.71119	0.433798	1.40822	2.57758	1.62539	3.30669	1.35137	4.11864	2.33636	0.970038	0.939518	0.954075	0.381054	0.944881	1.08509	0.121109
LPG(16:0)-H	LPG(16:0)-H	LPG	(16:0)	(16:0)	0	0	0	0.171412	0.568346	1.07911	7.38606	8.36861	8.44848	5.61047	9.12762	6.50589	6.25317	7.01092	8.69742	4.72568	8.98423	4.93956	5.4674	6.95997	10.3622	4.27084
LPE(19:0)-H	LPE(19:0)-H	LPE	(19:0)	(19:0)	0	0	0	0.109151	0.0677354	1.52926	2.37192	1.62357	1.46765	2.87743	1.69712	2.27309	0.412246	2.82205	2.42882	1.31109	1.04341	0.971593	1.20131	1.31676	1.15745	0.734661
LPE(20:5)-H	LPE(20:5)-H	LPE	(20:5)	(20:5)	0	0	0	0.059037	0.0634797	1.61548	0.239211	0.320779	0.494324	0.839325	0.150908	0.454785	0.287422	0.485992	0.311484	0.185607	0.29569	0.198784	0.291189	0.21463	0.280468	0.248009
LPE(20:4)-H	LPE(20:4)-H	LPE	(20:4)	(20:4)	0	0	0	0.322178	0.0155509	1.59269	18.6836	11.9135	14.4876	20.4382	15.8117	14.7257	8.10126	18.4861	16.3205	10.9455	6.6068	1.7291	12.0291	8.24943	10.0696	11.0567
LPE(20:3)-H	LPE(20:3)-H	LPE	(20:3)	(20:3)	0	0	0	0.0364297	0.294813	1.30852	0.421499	0.279436	0.430705	0.622888	0.300098	0.534228	0.274536	0.452889	0.615937	0.696904	0.26442	0.0687561	0.279896	0.22849	0.218187	0.16178
LPE(20:1)-H	LPE(20:1)-H	LPE	(20:1)	(20:1)	0	0	0	0.1365	0.0267113	2.28601	1.63852	1.43135	0.332373	1.7332	0.798749	1.27346	0.173194	1.29738	0.987977	0.20642	0.915722	0.070093	0.108987	0.187427	0.56392	0.755693
LPG(18:2)-H	LPG(18:2)-H	LPG	(18:2)	(18:2)	0	0	0	0.1368	0.112248	1.31578	3.52995	3.35851	3.14604	3.99537	6.43772	6.99088	3.28849	3.7695	3.92264	2.99511	4.78933	2.44998	3.42412	2.72919	3.63205	2.2902
LPE(20:0)-H	LPE(20:0)-H	LPE	(20:0)	(20:0)	0	0	0	0.0421896	0.221045	1.5146	0.634452	0.1372	0.169137	0.856071	0.289563	0.455227	0.307527	0.166534	0.45373	0.248655	0.351449	0.273397	0.267972	0.157898	0.1692	0.0687939
LPG(18:1)-H	LPG(18:1)-H	LPG	(18:1)	(18:1)	0	0	0	0.136786	0.610335	0.908511	2.15065	3.51058	0.236167	1.88411	3.48067	3.03571	1.94053	3.16751	3.69231	2.40759	3.26683	2.00537	2.69444	2.25082	3.40325	1.63952
LPG(18:0)-H	LPG(18:0)-H	LPG	(18:0)	(18:0)	0	0	0	0.0794771	0.977138	0.991121	1.17755	1.12909	0.227711	0.188045	1.82499	1.13626	0.944399	0.208514	1.34778	0.144307	1.16233	0.696299	0.655915	0.793875	1.49999	0.597318
LPE(22:6)-H	LPE(22:6)-H	LPE	(22:6)	(22:6)	0	0	0	1.34846	0.0174792	1.86643	266.004	175.828	204.694	352.476	177.371	207.877	38.278	274.206	180.145	90.0504	51.0975	149.45	131.685	68.4881	157.511	80.6517
LPS(18:0)-H	LPS(18:0)-H	LPS	(18:0)	(18:0)	0	0	0	0.127371	0.482034	0.848461	1.33554	1.0862	0.863988	0.643568	2.52476	1.45253	1.45112	0.54129	1.25557	0.810115	2.61642	1.05216	1.03776	1.56047	2.01573	1.31877
LPE(22:5)-H	LPE(22:5)-H	LPE	(22:5)	(22:5)	0	0	0	0.310513	0.00888959	1.93206	8.68357	6.28638	5.26403	11.8033	5.3794	6.84887	2.71389	7.33768	5.43698	5.37906	1.49703	3.23647	3.79102	3.72574	1.64087	3.40641
LPE(22:5)-H	LPE(22:5)-H	LPE	(22:5)	(22:5)	0	0	0	0.152936	0.119404	1.29494	8.61092	6.61517	6.14514	12.6823	6.61226	8.46631	4.79336	9.56326	9.57129	7.42437	5.23952	5.18701	5.21714	3.7964	7.40898	5.18349
LPE(22:4)-H	LPE(22:4)-H	LPE	(22:4)	(22:4)	0	0	0	0.111863	0.0470094	1.70709	2.13825	1.22031	1.66563	1.93255	1.14695	1.98259	0.59165	1.65809	0.642968	2.31669	0.241401	0.933265	0.923995	0.337614	0.694072	1.13633
LPG(20:4)-H	LPG(20:4)-H	LPG	(20:4)	(20:4)	0	0	0	0.0216811	0.837414	0.918662	0.0310287	0.0374684	0.02367	0.0138909	0.130565	0.206548	0.159393	0.0606327	0.224597	0.132694	0.0426312	0.114556	0.0767819	0.0856241	0.0244623	0.0205689
LPE(22:1)-H	LPE(22:1)-H	LPE	(22:1)	(22:1)	0	0	0	0.0810349	0.00186787	1.86503	0.783048	0.445767	0.39335	0.734958	0.397392	0.552509	0.295298	0.602635	0.369174	0.245096	0.342253	0.288902	0.246883	0.276622	0.223223	0.262474
LPG(22:6)-H	LPG(22:6)-H	LPG	(22:6)	(22:6)	0	0	0	0.029652	0.414393	1.18727	0.253221	0.364424	0.149004	0.219952	0.379016	0.624015	0.451815	0.267317	0.380472	0.331946	0.213618	0.29665	0.351083	0.203593	0.388202	0.115944
LPC(20:2)+H	LPC(20:2)+H	LPC	(20:2)	(20:2)	0	0		0.116389	0.0179302	1.42599	1.38285	1.9327	1.68817	1.86039	1.40871	2.23614	1.67405	2.84165	2.01342	1.53434	1.51147	1.05176	1.10311	1.22695	0.97411	1.12115
AcCa(16:1)+H	AcCa(16:1)+H	AcCa	(16:1)	(16:1)	0	0		0.300851	0.106896	0.521848	2.03259	7.32069	0.401455	3.64988	0.260361	3.75322	4.47367	4.32008	15.5454	9.32893	4.48792	4.33658	5.06019	6.26591	3.37236	1.83185
LPS(22:6)-H	LPS(22:6)-H	LPS	(22:6)	(22:6)	0	0	0	0.251536	0.394061	0.800743	3.52089	2.50373	3.14585	3.41057	7.00775	3.56737	0.531916	2.3068	3.32498	2.07868	7.98428	3.43742	3.24478	3.45381	5.60149	3.33797
LPI(18:2)-H	LPI(18:2)-H	LPI	(18:2)	(18:2)	0	0	0	0.0379834	0.589815	1.13069	0.676674	1.39407	0.664962	0.57013	0.724204	0.774956	0.842319	0.158353	0.610667	0.167218	0.841788	0.65091	0.742927	0.874378	0.89539	0.351367
LPI(18:1)-H	LPI(18:1)-H	LPI	(18:1)	(18:1)	0	0	0	0.108949	0.231614	0.725402	0.497543	0.469757	0.165382	0.0549038	0.959067	0.780381	0.808889	0.157302	0.498826	0.476929	0.68142	0.549498	0.908569	0.652899	0.459115	1.13973
LPI(18:0)-H	LPI(18:0)-H	LPI	(18:0)	(18:0)	0	0	0	0.17016	0.483846	1.10547	10.0691	6.8803	5.77557	6.34491	10.1779	13.7454	12.9544	10.177	5.18443	7.54548	9.84035	8.30687	9.5569	8.07679	8.33281	12.0182
LPI(20:4)-H	LPI(20:4)-H	LPI	(20:4)	(20:4)	0	0	0	0.308375	0.0618722	0.449064	3.04311	1.60665	1.2447	2.83805	1.97791	0.49523	1.49092	0.936427	1.22994	7.65422	2.51899	1.05503	3.08546	1.42605	6.23327	7.15575
LPI(20:3)-H	LPI(20:3)-H	LPI	(20:3)	(20:3)	0	0	0	0.0717651	0.66035	0.920751	0.891803	1.42455	0.80652	0.684557	1.56768	0.436949	1.17596	0.559429	1.4734	1.27799	0.826794	0.604206	0.811317	1.07832	0.805913	1.31912
LPI(22:6)-H	LPI(22:6)-H	LPI	(22:6)	(22:6)	0	0	0	0.0563948	0.40891	1.10067	1.87016	2.42304	1.13728	1.47919	2.14816	1.72283	1.88585	1.23919	1.49049	1.99189	1.50118	1.41309	1.37894	1.55088	2.06316	1.24422
LPI(22:5)-H	LPI(22:5)-H	LPI	(22:5)	(22:5)	0	0	0	0.0449506	0.155664	1.21287	0.792844	1.22393	0.518178	0.529204	1.11237	1.06169	0.884242	0.752389	0.783556	0.92696	0.622253	0.605855	0.622735	0.653207	0.684832	0.768847
PE(32:1p)-H	PE(32:1p)-H	PE	(32:1p)	(32:1p)	0	0	0	0.162515	0.8768	1.02291	3.37884	4.23869	3.89717	3.59483	5.92975	7.59499	3.27365	5.22511	5.60993	3.34417	6.1856	3.5313	4.18959	5.47264	3.55855	4.40964
SM(d22:1+hO)+H	SM(d22:1+hO)+H	SM	(d22:1+hO)	(d22:1+hO)	0	0		1.50563	0.0132331	0.598813	81.449	29.2901	42.1771	39.7262	61.6799	37.0367	33.7814	36.1575	37.4023	95.4673	89.1048	104.828	45.2679	61.3806	80.7985	89.1073
PE(32:0p)-H	PE(32:0p)-H	PE	(32:0p)	(32:0p)	0	0	0	0.292629	0.275797	0.850824	4.15084	4.51579	5.75996	3.2454	7.6478	8.82335	4.16943	3.96861	7.14562	6.51511	7.90389	5.49375	5.55409	7.28696	4.32442	5.47057
PE(14:0/18:2)-H	PE(32:2)-H	PE	(14:0/18:2)	(14:0)	(18:2)	0	0	0.118648	0.29827	0.847081	0.465571	1.07792	1.14617	0.984917	1.17293	1.49555	1.19004	1.11715	1.63166	1.63366	1.87431	1.23707	0.889718	0.60491	1.22832	1.11219
PE(16:0/16:1)-H	PE(32:1)-H	PE	(16:0/16:1)	(16:0)	(16:1)	0	0	0.309465	0.318083	0.871337	5.14875	6.63452	7.37068	6.3512	6.78735	6.77962	6.15138	5.7973	9.16989	5.15856	12.5639	7.19786	5.99363	5.16442	6.92798	6.37829
PE(16:0/16:0)-H	PE(32:0)-H	PE	(16:0/16:0)	(16:0)	(16:0)	0	0	0.202295	0.109279	0.68155	1.61759	2.65312	2.26184	0.824381	1.01617	3.13452	0.862014	1.20381	2.11797	3.0833	1.50044	2.2048	3.2015	3.63096	3.28818	0.888416
PG(16:0/14:0)-H	PG(30:0)-H	PG	(16:0/14:0)	(16:0)	(14:0)	0	0	0.117543	0.352487	0.740223	1.07614	0.99446	1.10195	1.28501	0.354127	0.261302	0.540778	1.21336	2.79334	0.647458	0.470297	0.429093	1.48307	1.52807	0.884638	0.987101
PE(34:3p)-H	PE(34:3p)-H	PE	(34:3p)	(34:3p)	0	0	0	0.0659223	0.380543	1.26552	0.409579	1.47859	1.34898	0.890408	1.60917	1.5224	0.928243	1.29542	0.3607	0.366327	2.39576	1.06762	0.949269	0.998356	0.442558	0.912595
PE(34:2p)-H	PE(34:2p)-H	PE	(34:2p)	(34:2p)	0	0	0	0.316362	0.680434	1.08724	13.2765	21.6986	25.7803	13.9364	24.5946	38.1521	13.9634	16.46	24.2423	18.8335	35.2386	18.2592	12.8721	17.4592	13.0531	14.4352
PA(18:0/18:2)-H	PA(36:2)-H	PA	(18:0/18:2)	(18:0)	(18:2)	0	0	0.955943	0.107631	2.28432	67.6802	25.7022	216.03	49.7057	30.2753	159.155	28.4256	63.3558	30.6378	71.8218	26.2488	37.9836	14.5533	71.8188	9.55123	17.7001
PA(36:1)-H	PA(36:1)-H	PA	(36:1)	(36:1)	0	0	0	0.722798	0.473572	1.50636	129.102	29.0355	365.458	36.6657	50.5238	130.97	37.5824	45.7278	62.9062	205.29	30.6581	33.2009	11.5075	142.304	13.6358	48.2201
PE(34:0p)-H	PE(34:0p)-H	PE	(34:0p)	(34:0p)	0	0	0	0.230041	0.498308	0.911891	4.05019	6.66857	4.79637	5.90776	7.32653	7.77869	4.97811	7.2125	6.65747	5.67186	11.2117	6.17787	5.50503	7.22638	6.0844	4.89133
PE(16:0/18:3)-H	PE(34:3)-H	PE	(16:0/18:3)	(16:0)	(18:3)	0	0	0.267189	0.437751	0.851185	2.5395	3.00743	7.47404	4.42194	5.01962	5.5818	5.62885	2.29697	7.25311	5.04138	9.68901	4.60218	4.28591	3.52288	3.62724	4.23723
PE(16:0/18:2)-H	PE(34:2)-H	PE	(16:0/18:2)	(16:0)	(18:2)	0	0	0.445936	0.273795	1.16668	55.5298	40.0187	85.464	60.2608	66.3356	73.0865	58.9353	47.1646	77.2092	44.1415	73.7657	40.5851	30.707	45.1942	56.0308	49.6144
PE(16:0/18:1)-H	PE(34:1)-H	PE	(16:0/18:1)	(16:0)	(18:1)	0	0	0.82755	0.259136	0.856645	32.5368	31.6501	44.7395	35.5509	44.6603	64.4878	29.621	40.2102	52.8715	37.6825	73.355	45.7457	37.901	42.6366	46.6187	40.7747
PG(14:0/18:2)-H	PG(32:2)-H	PG	(14:0/18:2)	(14:0)	(18:2)	0	0	0.082885	0.0888651	0.66287	0.219229	0.3042	0.31848	0.215205	0.128117	0.168192	0.294335	0.261958	0.466387	0.326227	0.364291	0.286489	0.307014	0.175179	0.734529	0.220865
PE(34:0)-H	PE(34:0)-H	PE	(34:0)	(34:0)	0	0	0	0.284582	0.138343	0.798148	1.72116	4.1801	4.66639	4.01427	5.63526	6.76669	4.52501	4.76985	5.2633	5.73623	9.11701	4.86919	6.0102	4.66653	4.55984	5.23132
PE(18:0/16:0)-H	PE(34:0)-H	PE	(18:0/16:0)	(18:0)	(16:0)	0	0	0.179762	0.87714	1.02771	3.9777	4.65319	3.0704	6.01675	7.49422	8.70039	4.12321	5.95468	5.21321	4.74664	9.37556	5.87477	5.76427	4.41093	3.0588	4.36007
PG(16:0/16:1)-H	PG(32:1)-H	PG	(16:0/16:1)	(16:0)	(16:1)	0	0	0.274096	0.0844031	0.592781	3.48744	4.19973	2.69761	3.49533	0.738676	0.535629	4.64519	2.41972	7.152	4.92899	1.53572	3.10675	3.85609	4.63723	9.27974	2.98666
PE(16:0p/20:5)-H	PE(36:5p)-H	PE	(16:0p/20:5)	(16:0p)	(20:5)	0	0	0.367647	0.499323	0.870829	4.21467	4.94257	11.6499	5.55981	14.4246	10.625	7.75825	6.22581	10.7581	5.81682	16.7655	8.29965	8.49704	6.99279	9.09733	8.87437
PG(16:0/16:0)-H	PG(32:0)-H	PG	(16:0/16:0)	(16:0)	(16:0)	0	0	0.618501	0.0046722	0.514283	7.79589	8.613	7.79168	9.17428	3.09858	2.71349	10.631	7.29222	18.8053	12.6884	14.3815	10.457	9.58175	11.4809	23.571	10.0823
PC(14:0/14:0)+HCOO	PC(28:0)+HCOO	PC	(14:0/14:0)	(14:0)	(14:0)	0	0	0.17896	0.358405	1.1331	8.63266	11.0788	13.3779	8.40572	8.01419	7.5695	6.12815	13.6056	8.13127	6.61813	9.71994	6.17348	10.0622	11.6629	8.47683	6.94479
PE(16:0p/20:4)-H	PE(36:4p)-H	PE	(16:0p/20:4)	(16:0p)	(20:4)	0	0	0.698706	0.323263	1.21849	80.7043	99.1808	120.433	112.736	179.813	226.044	72.0344	113.773	138.475	89.5957	159.256	107.834	78.898	118.001	63.4842	69.0148
PE(36:4p)-H	PE(36:4p)-H	PE	(36:4p)	(36:4p)	0	0	0	0.137153	0.531446	1.21497	3.93482	4.7003	6.37469	1.45258	5.443	2.76385	2.6638	2.92283	4.59028	1.53124	8.51917	1.4777	1.29768	1.68358	3.10796	2.69503
PA(38:4)-H	PA(38:4)-H	PA	(38:4)	(38:4)	0	0	0	0.637354	0.687777	1.21242	151.82	52.5932	300.359	38.7734	54.7876	195.633	47.5993	35.9065	66.7302	278.382	47.7753	40.211	21.9694	175.216	26.8533	66.5963
PE(36:3p)-H	PE(36:3p)-H	PE	(36:3p)	(36:3p)	0	0	0	0.278178	0.620712	1.095	10.5747	13.8224	13.5488	14.0538	21.964	22.3256	13.1739	18.9318	16.4909	11.7176	29.8793	11.597	12.5702	13.2088	10.7048	11.087
PE(36:2p)-H	PE(36:2p)-H	PE	(36:2p)	(36:2p)	0	0	0	0.615797	0.357547	1.30417	26.4098	48.0169	32.8615	60.5941	60.6898	56.644	26.2446	124.301	48.7526	22.9326	81.7496	33.0282	58.3049	25.6693	23.8609	39.8307
PA(38:2)-H	PA(38:2)-H	PA	(38:2)	(38:2)	0	0	0	0.625595	0.242947	2.31679	18.3017	9.52944	147.496	14.6558	15.2541	96.0776	20.9839	16.0984	9.77005	28.4751	12.827	10.4099	2.28424	70.0236	1.7712	10.5021
PE(17:0/18:2)-H	PE(35:2)-H	PE	(17:0/18:2)	(17:0)	(18:2)	0	0	0.236459	0.13773	0.760198	2.4088	1.13942	3.35579	2.68902	2.88188	3.08969	2.46031	1.91174	3.24673	3.52889	6.09067	2.5719	2.20881	3.31484	2.77557	2.48819
PE(16:0p/20:1)-H	PE(36:1p)-H	PE	(16:0p/20:1)	(16:0p)	(20:1)	0	0	0.493631	0.419031	1.2574	17.1234	31.0361	22.1902	45.7974	37.8445	45.9659	22.8014	88.4751	39.8789	21.5284	63.2987	20.0322	26.6246	19.8513	27.4449	28.8621
PE(17:0/18:1)-H	PE(35:1)-H	PE	(17:0/18:1)	(17:0)	(18:1)	0	0	0.102102	0.0349582	1.54504	1.70484	1.60737	2.45248	2.29589	1.16782	3.52398	1.6816	1.93382	1.06349	1.20039	1.90293	2.29028	1.06197	1.15006	0.937464	0.987163
PG(17:1/16:0)-H	PG(33:1)-H	PG	(17:1/16:0)	(17:1)	(16:0)	0	0	0.234757	0.00173253	0.487332	1.05889	1.24936	1.00661	0.646607	0.228061	0.378496	1.46463	0.993764	2.87012	1.97617	1.67255	1.51919	1.47629	1.49373	2.17956	1.23051
PE(14:0/22:6)-H	PE(36:6)-H	PE	(14:0/22:6)	(14:0)	(22:6)	0	0	0.269911	0.988698	1.00161	8.10324	6.68061	11.0152	7.95157	12.1746	12.2655	8.14019	10.8486	9.49864	7.43804	13.0662	9.99947	10.9784	11.2865	7.96431	6.82375
AcCa(16:0)+H	AcCa(16:0)+H	AcCa	(16:0)	(16:0)	0	0		0.552711	0.241028	0.528851	7.06056	19.9358	2.60809	8.02923	16.4206	15.8873	16.6849	1.97033	66.2772	38.6267	14.8413	14.5643	16.716	14.2684	1.58162	0.651337
PG(16:0/17:0)-H	PG(33:0)-H	PG	(16:0/17:0)	(16:0)	(17:0)	0	0	0.171192	0.0051058	0.453892	0.494798	0.283749	0.348431	0.341836	0.102776	0.24509	0.759293	0.365605	1.16537	0.569645	0.984784	0.95075	0.63002	0.307399	1.23896	0.633858
PE(16:0/20:5)-H	PE(36:5)-H	PE	(16:0/20:5)	(16:0)	(20:5)	0	0	0.146848	0.176962	1.43319	5.01189	9.12664	13.6594	3.61401	5.67571	4.47596	3.88815	5.31029	6.96336	5.07279	4.41482	2.67658	2.35192	6.56975	3.20867	4.16105
PE(16:1/20:4)-H	PE(36:5)-H	PE	(16:1/20:4)	(16:1)	(20:4)	0	0	0.239286	0.3547	0.790328	3.93047	1.55491	2.46709	3.19319	10.8433	6.60064	4.26105	5.90188	9.59647	7.95646	4.37829	3.01397	4.61469	8.6097	4.24343	6.62039
PE(18:3/18:2)-H	PE(36:5)-H	PE	(18:3/18:2)	(18:3)	(18:2)	0	0	0.0511271	0.633919	1.12061	2.17857	0.607194	1.0674	1.45658	0.555254	0.860611	2.06046	1.48919	1.11132	0.615735	1.79809	1.30325	0.388127	1.82796	0.922094	1.20279
PE(16:0/20:4)-H	PE(36:4)-H	PE	(16:0/20:4)	(16:0)	(20:4)	0	0	0.979307	0.681339	0.939495	97.7392	104.539	106.902	101.37	173.146	180.13	105.998	92.3425	199.212	152.756	153.133	93.4506	105.405	131.732	85.9261	102.517
PE(18:2/18:2)-H	PE(36:4)-H	PE	(18:2/18:2)	(18:2)	(18:2)	0	0	0.308826	0.833146	1.03694	24.9	28.9638	44.9977	26.3391	10.2075	27.5816	26.1695	19.6249	26.3179	27.049	40.1352	24.8629	17.4113	27.0706	22.7469	15.7524
PE(18:1/18:2)-H	PE(36:3)-H	PE	(18:1/18:2)	(18:1)	(18:2)	0	0	0.739684	0.561205	0.911088	41.3867	54.1458	74.776	45.3544	52.5513	65.1989	52.4142	38.8832	54.6473	57.5163	109.873	54.6927	43.3792	53.7447	46.4816	45.8226
PE(36:2)-H	PE(36:2)-H	PE	(36:2)	(36:2)	0	0	0	0.30228	0.395887	0.873835	5.70289	6.96355	9.74312	5.69304	7.31115	5.96539	6.73504	3.49289	7.37175	6.6918	13.2345	6.69291	5.3846	6.39429	6.75827	6.52999
Cer(d18:2/18:0)+H	Cer(d36:2)+H	Cer	(d18:2/18:0)	(d18:2)	(18:0)	0		0.0559837	0.156101	1.24653	2.63946	1.93979	4.69655	1.61088	2.96061	3.96658	2.86164	3.78582	2.90657	2.8402	1.64925	1.81345	2.55869	2.66029	2.59501	2.60013
PE(36:2)-H	PE(36:2)-H	PE	(36:2)	(36:2)	0	0	0	0.388086	0.0158247	1.51151	15.061	15.4541	21.3911	15.9843	11.7992	21.2746	10.6062	15.0732	6.89209	13.2236	14.6686	5.89003	7.83131	16.2741	11.3029	7.70369
PE(18:0/18:2)-H	PE(36:2)-H	PE	(18:0/18:2)	(18:0)	(18:2)	0	0	1.11837	0.776417	1.04737	187.314	213.224	352.056	210.914	216.698	251.884	153.925	172.642	268.202	192.051	365.7	183.366	150.893	219.025	162.324	137.56
PG(16:1/18:2)-H	PG(34:3)-H	PG	(16:1/18:2)	(16:1)	(18:2)	0	0	0.183642	0.0220611	0.619494	1.19458	1.42834	1.01909	1.13435	0.428423	0.56828	1.73128	0.837474	1.69868	1.97657	1.76291	1.37889	1.27893	1.21163	2.87992	1.27801
PE(18:0/18:1)-H	PE(36:1)-H	PE	(18:0/18:1)	(18:0)	(18:1)	0	0	0.678461	0.390131	0.86952	26.4249	33.6533	21.1235	37.2931	39.6706	30.9513	28.703	39.0108	42.3523	15.2852	63.1344	44.3037	35.3611	27.8974	35.2655	31.7709
PG(16:1/18:1)-H	PG(34:2)-H	PG	(16:1/18:1)	(16:1)	(18:1)	0	0	0.373315	0.916301	0.988542	36.1878	52.3945	41.5982	44.377	31.2676	23.9402	33.9659	38.9767	42.388	40.2682	36.381	33.8793	32.1063	38.2902	53.991	28.9121
PE(16:0p/22:6)-H	PE(38:6p)-H	PE	(16:0p/22:6)	(16:0p)	(22:6)	0	0	2.83478	0.751719	0.956384	704.466	783.393	790.987	843.308	1371.72	1306.68	763.167	845.198	1132.49	1024.25	1519.56	923.184	890.336	808.915	696.193	751.864
PE(18:2p/20:4)-H	PE(38:6p)-H	PE	(18:2p/20:4)	(18:2p)	(20:4)	0	0	0.50337	0.403917	0.88777	15.0511	16.2259	17.7848	17.4357	34.6891	20.2932	20.6105	18.4321	25.2519	20.8092	34.815	21.4707	22.7482	20.4973	16.4681	18.7545
PE(36:0)-H	PE(36:0)-H	PE	(36:0)	(36:0)	0	0	0	0.165011	0.327313	0.696135	1.70391	2.37277	1.07304	0.893862	1.09098	0.492652	0.855266	0.386584	1.17534	0.865604	3.95433	2.14453	2.4016	0.946399	0.28059	0.972043
PE(36:0)-H	PE(36:0)-H	PE	(36:0)	(36:0)	0	0	0	0.0550272	0.688696	0.864004	0.0630772	0.0977173	0.249586	0.444023	0.340893	0.812638	0.0881639	0.469909	0.27738	0.318997	0.904994	0.48697	0.187591	0.347948	0.152443	0.293578
PG(16:0/18:1)-H	PG(34:1)-H	PG	(16:0/18:1)	(16:0)	(18:1)	0	0	0.653574	0.612991	1.06309	241.835	177.727	243.424	163.615	175.554	194.958	264.124	175.028	193.751	171.537	187.881	148.587	178.854	318.231	190.062	150.258
PE(15:0/22:6)-H	PE(37:6)-H	PE	(15:0/22:6)	(15:0)	(22:6)	0	0	0.231256	0.646143	0.916065	4.01009	4.61045	3.9226	4.47786	7.30785	10.5051	4.46247	5.22994	6.7476	6.31877	9.64589	6.5797	7.04829	5.55206	2.78324	3.93058
PE(16:0p/22:5)-H	PE(38:5p)-H	PE	(16:0p/22:5)	(16:0p)	(22:5)	0	0	0.690476	0.500263	0.914678	32.3998	37.9537	47.8287	44.8953	68.0216	58.0402	46.6108	55.9154	80.6955	46.7376	69.9633	43.4125	40.3692	57.5304	48.3625	41.1292
Cer(d36:1)+H	Cer(d36:1)+H	Cer	(d36:1)	(d36:1)	0	0		0.0527872	0.101757	1.85647	0.272937	0.288095	0.85307	0.725007	0.530022	0.304583	0.0445095	0.198715	0.396871	0.319458	0.196243	0.333406	0.0868296	0.157751	0.109754	0.13251
PE(16:0p/22:5)-H	PE(38:5p)-H	PE	(16:0p/22:5)	(16:0p)	(22:5)	0	0	1.18936	0.782215	1.0344	163.918	191.897	261.766	222.083	307.731	278.4	214.794	250.11	298.843	175.761	333.651	217.074	203.013	261.841	159.519	178.118
PC(16:0/14:0)+HCOO	PC(30:0)+HCOO	PC	(16:0/14:0)	(16:0)	(14:0)	0	0	1.52393	0.132142	0.864066	147.18	172.241	164.548	116.385	144.35	141.37	116.613	196.897	145.195	135.6	234.424	148.58	176.27	182.647	176.108	189.475
PE(38:5e)-H	PE(38:5e)-H	PE	(38:5e)	(38:5e)	0	0	0	0.409796	0.106576	0.785908	7.13998	5.62903	10.102	8.18467	9.96032	8.8739	6.15334	6.56214	14.1271	10.6413	14.6893	7.15155	7.76678	10.1369	8.11556	7.03151
PE(18:0p/20:4)-H	PE(38:4p)-H	PE	(18:0p/20:4)	(18:0p)	(20:4)	0	0	0.55998	0.627238	1.07221	48.3597	57.3088	72.1132	68.4141	95.3427	112.394	53.8008	69.1532	91.605	66.2795	92.5771	47.8516	68.425	65.5577	49.3388	56.3984
PE(16:0p/22:4)-H	PE(38:4p)-H	PE	(16:0p/22:4)	(16:0p)	(22:4)	0	0	0.747769	0.480389	0.875298	32.0054	39.3487	52.2832	41.5331	68.6106	91.3243	42.022	45.5509	104.103	64.1517	66.0719	34.8176	55.5533	56.7425	41.9486	48.0829
PE(17:0/20:4)-H	PE(37:4)-H	PE	(17:0/20:4)	(17:0)	(20:4)	0	0	0.22128	0.898307	0.966899	2.844	6.41334	4.84394	3.99183	18.4749	12.7951	9.33663	9.48546	14.45	11.6726	12.6188	4.65178	8.03948	5.37122	6.92638	6.78928
PE(38:3p)-H	PE(38:3p)-H	PE	(38:3p)	(38:3p)	0	0	0	0.218551	0.967678	0.992452	5.52207	6.1179	7.32561	8.15497	11.7547	6.8877	3.88237	7.20573	11.2766	8.59097	10.7872	5.56382	7.46142	3.58269	6.15279	3.8679
PE(18:0p/20:3)-H	PE(38:3p)-H	PE	(18:0p/20:3)	(18:0p)	(20:3)	0	0	0.166811	0.644295	0.923395	1.82787	2.53345	2.96204	3.03029	4.32553	4.54214	2.26251	1.16375	4.43584	3.25536	4.08552	2.46519	2.82524	2.62225	2.25971	2.57733
PE(18:1p/20:1)-H	PE(38:2p)-H	PE	(18:1p/20:1)	(18:1p)	(20:1)	0	0	0.079478	0.417903	1.13788	1.10618	1.98266	2.43897	2.11549	1.77636	2.71073	1.40132	2.21049	2.97565	1.52511	2.11671	1.31757	1.8526	1.73014	1.28716	1.02976
PE(38:2p)-H	PE(38:2p)-H	PE	(38:2p)	(38:2p)	0	0	0	0.0808775	0.258544	1.22746	0.758146	1.38074	1.15623	1.44883	1.38539	1.65437	0.836673	2.13791	1.87556	0.859663	1.42175	0.646938	1.12419	1.18947	0.797023	0.850114
PE(19:1/18:1)-H	PE(37:2)-H	PE	(19:1/18:1)	(19:1)	(18:1)	0	0	0.155744	0.713003	0.900349	1.08547	2.72057	2.27554	1.55608	1.72044	3.79764	2.00264	2.675	4.36926	1.9051	5.22159	2.44649	2.95174	1.63717	0.435934	0.839905
PE(19:0/18:2)-H	PE(37:2)-H	PE	(19:0/18:2)	(19:0)	(18:2)	0	0	0.0578859	0.323814	1.3497	0.292493	0.668763	0.742033	0.668605	0.38996	1.10943	0.645733	0.803913	0.428177	0.404448	1.39693	0.717746	0.222134	0.369378	0.116245	0.287246
PE(38:1p)-H	PE(38:1p)-H	PE	(38:1p)	(38:1p)	0	0	0	0.0805139	0.438733	1.15119	0.847691	1.83381	1.21381	1.195	2.43	1.99242	1.19973	1.59339	1.42017	1.02131	2.43309	0.975291	1.25049	1.41132	0.847939	1.33012
PE(19:1/18:0)-H	PE(37:1)-H	PE	(19:1/18:0)	(19:1)	(18:0)	0	0	0.0612214	0.751898	1.05393	0.57729	0.803436	0.892593	0.647561	0.909878	1.20174	0.542434	0.334363	0.822503	0.62602	1.03598	0.717615	0.793738	0.691566	0.416571	0.502912
PE(18:3/20:4)-H	PE(38:7)-H	PE	(18:3/20:4)	(18:3)	(20:4)	0	0	0.551145	0.688219	1.03853	38.7321	51.1287	62.7498	53.9132	74.7252	83.9426	50.536	55.5098	58.6214	54.5999	61.6344	53.3357	54.243	63.4596	51.0653	56.796
PE(16:1/22:6)-H	PE(38:7)-H	PE	(16:1/22:6)	(16:1)	(22:6)	0	0	0.230037	0.954225	1.00671	4.84337	8.34482	10.8903	7.40755	9.29734	11.9158	8.1474	8.53911	8.22447	6.97114	10.165	7.96487	9.27322	11.6731	5.99547	8.65587
PG(19:1/16:0)-H	PG(35:1)-H	PG	(19:1/16:0)	(19:1)	(16:0)	0	0	0.158248	0.072968	1.25903	10.4039	7.82689	9.17204	7.01147	8.03478	9.15124	11.4405	12.651	9.98107	5.33714	8.19204	7.99391	10.3054	7.62326	6.30361	4.38243
PG(19:1/16:0)-H	PG(35:1)-H	PG	(19:1/16:0)	(19:1)	(16:0)	0	0	0.151071	0.736851	0.927172	2.99744	1.22003	2.87929	3.20944	3.11367	3.31542	1.39108	1.60126	4.28994	3.48659	3.69729	2.93289	1.07963	3.48718	1.32054	0.983151
PE(16:0/22:6)-H	PE(38:6)-H	PE	(16:0/22:6)	(16:0)	(22:6)	0	0	2.43873	0.898577	1.01775	870.267	944.439	776.534	1102.07	1428.21	1496.46	808.383	904.036	919.344	949.833	1672.13	1066.85	1016.61	944.811	896.331	719.207
PE(18:2/20:4)-H	PE(38:6)-H	PE	(18:2/20:4)	(18:2)	(20:4)	0	0	0.397741	0.733406	1.04881	26.378	30.2633	35.2101	30.9679	52.1248	52.5177	36.3925	36.0244	55.348	41.4974	43.0891	27.8298	29.7204	35.516	27.448	25.4749
PC(16:0p/16:0)+HCOO	PC(32:0p)+HCOO	PC	(16:0p/16:0)	(16:0p)	(16:0)	0	0	0.415677	0.730782	0.959775	17.6525	24.3483	21.0651	14.8594	21.5729	26.8997	14.6087	25.3206	17.7618	18.1959	25.9384	17.2816	26.764	27.8706	14.5482	24.9376
PE(16:0/22:5)-H	PE(38:5)-H	PE	(16:0/22:5)	(16:0)	(22:5)	0	0	0.949246	0.688439	1.0541	167.543	172.798	221.89	169.608	279.032	291.756	160.348	199.081	274.012	217.872	253.415	132.599	151.534	222.911	152.944	171.474
PE(16:0/22:5)-H	PE(38:5)-H	PE	(16:0/22:5)	(16:0)	(22:5)	0	0	0.700403	0.934674	0.988278	68.0449	80.5635	96.4194	77.8028	111.859	133.174	62.965	89.0317	135.538	108.403	114.376	54.4283	67.9571	89.817	91.8263	66.0538
PC(16:0e/16:0)+HCOO	PC(32:0e)+HCOO	PC	(16:0e/16:0)	(16:0e)	(16:0)	0	0	0.451472	0.0794254	0.834465	8.62388	8.73902	11.6206	9.08611	11.8004	10.5741	7.51244	13.024	11.7908	8.765	15.0732	9.81483	13.9597	13.13	10.3136	14.1977
PE(20:2/18:2)-H	PE(38:4)-H	PE	(20:2/18:2)	(20:2)	(18:2)	0	0	2.19358	0.619523	0.904746	171.628	242.654	680.446	558.498	553.333	854.495	529.554	719.618	1005.7	761.612	689.179	490.675	586.755	357.959	447.953	424.185
PE(16:0/22:4)-H	PE(38:4)-H	PE	(16:0/22:4)	(16:0)	(22:4)	0	0	0.372904	0.58558	0.912692	15.062	17.5844	20.5359	9.1714	23.6677	19.4691	21.587	17.5083	33.5581	27.5712	16.3345	17.2474	18.7674	21.1479	12.5205	11.2699
PG(16:0/20:5)-H	PG(36:5)-H	PG	(16:0/20:5)	(16:0)	(20:5)	0	0	0.0428546	0.472978	0.807099	0.327049	0.223136	0.224604	0.246101	0.0287065	0.0581835	0.56139	0.260591	0.390913	0.349965	0.171358	0.296567	0.136252	0.238938	0.595028	0.211963
PE(18:0/20:3)-H	PE(38:3)-H	PE	(18:0/20:3)	(18:0)	(20:3)	0	0	0.72794	0.86845	0.969717	51.1102	55.5294	70.4158	66.9346	123.893	130.034	58.3478	76.9959	132.169	99.7413	106.531	52.3939	65.1961	69.4785	61.1224	66.4051
PE(18:0/20:3)-H	PE(38:3)-H	PE	(18:0/20:3)	(18:0)	(20:3)	0	0	0.377599	0.845434	1.0323	15.6345	18.6572	25.538	20.5853	33.4659	39.4002	16.2886	23.0174	26.0697	18.6438	38.192	18.9352	22.7294	23.718	19.542	18.732
PG(16:0/20:4)-H	PG(36:4)-H	PG	(16:0/20:4)	(16:0)	(20:4)	0	0	0.0931607	0.548091	1.11103	1.39275	3.15519	2.01463	3.03087	2.44651	3.65162	3.35312	1.58314	3.76145	2.82948	1.772	3.12773	1.81466	1.93497	2.00679	1.31937
PG(18:2/18:2)-H	PG(36:4)-H	PG	(18:2/18:2)	(18:2)	(18:2)	0	0	0.112992	0.284656	1.15516	4.29643	4.77642	4.84645	4.26416	5.14501	6.62434	4.59944	6.82789	7.76071	4.46164	3.79191	3.00248	4.56608	4.12892	4.72413	3.38619
LPC(22:5)+H	LPC(22:5)+H	LPC	(22:5)	(22:5)	0	0		0.403788	0.00108288	1.41855	18.5269	23.0458	23.4063	25.6816	27.8819	25.4088	17.6995	28.8257	22.2544	17.5192	18.7817	14.9059	14.5409	16.5517	15.1613	14.5608
PE(18:2p/22:6)-H	PE(40:8p)-H	PE	(18:2p/22:6)	(18:2p)	(22:6)	0	0	0.127187	0.397419	1.15198	2.38853	3.51136	4.15794	3.17575	5.11309	5.84992	2.65855	4.95526	5.507	3.19086	4.89018	2.50334	3.26131	3.20311	2.88444	2.17346
PE(18:2p/22:6)-H	PE(40:8p)-H	PE	(18:2p/22:6)	(18:2p)	(22:6)	0	0	0.535686	0.753086	1.04543	38.7812	41.8829	51.3478	44.7807	65.0338	77.748	38.8043	46.0974	50.7835	44.5287	77.5501	51.6205	44.1012	47.6052	31.382	39.3272
PE(18:0/20:2)-H	PE(38:2)-H	PE	(18:0/20:2)	(18:0)	(20:2)	0	0	0.118636	0.298941	1.17953	3.7253	5.03527	7.60107	5.34656	4.96272	6.2166	3.94714	4.70768	5.36696	4.66082	7.89119	3.28401	3.44901	4.32631	3.64564	2.59545
PE(20:1/18:1)-H	PE(38:2)-H	PE	(20:1/18:1)	(20:1)	(18:1)	0	0	0.119073	0.798184	1.07129	3.12294	2.67194	8.50894	4.10142	5.00277	3.25498	5.37404	2.00573	2.17824	5.85231	7.07929	3.46727	6.67363	3.50893	1.38491	1.63269
PG(18:1/18:2)-H	PG(36:3)-H	PG	(18:1/18:2)	(18:1)	(18:2)	0	0	0.344433	0.219936	0.78979	8.95866	11.1828	6.62574	5.7621	8.30326	5.75749	7.88716	10.9429	16.3342	11.8155	12.4132	9.70337	6.76686	5.81525	15.1443	4.83961
PG(18:1/18:2)-H	PG(36:3)-H	PG	(18:1/18:2)	(18:1)	(18:2)	0	0	0.186452	0.157391	1.15546	12.9307	13.9105	15.6267	14.4756	15.5876	19.1992	15.0571	14.1787	5.62087	14.5949	15.119	14.4426	14.5983	15.6563	13.9351	10.7238
PG(18:1/18:2)-H	PG(36:3)-H	PG	(18:1/18:2)	(18:1)	(18:2)	0	0	0.101043	0.575231	1.10794	2.77292	4.6964	3.14755	4.43873	2.52292	7.44444	4.81968	2.79601	4.25947	3.71948	5.39658	2.48563	4.07659	2.77606	4.36626	2.37877
PE(18:1p/22:6)-H	PE(40:7p)-H	PE	(18:1p/22:6)	(18:1p)	(22:6)	0	0	1.26003	0.790487	1.0415	219.508	241.19	273.424	269.482	370.977	497.346	224.199	270.175	333.022	280.285	443.808	263.812	282.396	271.045	176.639	221.002
PE(40:7p)-H	PE(40:7p)-H	PE	(40:7p)	(40:7p)	0	0	0	0.233514	0.987439	1.00359	6.32568	8.0691	9.3736	9.41932	12.1816	16.2115	6.65056	9.09037	9.14074	8.9224	21.9417	6.89996	9.49428	8.31515	4.89779	7.43276
PE(18:0/20:1)-H	PE(38:1)-H	PE	(18:0/20:1)	(18:0)	(20:1)	0	0	0.11732	0.186883	1.22406	2.8582	3.966	4.65111	3.46112	4.07074	4.30162	2.64277	4.09649	3.77199	2.74579	5.79578	2.35669	2.7257	2.69159	2.37913	2.0811
PE(18:0/20:1)-H	PE(38:1)-H	PE	(18:0/20:1)	(18:0)	(20:1)	0	0	0.0839243	0.220343	1.21905	1.63361	2.06148	3.10881	1.72915	2.70814	3.4743	1.49374	1.7951	2.36447	1.28868	2.62184	1.8522	2.15724	1.52879	1.51134	1.44457
PG(18:0/18:2)-H	PG(36:2)-H	PG	(18:0/18:2)	(18:0)	(18:2)	0	0	0.622661	0.591001	1.04429	65.9275	81.7805	74.7201	88.7185	93.2748	111.178	75.2242	84.5112	94.912	84.7671	88.628	79.9784	87.8482	85.8393	61.8692	62.8521
MGDG(32:1)+HCOO	MGDG(32:1)+HCOO	MGDG	(32:1)	(32:1)	0	0	0	0.421586	0.652651	0.850042	4.0982	16.0689	16.6547	12.0135	47.6627	24.9128	21.2687	21.0405	63.4876	12.8948	11.9845	3.88967	20.6129	22.935	24.2307	32.5669
PE(17:1/22:6)-H	PE(39:7)-H	PE	(17:1/22:6)	(17:1)	(22:6)	0	0	0.289114	0.49204	0.904587	5.34307	6.52316	6.95305	6.9199	9.40163	11.6416	6.74625	8.81992	9.71674	8.85042	14.1144	8.76119	7.69317	7.83604	5.49097	6.46202
LPC(22:4)+H	LPC(22:4)+H	LPC	(22:4)	(22:4)	0	0		0.0789842	0.466681	1.12224	2.03088	3.33691	3.46448	3.51962	2.87248	3.6966	2.66586	3.24128	5.22018	3.43268	2.34945	1.81773	2.11066	1.99829	3.18431	2.01047
PE(18:1p/22:5)-H	PE(40:6p)-H	PE	(18:1p/22:5)	(18:1p)	(22:5)	0	0	1.71149	0.601506	0.904452	270.512	303.814	341.229	267.383	441.124	199.794	98.7413	333.025	406.208	338.464	509.196	321.213	289.501	288.212	247.379	93.7377
PE(18:1p/22:5)-H	PE(40:6p)-H	PE	(18:1p/22:5)	(18:1p)	(22:5)	0	0	0.745116	0.42045	0.838401	34.1777	39.8546	46.7044	14.5841	65.1806	34.445	14.144	42.6164	58.399	49.9655	65.5387	42.563	44.6166	49.1369	23.9502	13.7625
PE(18:1p/22:5)-H	PE(40:6p)-H	PE	(18:1p/22:5)	(18:1p)	(22:5)	0	0	0.508319	0.206334	0.842189	14.7024	16.1887	18.0607	18.0101	26.5483	11.7152	14.8381	19.5428	25.6424	23.0143	30.9442	17.7027	18.2399	18.9648	15.4374	15.8201
PE(17:0/22:6)-H	PE(39:6)-H	PE	(17:0/22:6)	(17:0)	(22:6)	0	0	0.706955	0.836504	0.963195	43.5592	57.9491	55.7375	58.3695	83.3847	94.6402	39.8643	67.9086	68.6341	55.7404	126.363	66.6625	52.4097	59.1185	48.8254	42.8192
PE(40:5p)-H	PE(40:5p)-H	PE	(40:5p)	(40:5p)	0	0	0	0.42617	0.559875	1.12613	46.3783	44.6318	50.0975	53.0555	65.8898	85.9648	36.1424	60.1174	32.9791	49.0942	103.846	56.295	43.2465	51.1918	20.3921	35.6946
PE(18:0e/22:6)-H	PE(40:6e)-H	PE	(18:0e/22:6)	(18:0e)	(22:6)	0	0	0.811241	0.801771	0.948865	58.3363	68.384	82.7416	74.8555	100.178	97.7572	57.6419	78.9845	177.019	79.2532	109.445	54.8675	61.0186	67.2467	47.1221	56.259
AcCa(17:1)+H	AcCa(17:1)+H	AcCa	(17:1)	(17:1)	0	0		0.0649509	0.0767511	0.505225	0.0340047	0.180235	0.00520528	0.105825	0.202289	0.164884	0.0789678	0.122727	0.484299	0.387705	0.218809	0.18788	0.195401	0.158001	0.0811678	0.0565193
PC(16:0/16:0)+HCOO	PC(32:0)+HCOO	PC	(16:0/16:0)	(16:0)	(16:0)	0	0	1.89919	0.648366	1.07063	683.076	787.706	767.046	315.465	714.134	651.831	516.51	871.487	386.783	546.386	601.445	354.003	927.281	718.216	595.435	827.584
PE(40:4p)-H	PE(40:4p)-H	PE	(40:4p)	(40:4p)	0	0	0	0.378528	0.654425	0.895575	12.5392	8.27597	11.4416	3.47102	15.6774	13.2531	6.11066	10.6075	25.4067	10.4232	14.206	8.35347	7.58367	9.18354	6.19651	9.51183
PE(20:0p/20:4)-H	PE(40:4p)-H	PE	(20:0p/20:4)	(20:0p)	(20:4)	0	0	0.207014	0.347831	0.842033	2.78864	5.36537	3.65633	3.80064	8.01755	5.18627	4.19997	3.36346	5.44882	7.77758	8.33051	2.70146	5.43718	4.80835	4.44371	4.25526
PE(20:0p/20:4)-H	PE(40:4p)-H	PE	(20:0p/20:4)	(20:0p)	(20:4)	0	0	0.276935	0.833254	1.03017	11.2844	13.7347	16.811	13.2411	21.7198	14.9614	11.7488	10.5675	18.6346	11.4706	19.8779	7.12751	15.6337	13.776	11.8214	12.3859
PE(19:0/20:4)-H	PE(39:4)-H	PE	(19:0/20:4)	(19:0)	(20:4)	0	0	0.206628	0.508328	0.775043	1.90744	2.13024	3.48521	0.564804	3.52128	2.61195	1.49741	0.945944	6.11745	1.47571	6.42651	0.685785	2.35694	2.01106	1.27484	1.15279
PE(19:0/20:4)-H	PE(39:4)-H	PE	(19:0/20:4)	(19:0)	(20:4)	0	0	0.248459	0.777032	0.942932	5.9557	7.32344	7.02146	8.19634	16.3705	11.532	5.59191	8.76301	14.1551	13.4919	13.2277	7.32443	9.65042	7.48594	5.17414	4.52702
PE(18:0e/22:4)-H	PE(40:4e)-H	PE	(18:0e/22:4)	(18:0e)	(22:4)	0	0	0.0831961	0.955177	1.01327	0.532344	1.68564	1.63921	1.56385	2.2341	2.70395	1.32142	2.0122	3.19875	2.07648	2.40985	0.553017	1.69439	1.73701	1.27509	0.568864
PE(20:0e/20:4)-H	PE(40:4e)-H	PE	(20:0e/20:4)	(20:0e)	(20:4)	0	0	0.0885442	0.185356	1.3193	0.85368	1.07025	1.37035	1.49592	1.91462	1.82555	0.928633	1.3892	1.76871	1.08587	1.57026	1.1536	0.32641	0.774086	1.26621	0.277573
PE(40:3p)-H	PE(40:3p)-H	PE	(40:3p)	(40:3p)	0	0	0	0.0536355	0.872998	0.962029	0.311596	0.400774	0.15323	0.432905	0.654778	0.668535	0.327911	0.549333	0.964108	0.550156	0.537371	0.351665	0.14817	0.373624	0.371461	0.340617
PE(18:4/22:6)-H	PE(40:10)-H	PE	(18:4/22:6)	(18:4)	(22:6)	0	0	0.0572425	0.908967	1.01816	0.51887	0.556278	0.585564	0.570473	0.596004	0.925497	0.396043	0.746048	0.482739	0.464073	1.05111	0.506904	0.723274	0.684874	0.423496	0.471009
PS(18:2/18:2)-H	PS(36:4)-H	PS	(18:2/18:2)	(18:2)	(18:2)	0	0	0.394599	0.241284	0.679423	7.95945	2.7022	6.47294	15.0797	7.18546	4.86615	6.90159	4.71225	12.0483	5.20122	22.2758	6.77013	1.6377	8.19243	17.0494	9.07096
PS(36:3)-H	PS(36:3)-H	PS	(36:3)	(36:3)	0	0	0	0.536577	0.052201	0.548762	5.83	5.50387	4.09818	13.5943	8.773	5.41808	6.32081	6.18421	12.7852	6.21872	25.4861	10.88	5.89585	11.1909	20.9325	8.15277
PE(18:2/22:6)-H	PE(40:8)-H	PE	(18:2/22:6)	(18:2)	(22:6)	0	0	1.20649	0.594801	1.11064	198.604	225.273	300.749	475.372	566.224	347.414	192.708	261.724	449.901	238.092	379.726	239.448	215.555	231.357	189.522	368.631
PC(16:0p/18:2)+HCOO	PC(34:2p)+HCOO	PC	(16:0p/18:2)	(16:0p)	(18:2)	0	0	0.273255	0.0131762	1.26644	26.463	32.9242	31.5624	20.2289	29.8166	28.5873	20.5175	27.4219	21.9985	18.0534	25.7274	18.055	23.6974	23.4089	17.206	23.6114
PE(22:5/18:2)-H	PE(40:7)-H	PE	(22:5/18:2)	(22:5)	(18:2)	0	0	0.285594	0.366753	1.21524	13.6107	8.3996	35.7016	34.8649	36.8726	31.0868	14.7822	21.5257	19.6617	16.306	27.6406	16.2135	12.1079	16.936	32.4074	20.7066
PE(22:5/18:2)-H	PE(40:7)-H	PE	(22:5/18:2)	(22:5)	(18:2)	0	0	1.75519	0.40975	1.15139	494.842	582.397	590.003	679.965	1323.62	1278.59	736.383	943.724	743.435	610.842	1108.9	603.274	668.724	770.542	616.428	635.722
LPC(22:3)+H	LPC(22:3)+H	LPC	(22:3)	(22:3)	0	0		0.00715569	0.82594	1.0665	0.00934847	0.0139118	0.0156447	0.0138777	0.0151172	0.0413352	0.0177147	0.0135411	0.0225085	0.0293163	0.0250633	0.00754643	0.00843277	0.00780585	0.0243538	0.00670329
PS(18:0/18:1)-H	PS(36:1)-H	PS	(18:0/18:1)	(18:0)	(18:1)	0	0	0.349528	0.310821	0.387225	1.00933	2.79379	2.52005	2.62866	2.05627	0.932496	4.49385	1.41049	8.46994	1.91398	28.2723	2.15358	1.01729	1.15069	2.00034	1.10605
PS(18:0/18:1)-H	PS(36:1)-H	PS	(18:0/18:1)	(18:0)	(18:1)	0	0	0.869442	0.378971	0.807716	43.3272	43.572	45.0812	104.084	68.605	43.4802	48.3449	66.1518	106.2	38.0441	143.728	40.9674	50.0114	53.1	84.266	56.4669
PC(18:1p/16:0)+HCOO	PC(34:1p)+HCOO	PC	(18:1p/16:0)	(18:1p)	(16:0)	0	0	0.407613	0.909485	0.98356	20.1065	24.1563	24.4692	12.74	23.5768	10.8323	13.0133	22.2827	17.2769	14.4668	22.0436	12.9819	25.9276	24.3679	13.8776	22.7619
PS(16:0p/22:6)-H	PS(38:6p)-H	PS	(16:0p/22:6)	(16:0p)	(22:6)	0	0	0.167778	0.348846	0.755332	1.94622	1.3802	1.10083	5.42352	1.73712	1.12498	2.1141	2.5598	3.61025	1.75205	4.51278	3.10776	1.48925	2.31228	5.21607	1.01827
PE(18:1/22:5)-H	PE(40:6)-H	PE	(18:1/22:5)	(18:1)	(22:5)	0	0	0.874938	0.465647	0.867265	22.7983	55.0189	59.4248	57.1104	110.966	109.594	32.9719	69.7179	110.573	73.3439	93.5574	56.678	73.6148	63.1836	74.3065	51.5643
PE(18:0/22:6)-H	PE(40:6)-H	PE	(18:0/22:6)	(18:0)	(22:6)	0	0	3.32946	0.0906298	1.25917	1935.92	2513.24	2370.47	2893.1	3818.99	3905.99	1944.28	3066.59	2738.94	2148.36	2660.83	2287.23	2400.69	2063.3	2323.12	1205.59
LPC(22:2)+H	LPC(22:2)+H	LPC	(22:2)	(22:2)	0	0		0.00933525	0.46842	1.32444	0.00603584	0.016127	0.00572761	0.0253287	0.0146449	0.00814216	0.00941186	0.0204877	0.0343628	0.00706386	0.00784619	0.00625281	0.00583737	0.00984206	0.00502592	0.00373186
PC(17:1/16:0)+HCOO	PC(33:1)+HCOO	PC	(17:1/16:0)	(17:1)	(16:0)	0	0	0.977097	0.217012	0.829153	50.7189	47.0923	47.9792	39.6789	66.6435	64.8688	36.6801	82.0328	48.5423	39.181	91.4606	67.8741	81.4174	85.1775	49.8494	61.9671
PC(18:0p/16:0)+HCOO	PC(34:0p)+HCOO	PC	(18:0p/16:0)	(18:0p)	(16:0)	0	0	0.877663	0.0806132	0.802125	29.8815	37.967	39.2914	24.855	44.3805	37.8367	21.8415	47.9771	53.2125	37.3627	49.7619	31.4141	54.47	48.1523	31.5477	48.1765
PE(18:0/22:5)-H	PE(40:5)-H	PE	(18:0/22:5)	(18:0)	(22:5)	0	0	1.52741	0.224466	0.717782	58.2938	128.343	180.653	84.1942	115.65	290.432	128.032	96.229	306.88	311.071	107.125	129.473	254.523	158.628	180.894	58.5865
PE(18:0/22:5)-H	PE(40:5)-H	PE	(18:0/22:5)	(18:0)	(22:5)	0	0	0.757217	0.468987	1.1172	121.371	131.95	129.202	136.495	179.994	239.015	111.591	143.375	173.849	139.39	203.766	116.303	113.859	150.087	70.558	100.033
PG(18:2/20:4)-H	PG(38:6)-H	PG	(18:2/20:4)	(18:2)	(20:4)	0	0	0.0636887	0.102771	1.38675	0.400767	0.641631	0.165248	0.500492	0.53588	1.01322	0.735524	0.592013	0.470759	0.454023	0.430089	0.43531	0.429968	0.473211	0.374071	0.238707
PG(16:0/22:6)-H	PG(38:6)-H	PG	(16:0/22:6)	(16:0)	(22:6)	0	0	0.210503	0.0200198	0.719314	1.77274	1.90543	1.74779	2.08592	1.50677	1.62429	1.78597	2.62553	3.9604	2.87418	2.46349	2.02905	2.61224	2.10775	3.14185	1.73995
PE(18:0/22:4)-H	PE(40:4)-H	PE	(18:0/22:4)	(18:0)	(22:4)	0	0	0.564168	0.814083	0.957625	26.0472	30.7615	52.6027	37.1454	56.432	92.3646	37.0547	40.4151	72.5018	58.6627	51.6127	35.1221	40.4784	46.7849	39.8105	44.3479
LPC(22:1)+H	LPC(22:1)+H	LPC	(22:1)	(22:1)	0	0		0.0377938	0.0239422	0.761843	0.0457522	0.0765354	0.0700671	0.0707953	0.0564639	0.0721105	0.0458273	0.0752892	0.119578	0.0772587	0.101332	0.0817754	0.075684	0.0859948	0.0652804	0.0662553
PG(16:0/22:5)-H	PG(38:5)-H	PG	(16:0/22:5)	(16:0)	(22:5)	0	0	0.199791	0.0652087	0.667395	1.79556	1.9908	2.03495	2.16552	1.14503	1.07937	2.42306	1.92036	4.98879	3.86039	1.97865	1.96027	2.02484	2.37464	3.15162	1.46897
PC(14:0/20:5)+HCOO	PC(34:5)+HCOO	PC	(14:0/20:5)	(14:0)	(20:5)	0	0	0.175412	0.844277	0.969815	3.04835	2.43225	3.78578	2.33949	4.44526	3.12053	1.989	4.51904	3.08713	2.32465	3.9122	2.36314	4.71252	4.61425	2.06693	3.39812
PE(18:0/22:3)-H	PE(40:3)-H	PE	(18:0/22:3)	(18:0)	(22:3)	0	0	0.122027	0.204362	1.88455	1.0915	1.69917	0.632088	0.324955	0.587487	1.1347	0.362828	3.91527	0.905189	0.569694	0.722784	1.16161	0.560626	0.550933	0.364008	0.337757
PG(18:0/20:4)-H	PG(38:4)-H	PG	(18:0/20:4)	(18:0)	(20:4)	0	0	0.171185	0.281139	0.85934	2.40269	2.92553	3.06946	3.19282	2.55432	3.44759	3.21264	3.35027	5.56379	4.52742	3.77753	2.73017	2.95401	2.65431	4.02737	1.87456
PC(14:0/20:4)+HCOO	PC(34:4)+HCOO	PC	(14:0/20:4)	(14:0)	(20:4)	0	0	0.428035	0.913324	0.986822	27.9362	33.6763	26.5332	19.4363	24.2463	21.0783	19.0087	29.9518	22.3818	16.4853	38.4573	22.7468	28.1684	30.8023	20.7819	24.7391
PC(14:0/20:4)+HCOO	PC(34:4)+HCOO	PC	(14:0/20:4)	(14:0)	(20:4)	0	0	0.619572	0.927149	1.01105	59.7031	62.612	66.812	44.6048	75.4395	68.2562	46.5408	75.0291	77.6551	58.1931	56.5555	42.9559	72.0303	88.2403	37.4895	60.4248
PE(20:1p/22:6)-H	PE(42:7p)-H	PE	(20:1p/22:6)	(20:1p)	(22:6)	0	0	0.140711	0.943588	1.01061	2.42444	3.22922	2.64363	2.92098	3.89232	4.50632	2.07172	3.12586	4.22417	3.11906	4.84755	2.8898	2.86079	2.612	2.02001	1.98054
PE(18:1/22:0)-H	PE(40:1)-H	PE	(18:1/22:0)	(18:1)	(22:0)	0	0	0.103694	0.0606437	1.63489	0.543801	0.737199	0.404966	0.983732	1.2195	1.28877	0.390426	1.55524	0.437858	0.641418	0.648162	0.268848	0.339993	0.565194	0.578634	0.877136
LPC(22:0)+H	LPC(22:0)+H	LPC	(22:0)	(22:0)	0	0		0.0302647	0.173615	1.16039	0.252388	0.392923	0.399939	0.39107	0.322003	0.265482	0.244738	0.42455	0.333796	0.361015	0.31854	0.201655	0.278455	0.322334	0.233386	0.271661
PG(18:0/20:2)-H	PG(38:2)-H	PG	(18:0/20:2)	(18:0)	(20:2)	0	0	0.0928361	0.0978086	1.50034	1.16611	0.765498	0.380373	1.01537	1.36805	1.30016	0.880994	1.81309	1.2508	1.05754	0.221578	0.211157	0.657062	0.757619	1.04082	0.5952
PG(18:0/20:2)-H	PG(38:2)-H	PG	(18:0/20:2)	(18:0)	(20:2)	0	0	0.075728	0.646582	0.931935	0.79601	1.18204	0.870489	0.949512	0.312379	1.3891	0.724444	0.516377	1.17808	0.929228	0.8113	0.95973	0.846084	0.90063	0.915828	0.691767
PE(42:6p)-H	PE(42:6p)-H	PE	(42:6p)	(42:6p)	0	0	0	0.0610228	0.619616	1.09315	0.777398	0.978817	1.26136	0.986542	1.39808	1.75912	0.746361	1.12927	1.61839	1.1515	1.54964	0.33949	0.924076	0.926555	1.01685	0.740397
PE(20:0p/22:6)-H	PE(42:6p)-H	PE	(20:0p/22:6)	(20:0p)	(22:6)	0	0	0.189369	0.649627	1.06393	7.64646	11.0069	10.3988	6.08474	10.6179	12.5203	6.43172	9.58397	12.6126	10.1086	9.11402	8.69018	9.59604	7.68828	8.19184	3.82507
PA(44:6)-H	PA(44:6)-H	PA	(44:6)	(44:6)	0	0	0	14.9523	0.377935	1.85782	48707.8	13754.5	139833	9772.31	11240.6	19250.6	11401	11983.5	11351.8	48209.1	9369.81	7101.22	3241.81	37036.4	12905.8	13932.1
PG(18:0/20:1)-H	PG(38:1)-H	PG	(18:0/20:1)	(18:0)	(20:1)	0	0	0.0551699	0.9628	1.0117	0.703092	0.67778	0.494095	0.499004	0.396884	0.480683	0.3789	0.686564	0.795953	0.431304	0.432723	0.30836	0.365838	0.352357	0.28323	1.2973
Cer(d18:1/19:0)+H	Cer(d37:1)+H	Cer	(d18:1/19:0)	(d18:1)	(19:0)	0		0.0861251	0.300306	1.3257	0.245928	2.62546	1.78531	1.63261	1.62022	0.877509	1.40938	2.50643	2.29556	1.92751	0.584882	1.20691	0.487892	0.539587	1.21367	1.32597
PE(19:0/22:6)-H	PE(41:6)-H	PE	(19:0/22:6)	(19:0)	(22:6)	0	0	0.642071	0.890251	0.975916	40.0186	35.6652	52.8324	50.3151	69.1029	82.7446	34.9926	63.1194	72.379	57.0289	95.9912	48.7822	46.5168	45.8801	41.1778	31.6166
PC(16:0/18:1)+HCOO	PC(34:1)+HCOO	PC	(16:0/18:1)	(16:0)	(18:1)	0	0	4.40636	0.430895	0.923306	1720.17	1656.28	1706.67	1523.74	2302.78	2272.43	1350.73	1900.54	1559.67	1626.03	2605.16	1719.28	2026.11	2511.02	1759.69	1825.27
PE(20:0e/22:6)-H	PE(42:6e)-H	PE	(20:0e/22:6)	(20:0e)	(22:6)	0	0	0.168715	0.66562	0.891934	1.84752	4.73762	2.54782	1.44363	2.75115	3.6589	1.66062	2.48033	3.47729	1.52349	6.89986	3.23868	2.47192	2.30876	1.82836	1.93904
PE(20:0p/22:5)-H	PE(42:5p)-H	PE	(20:0p/22:5)	(20:0p)	(22:5)	0	0	0.060109	0.753564	0.916397	0.289784	0.507884	0.698172	0.24236	0.716222	0.729981	0.215246	0.167191	0.565811	1.01828	0.256801	0.459604	0.415897	0.129107	0.460598	0.586145
PI(18:1/14:1)-H	PI(32:2)-H	PI	(18:1/14:1)	(18:1)	(14:1)	0	0	0.0499827	0.37355	0.75869	0.167673	0.237849	0.242842	0.280199	0.190254	0.164162	0.433236	0.0917728	0.102874	0.147705	0.708082	0.173811	0.351248	0.422281	0.238947	0.238087
DG(14:0/18:2)+NH4	DG(32:2)+NH4	DG	(14:0/18:2)	(14:0)	(18:2)	0		0.677333	0.466545	0.534895	2.66513	25.2736	5.91297	9.29253	9.35924	11.5414	22.5988	20.3305	0.780266	16.8153	3.34461	22.8379	9.94089	3.21063	130.148	12.9128
PS(16:0/22:6)-H	PS(38:6)-H	PS	(16:0/22:6)	(16:0)	(22:6)	0	0	0.515051	0.564188	0.837973	36.8293	21.219	19.8047	58.8397	14.3955	13.2764	20.9976	9.44909	38.8731	18.8293	62.0707	26.6148	21.2757	16.9474	33.2026	14.6657
PS(38:6)-H	PS(38:6)-H	PS	(38:6)	(38:6)	0	0	0	0.66495	0.160106	0.685811	16.3832	16.1555	12.3779	32.3087	30.8523	18.1043	13.8095	14.4596	53.0158	17.9553	41.7523	15.9893	15.0821	22.295	41.8579	17.2617
PE(19:0/22:5)-H	PE(41:5)-H	PE	(19:0/22:5)	(19:0)	(22:5)	0	0	0.194061	0.472375	0.847135	1.95555	2.69515	2.99067	2.75005	4.91287	6.18524	2.32947	4.02413	8.03359	5.11264	5.1259	2.38898	3.26346	3.29756	3.4162	2.22907
PE(19:0/22:5)-H	PE(41:5)-H	PE	(19:0/22:5)	(19:0)	(22:5)	0	0	0.400801	0.338937	0.801081	13.3281	14.744	11.1813	3.83746	16.2874	15.5235	7.89032	4.73272	5.02706	13.4654	16.4363	4.14399	20.6645	18.5972	16.0752	14.8487
PE(42:4p)-H	PE(42:4p)-H	PE	(42:4p)	(42:4p)	0	0	0	0.0498726	0.724311	0.870772	0.245873	0.264997	0.665829	0.292119	0.162177	0.458277	0.10703	0.292352	1.02537	0.642402	0.207265	0.0950363	0.136184	0.23204	0.278878	0.240817
PI(16:0/16:1)-H	PI(32:1)-H	PI	(16:0/16:1)	(16:0)	(16:1)	0	0	0.309295	0.36015	0.886813	10.0241	12.5366	5.85255	10.8246	5.64972	8.20165	9.53513	7.74866	8.64197	11.9111	7.38135	13.0877	11.0485	8.54832	6.83327	11.9026
PE(20:5/22:6)-H	PE(42:11)-H	PE	(20:5/22:6)	(20:5)	(22:6)	0	0	0.148019	0.137265	1.1902	5.92953	5.53826	6.26048	8.85762	7.12835	8.01671	4.28912	9.16651	5.4499	5.10942	7.99552	5.57174	6.54276	5.05289	5.49502	5.15021
PS(20:3/18:2)-H	PS(38:5)-H	PS	(20:3/18:2)	(20:3)	(18:2)	0	0	0.514203	0.165988	0.68976	11.2601	9.72686	10.7915	20.3084	10.5499	9.16158	8.54281	6.54946	24.1388	7.37222	27.0508	11.1366	6.55766	12.6537	25.9141	11.1482
PC(16:0p/20:5)+HCOO	PC(36:5p)+HCOO	PC	(16:0p/20:5)	(16:0p)	(20:5)	0	0	0.488362	0.232859	0.574129	8.63363	2.30019	16.2384	6.32359	2.1796	2.07977	1.46941	2.21001	6.58861	6.07707	10.1415	5.88633	2.03694	17.95	2.3232	21.1659
DG(16:0/16:1)+NH4	DG(32:1)+NH4	DG	(16:0/16:1)	(16:0)	(16:1)	0		1.10871	0.256722	0.465818	13.1815	30.6108	18.6447	21.1886	31.0673	15.2661	9.53082	38.9658	3.04929	23.4103	11.2892	26.4853	66.298	10.8609	186.846	54.8625
PE(19:0/22:4)-H	PE(41:4)-H	PE	(19:0/22:4)	(19:0)	(22:4)	0	0	0.0975832	0.165108	0.540138	0.284136	0.149377	0.307789	0.127766	0.325978	0.389878	0.219156	0.179842	1.26449	0.773537	0.602212	0.25467	0.190023	0.273982	0.201601	0.112475
PI(16:0/16:0)-H	PI(32:0)-H	PI	(16:0/16:0)	(16:0)	(16:0)	0	0	0.356728	0.133844	0.869785	10.153	9.68467	8.05133	10.7621	10.0399	7.10256	9.07836	13.7551	13.2999	11.1325	12.4806	10.5418	9.89914	12.4404	8.17946	12.4246
PE(20:4/22:6)-H	PE(42:10)-H	PE	(20:4/22:6)	(20:4)	(22:6)	0	0	0.302346	0.31647	1.20793	14.3527	14.2129	23.3502	25.4074	35.4858	47.0402	20.8243	34.9727	26.8926	22.8456	31.5687	18.6661	21.0215	25.006	15.9767	16.548
PC(16:0p/20:4)+HCOO	PC(36:4p)+HCOO	PC	(16:0p/20:4)	(16:0p)	(20:4)	0	0	0.352026	0.0694053	1.34415	34.0733	39.5247	35.2573	29.4805	62.6141	47.8677	25.4164	29.7138	29.8687	30.8762	21.1148	31.2484	23.5081	42.5074	24.5371	22.4656
PE(20:3/22:6)-H	PE(42:9)-H	PE	(20:3/22:6)	(20:3)	(22:6)	0	0	0.288701	0.190022	1.25234	13.1311	14.4421	17.0005	21.7474	29.0162	28.8939	13.5265	24.2786	25.7911	18.3206	20.2471	15.8518	13.8608	11.2607	10.655	13.4001
PC(15:0/20:4)+HCOO	PC(35:4)+HCOO	PC	(15:0/20:4)	(15:0)	(20:4)	0	0	0.42342	0.586952	0.909795	14.3826	21.2506	12.7181	14.0518	26.2364	20.0139	12.1365	31.4836	26.5273	19.607	24.0134	13.6877	29.7506	26.0296	13.6878	14.0676
PS(18:0/20:3)-H	PS(38:3)-H	PS	(18:0/20:3)	(18:0)	(20:3)	0	0	0.645122	0.0531554	0.612232	16.0392	6.82888	5.467	12.4991	8.10933	17.699	14.1153	17.2928	20.1207	20.6463	38.7688	20.857	6.04792	21.6197	13.9111	18.1813
PS(38:3)-H	PS(38:3)-H	PS	(38:3)	(38:3)	0	0	0	0.516227	0.204993	0.75528	10.2499	15.5861	13.4591	31.3151	14.1452	15.4423	7.87199	14.25	26.2895	11.2192	33.4585	18.7496	14.1895	17.4372	27.2071	13.4021
DG(16:0/16:0)+NH4	DG(32:0)+NH4	DG	(16:0/16:0)	(16:0)	(16:0)	0		1.11631	0.131753	0.460266	14.8964	21.4869	22.6178	20.4265	20.7294	15.2035	20.7903	28.1775	11.4517	17.5262	30.3934	19.0176	77.2489	32.7321	136.793	31.8662
PC(16:0e/20:4)+HCOO	PC(36:4e)+HCOO	PC	(16:0e/20:4)	(16:0e)	(20:4)	0	0	0.191295	0.431338	1.09569	10.4021	9.30798	8.13228	9.05366	14.2839	14.4543	10.608	8.50534	10.0613	9.54356	9.38049	7.93452	8.8917	10.0991	7.2721	14.1637
PE(20:2/22:6)-H	PE(42:8)-H	PE	(20:2/22:6)	(20:2)	(22:6)	0	0	0.271938	0.592281	1.10895	11.5409	10.0919	12.8588	17.3477	30.4996	27.2878	13.147	21.6142	23.4767	19.5718	22.7123	12.4015	10.7924	15.1293	11.5191	14.5995
PE(42:8)-H	PE(42:8)-H	PE	(42:8)	(42:8)	0	0	0	0.110346	0.198918	1.28811	3.36035	3.71381	3.9145	4.73637	6.22639	4.77893	2.90859	1.90982	1.00886	3.02509	5.5783	3.41822	3.30735	2.13208	3.34038	2.68194
PC(17:1/18:2)+HCOO	PC(35:3)+HCOO	PC	(17:1/18:2)	(17:1)	(18:2)	0	0	0.22296	0.841769	1.02901	10.2181	8.48325	12.4623	4.758	4.93673	6.23506	9.80914	9.52734	9.55832	5.96299	11.1683	6.93097	7.66237	9.20848	6.80116	7.26439
PA(45:7)-H	PA(45:7)-H	PA	(45:7)	(45:7)	0	0	0	1.40121	0.294962	2.32439	252.093	84.1678	1051.71	78.3332	93.4322	181.884	65.7756	88.476	106.766	342.949	24.4565	65.8783	10.9159	108.699	84.3794	71.5977
PE(20:1/22:6)-H	PE(42:7)-H	PE	(20:1/22:6)	(20:1)	(22:6)	0	0	0.305104	0.460643	1.10259	17.5228	22.5586	20.9013	23.6863	28.9147	31.8519	16.3582	21.1876	23.2463	20.0198	33.8471	18.9151	18.9209	20.1075	14.1493	16.7499
PC(17:0/18:2)+HCOO	PC(35:2)+HCOO	PC	(17:0/18:2)	(17:0)	(18:2)	0	0	0.75639	0.416419	0.883098	37.9219	62.8531	57.4861	33.9556	58.6171	48.9521	43.2825	59.1968	58.8479	43.8435	100.05	44.3638	53.0478	68.0817	40.1585	47.1226
AcCa(17:0)+H	AcCa(17:0)+H	AcCa	(17:0)	(17:0)	0	0		0.0597749	0.23468	0.534361	0.096151	0.230361	0.0567502	0.0409676	0.0431734	0.078557	0.382416	0.249011	0.871778	0.368414	0.236982	0.0348546	0.275474	0.193167	0.148227	0.0744582
PC(18:0e/18:2)+HCOO	PC(36:2e)+HCOO	PC	(18:0e/18:2)	(18:0e)	(18:2)	0	0	0.434761	0.379051	1.29126	16.3431	26.246	18.7935	30.4329	33.9743	19.8745	10.9934	67.2045	34.921	11.153	35.7768	17.7634	17.4436	20.0815	18.1959	18.0327
PE(42:6)-H	PE(42:6)-H	PE	(42:6)	(42:6)	0	0	0	0.122094	0.255828	1.15703	2.87397	3.37071	3.75252	3.67799	5.2053	4.38244	2.25423	3.87109	3.81877	2.75418	4.82861	2.91661	2.85028	2.39091	2.78977	3.05062
PE(20:1/22:5)-H	PE(42:6)-H	PE	(20:1/22:5)	(20:1)	(22:5)	0	0	0.110055	0.707576	0.941293	1.31958	2.10632	2.06212	1.64077	2.43489	2.91722	1.35905	1.81127	3.27307	2.23767	2.47891	1.40126	1.46783	2.56533	2.09309	1.11018
PE(20:0/22:6)-H	PE(42:6)-H	PE	(20:0/22:6)	(20:0)	(22:6)	0	0	0.216836	0.13528	1.36366	5.5147	9.13166	8.42021	8.85969	9.3729	11.9341	4.60572	8.79183	7.20718	4.82767	13.4513	5.90413	5.19624	5.38134	4.00058	2.89312
PC(17:0/18:1)+HCOO	PC(35:1)+HCOO	PC	(17:0/18:1)	(17:0)	(18:1)	0	0	0.823747	0.233155	0.86761	37.1912	56.3801	44.2839	39.5287	52.2044	61.3199	28.2059	58.9718	55.8402	41.4575	74.5642	49.3253	58.1325	61.1035	39.0532	56.3022
PG(22:5/18:2)-H	PG(40:7)-H	PG	(22:5/18:2)	(22:5)	(18:2)	0	0	0.0811133	0.849326	1.03614	0.943708	1.23067	0.905027	1.02375	1.06382	2.64181	1.4282	0.91435	1.68781	0.949563	1.14441	1.38173	1.54837	1.01243	0.96738	1.10555
PC(20:0e/16:0)+HCOO	PC(36:0e)+HCOO	PC	(20:0e/16:0)	(20:0e)	(16:0)	0	0	0.0882365	0.215984	1.53371	0.550753	1.3364	0.619753	0.709774	0.643495	0.340802	0.200296	1.91924	0.619659	0.168046	0.826672	0.36412	0.400541	0.610389	0.517022	0.614604
PG(18:0/22:6)-H	PG(40:6)-H	PG	(18:0/22:6)	(18:0)	(22:6)	0	0	0.119518	0.025744	1.23729	3.33745	3.8902	3.29048	3.86451	4.43419	4.35212	3.03457	5.37636	3.29992	3.39506	3.85825	3.17676	3.1229	2.62151	3.32896	2.7201
PG(22:4/18:2)-H	PG(40:6)-H	PG	(22:4/18:2)	(22:4)	(18:2)	0	0	0.068709	0.124038	0.690804	0.0839723	0.129786	0.209194	0.194133	0.0545436	0.270818	0.208296	0.0355702	0.264488	0.0820007	0.153944	0.335966	0.190339	0.263988	0.202761	0.223805
PC(14:0/22:6)+HCOO	PC(36:6)+HCOO	PC	(14:0/22:6)	(14:0)	(22:6)	0	0	0.600311	0.271385	1.25998	59.9047	131.672	134.19	112.309	82.4071	125.755	42.8855	185.581	49.4929	92.8153	76.2941	105.173	87.1507	133.37	38.7607	111.163
PC(14:0/22:6)+HCOO	PC(36:6)+HCOO	PC	(14:0/22:6)	(14:0)	(22:6)	0	0	0.196278	0.277284	1.14544	9.30519	10.7197	10.2551	5.91092	12.1071	8.57406	7.47273	10.7158	9.0312	5.62802	11.7951	5.86399	9.54721	8.95244	5.84091	8.87119
PE(20:0/22:4)-H	PE(42:4)-H	PE	(20:0/22:4)	(20:0)	(22:4)	0	0	0.0555533	0.822014	0.939075	0.294666	0.147658	0.580249	0.476415	0.237014	0.953993	0.56616	0.182052	0.736908	0.65322	0.298346	0.217528	0.487848	0.465859	0.169135	0.632423
PE(22:0/20:4)-H	PE(42:4)-H	PE	(22:0/20:4)	(22:0)	(20:4)	0	0	0.0456671	0.659206	1.08546	0.201255	0.35821	0.420866	0.483907	0.668232	0.747704	0.331527	0.465496	0.596144	0.410617	0.684444	0.314536	0.383587	0.37736	0.310304	0.310691
PC(16:1/20:4)+HCOO	PC(36:5)+HCOO	PC	(16:1/20:4)	(16:1)	(20:4)	0	0	0.75449	0.90874	0.987468	131.408	158.315	118.722	118.09	127.889	157.87	104.763	166.768	117.76	156.257	154.542	113.108	101.976	198.762	98.329	156.847
PC(16:0/20:5)+HCOO	PC(36:5)+HCOO	PC	(16:0/20:5)	(16:0)	(20:5)	0	0	0.780487	0.0238426	1.31716	134.251	180.029	178.169	102.844	194.097	146.187	217.579	188.52	138.36	107.59	161.849	103.317	132.106	158.991	92.1156	124.283
PC(18:3/18:2)+HCOO	PC(36:5)+HCOO	PC	(18:3/18:2)	(18:3)	(18:2)	0	0	0.561678	0.847582	1.03234	56.9878	86.8378	87.0074	57.9631	74.6667	40.8934	23.0898	66.4512	53.5658	41.5228	90.0943	54.0274	64.8928	79.4212	46.8575	48.0434
PC(18:2/18:2)+HCOO	PC(36:4)+HCOO	PC	(18:2/18:2)	(18:2)	(18:2)	0	0	0.914152	0.168575	1.21253	372.372	470.446	561.118	236.361	349.213	226.107	307.149	396.989	358.099	243.562	384.342	264.246	277.385	326.676	250.536	303.134
PC(16:0/20:4)+HCOO	PC(36:4)+HCOO	PC	(16:0/20:4)	(16:0)	(20:4)	0	0	4.26539	0.869771	0.97982	2597.57	2593.57	2736.31	1986.8	3709.15	1858.75	1943.96	3721.72	3505.93	2632.97	2793.52	2060.38	2325.65	3408.14	2079.09	2777.7
PE(18:1/24:1)-H	PE(42:2)-H	PE	(18:1/24:1)	(18:1)	(24:1)	0	0	0.0612676	0.917459	0.973807	0.265401	0.353553	0.406429	0.600547	0.470511	0.55314	0.196092	0.947874	0.732699	0.330319	1.00032	0.409139	0.366742	0.315386	0.315874	0.425104
PS(18:3/22:6)-H	PS(40:9)-H	PS	(18:3/22:6)	(18:3)	(22:6)	0	0	0.0741596	0.734536	0.910858	0.633702	0.635453	0.682623	1.4876	1.21159	0.419756	1.09484	1.05712	0.386259	0.172755	0.947799	1.25781	0.455725	1.61688	1.9503	1.14203
PC(16:0/20:3)+HCOO	PC(36:3)+HCOO	PC	(16:0/20:3)	(16:0)	(20:3)	0	0	1.63752	0.857895	0.976744	364.724	352.799	284.085	279.659	555.54	400.195	277.587	523.516	491.747	352.509	368.976	272.893	437.946	508.145	276.851	401.376
PC(18:1/18:2)+HCOO	PC(36:3)+HCOO	PC	(18:1/18:2)	(18:1)	(18:2)	0	0	3.15815	0.0623384	0.67227	291.34	431.399	437.328	286.988	351.936	283.533	218.615	435.209	760.895	346.816	673.133	287.864	447.707	837.167	298.961	417.767
PE(18:1/24:0)-H	PE(42:1)-H	PE	(18:1/24:0)	(18:1)	(24:0)	0	0	0.0928558	0.676604	1.09521	0.777499	1.29326	1.1114	1.66311	1.92657	1.55183	0.661065	2.70033	1.82222	0.87689	2.37221	1.16255	1.43713	0.905323	1.08329	1.00961
SM(d22:1/18:1)+HCOO	SM(d40:2)+HCOO	SM	(d22:1/18:1)	(d22:1)	(18:1)	0	0	0.26268	0.5815	1.16672	5.00159	8.89727	7.79343	10.7733	19.1368	20.6021	14.3287	8.58081	9.69712	4.17491	11.6147	8.03747	22.307	3.577	5.92104	16.1932
Cer(d18:2/20:0)+H	Cer(d38:2)+H	Cer	(d18:2/20:0)	(d18:2)	(20:0)	0		0.0469262	0.0831893	1.60316	0.289531	0.417458	0.754741	0.445657	0.349395	0.541793	0.335709	0.125263	0.406663	0.413395	0.326972	0.347668	0.204592	0.190704	0.0750482	0.0681616
PC(18:0/18:1)+HCOO	PC(36:1)+HCOO	PC	(18:0/18:1)	(18:0)	(18:1)	0	0	0.649022	0.575821	1.11457	73.3375	170.083	187.576	100.066	109.419	56.3536	81.073	141.294	109.582	49.9745	169.535	80.1234	104.064	120.114	92.0991	99.2206
PS(39:0)-H	PS(39:0)-H	PS	(39:0)	(39:0)	0	0	0	2.8144	0.329538	0.773766	394.311	439.264	436.096	1051.87	568.201	418.553	264.792	455.815	1044.91	358.929	1259.36	518.829	394.197	496.026	748.687	385.945
PI(16:0/18:2)-H	PI(34:2)-H	PI	(16:0/18:2)	(16:0)	(18:2)	0	0	0.290725	0.600947	0.911342	15.8717	14.939	6.61209	7.18273	14.6411	9.78117	16.5662	9.43357	7.22789	16.7258	15.7847	16.2794	8.91528	15.2172	6.72365	17.3982
PI(16:0/18:2)-H	PI(34:2)-H	PI	(16:0/18:2)	(16:0)	(18:2)	0	0	0.458147	0.355131	0.863998	19.3899	18.8295	13.2816	17.4182	17.2661	12.1072	23.9525	12.0074	11.8858	18.6084	19.8211	21.1062	16.3441	22.873	12.1736	32.5728
PC(16:0p/22:6)+HCOO	PC(38:6p)+HCOO	PC	(16:0p/22:6)	(16:0p)	(22:6)	0	0	1.37229	0.518301	0.915437	158.58	129.328	123.663	160.506	262.741	212.985	103.657	162.406	164.792	155.024	236.657	160.14	232.751	196.167	125.94	163.761
PC(18:0/18:0)+HCOO	PC(36:0)+HCOO	PC	(18:0/18:0)	(18:0)	(18:0)	0	0	0.246138	0.384809	0.840114	2.37245	3.44802	4.62035	2.93238	3.29376	2.67912	2.14673	4.57974	3.1659	1.87043	4.06298	1.98172	6.7284	2.91487	5.45838	4.85189
PI(34:1)-H	PI(34:1)-H	PI	(34:1)	(34:1)	0	0	0	0.55574	0.601277	0.933966	29.3007	25.9091	28.2472	43.5366	53.2442	57.5006	30.5401	59.5024	52.0306	45.5773	35.2801	39.6521	47.254	50.1073	39.3869	41.6676
PI(16:0/18:1)-H	PI(34:1)-H	PI	(16:0/18:1)	(16:0)	(18:1)	0	0	1.1392	0.80585	0.976654	194.504	155.76	114.838	148.608	218.657	205.795	207.289	188.215	157.67	202.36	186.293	169.881	197.562	189.798	127.754	236.618
PI(16:0/18:1)-H	PI(34:1)-H	PI	(16:0/18:1)	(16:0)	(18:1)	0	0	0.555272	0.55836	0.861045	41.9733	46.1166	24.6065	12.5241	14.7222	12.6179	59.7233	43	36.4504	50.5995	23.8251	47.9485	54.9089	48.1533	9.10114	25.4949
PE(22:5/22:6)-H	PE(44:11)-H	PE	(22:5/22:6)	(22:5)	(22:6)	0	0	0.550797	0.234159	1.2592	48.9794	41.1056	38.7642	80.8649	106.74	120.024	56.7003	102.027	66.3318	52.9888	65.2904	49.2668	79.788	62.9094	35.5103	60.6013
PC(15:0/22:6)+HCOO	PC(37:6)+HCOO	PC	(15:0/22:6)	(15:0)	(22:6)	0	0	0.395728	0.520919	1.14362	37.278	62.7429	44.3718	29.068	42.0128	37.083	34.5747	83.741	24.5929	52.3256	70.2086	45.9103	30.5816	49.6202	16.9241	34.1336
PC(15:0/22:6)+HCOO	PC(37:6)+HCOO	PC	(15:0/22:6)	(15:0)	(22:6)	0	0	0.432324	0.390904	1.19536	80.3874	86.691	76.8315	16.3899	46.7521	39.2091	68.2267	92.4252	68.8683	57.1092	30.3624	34.1217	54.8615	87.8797	34.4926	56.3717
PC(16:0p/22:5)+HCOO	PC(38:5p)+HCOO	PC	(16:0p/22:5)	(16:0p)	(22:5)	0	0	0.628689	0.0864403	1.84772	83.0187	23.6162	28.4227	32.1916	146.01	113.983	60.5241	37.0357	35.1299	27.9592	48.1736	30.6971	49.8491	30.5458	21.0933	40.5789
PC(16:0p/22:5)+HCOO	PC(38:5p)+HCOO	PC	(16:0p/22:5)	(16:0p)	(22:5)	0	0	0.315672	0.286491	0.847778	3.51586	6.7528	9.06351	6.85057	5.31714	4.9117	3.42781	8.2713	8.08624	5.72251	5.05204	6.30061	9.46437	8.05969	4.94828	9.1154
PI(18:0/16:0)-H	PI(34:0)-H	PI	(18:0/16:0)	(18:0)	(16:0)	0	0	0.735375	0.543795	0.903683	63.1685	68.885	35.7566	55.4523	61.3431	44.5351	40.3721	116.58	87.7125	77.3004	80.6255	48.0948	68.3865	50.4853	53.8245	71.4728
PI(18:0/16:0)-H	PI(34:0)-H	PI	(18:0/16:0)	(18:0)	(16:0)	0	0	0.507651	0.137683	0.716361	19.9215	13.0938	4.64884	6.79113	8.02421	9.17076	7.82667	26.1282	12.7157	12.7382	20.6397	15.7386	13.361	24.3102	15.8429	18.1131
PE(22:5/22:5)-H	PE(44:10)-H	PE	(22:5/22:5)	(22:5)	(22:5)	0	0	0.737496	0.85785	0.97257	69.146	61.4938	75.4007	94.167	145.976	127.866	92.0584	110.029	165.967	119.773	98.7502	71.2361	87.0224	93.4593	84.6477	77.1708
Cer(d18:1/20:0)+H	Cer(d38:1)+H	Cer	(d18:1/20:0)	(d18:1)	(20:0)	0		0.177019	0.000892	1.73942	1.56504	2.48577	2.9377	2.81042	1.89713	2.39596	1.73515	2.58808	1.84614	2.03087	0.945529	1.44693	0.948047	0.983638	1.1517	1.23412
PC(16:0p/22:4)+HCOO	PC(38:4p)+HCOO	PC	(16:0p/22:4)	(16:0p)	(22:4)	0	0	0.251965	0.602826	1.11371	8.28712	12.7606	15.2682	10.4548	32.2426	15.9736	10.3288	17.8238	20.6588	13.0985	17.0839	11.0922	11.8871	14.7742	9.51805	12.4542
PE(22:3/22:6)-H	PE(44:9)-H	PE	(22:3/22:6)	(22:3)	(22:6)	0	0	0.261737	0.947812	0.987019	8.8549	8.07464	9.89316	9.72136	15.1611	16.3272	8.47089	12.9033	23.5634	12.429	11.8783	6.53427	11.0936	8.74076	7.95852	8.3844
PC(16:0e/22:4)+HCOO	PC(38:4e)+HCOO	PC	(16:0e/22:4)	(16:0e)	(22:4)	0	0	0.197358	0.166127	0.833818	1.60078	2.64288	2.95634	2.01166	3.19042	3.03236	2.71046	3.15707	4.10938	3.22695	3.58305	1.9991	2.31653	2.83863	2.96684	4.50701
PC(18:0e/20:4)+HCOO	PC(38:4e)+HCOO	PC	(18:0e/20:4)	(18:0e)	(20:4)	0	0	0.0787587	0.0524592	1.43754	2.41972	1.92326	2.9408	2.01698	2.9915	2.50914	0.733266	2.88723	2.10304	1.80408	0.912427	1.47894	0.816106	1.6573	1.57242	2.47055
PG(20:4/22:6)-H	PG(42:10)-H	PG	(20:4/22:6)	(20:4)	(22:6)	0	0	0.0390462	0.216678	1.47386	0.224738	0.301278	0.273162	0.300603	0.241142	0.777193	0.332585	0.168054	0.379548	0.390624	0.225766	0.308965	0.226492	0.103055	0.0734881	0.0688635
PE(22:3/22:5)-H	PE(44:8)-H	PE	(22:3/22:5)	(22:3)	(22:5)	0	0	0.121992	0.532554	0.852471	1.10466	0.873367	1.1931	0.812514	2.58475	1.92457	0.798439	1.56255	3.37676	2.16078	1.38643	0.900737	1.2261	1.02996	1.56446	1.08711
PC(19:1/18:2)+HCOO	PC(37:3)+HCOO	PC	(19:1/18:2)	(19:1)	(18:2)	0	0	0.215006	0.481726	0.872295	4.5453	1.60508	5.46122	3.32682	5.73833	1.87682	3.62973	4.14565	2.30682	4.3561	5.7873	1.58037	5.00959	4.98773	5.70752	5.03373
PE(22:1/22:6)-H	PE(44:7)-H	PE	(22:1/22:6)	(22:1)	(22:6)	0	0	0.238807	0.967418	1.00643	6.65623	8.30693	8.35498	9.5484	11.3783	12.1502	5.85013	9.76792	9.93538	7.94829	16.2214	8.70011	7.77347	9.00641	5.60544	6.36284
PC(19:0/18:2)+HCOO	PC(37:2)+HCOO	PC	(19:0/18:2)	(19:0)	(18:2)	0	0	0.370974	0.891553	0.979713	18.1052	22.0671	23.7642	18.721	14.5983	12.7456	9.17295	18.9908	20.7365	13.8537	27.0183	12.5019	22.4441	18.1802	11.5084	14.783
PC(18:4/20:4)+HCOO	PC(38:8)+HCOO	PC	(18:4/20:4)	(18:4)	(20:4)	0	0	0.15312	0.894358	0.982452	3.54907	3.95256	3.59215	2.47206	3.4344	1.71997	3.04575	4.62551	2.47236	2.79735	4.53381	2.81264	4.13098	4.25672	2.43583	3.42319
PC(19:0/18:1)+HCOO	PC(37:1)+HCOO	PC	(19:0/18:1)	(19:0)	(18:1)	0	0	0.212454	0.729827	0.932607	4.88174	6.90802	5.50656	5.4669	3.23726	5.58227	2.59036	10.9463	7.34702	4.58662	10.2385	4.44085	6.70078	5.97091	5.07699	4.01817
PI(17:0/18:2)-H	PI(35:2)-H	PI	(17:0/18:2)	(17:0)	(18:2)	0	0	0.189244	0.0351845	0.587141	0.88523	0.973077	0.353131	0.465965	0.438178	1.15966	1.28664	0.457499	1.46837	0.725052	1.75182	1.7017	1.28044	1.34201	0.27553	1.7071
AcCa(17:0)+H	AcCa(17:0)+H	AcCa	(17:0)	(17:0)	0	0		0.0237435	0.956147	1.02278	0.0784631	0.215091	0.145382	0.169755	0.0795719	0.531194	0.0506917	0.162206	0.46946	0.205113	0.166329	0.0598495	0.154167	0.173991	0.128424	0.0431147
PC(16:1/22:6)+HCOO	PC(38:7)+HCOO	PC	(16:1/22:6)	(16:1)	(22:6)	0	0	1.37276	0.392179	1.10621	371.447	442.673	442.306	336.957	507.07	386.579	270.245	547.47	303.24	283.05	494.86	337.501	452.835	407.046	258.423	450.508
PE(24:1/20:4)-H	PE(44:5)-H	PE	(24:1/20:4)	(24:1)	(20:4)	0	0	0.0548222	0.779085	1.05242	0.303889	0.429049	0.551116	0.560417	0.992544	0.922935	0.418068	0.589257	0.837973	0.587366	0.788596	0.440371	0.5555	0.464968	0.462667	0.392392
PC(16:0/22:6)+HCOO	PC(38:6)+HCOO	PC	(16:0/22:6)	(16:0)	(22:6)	0	0	4.89366	0.373557	1.11032	5170.46	5861.65	4846.69	4918.13	6883.51	5473.15	3782.8	7891.66	4672.69	4301.47	7171.23	4109.08	5667.04	5366.96	3553.35	5532.24
PC(16:1/22:5)+HCOO	PC(38:6)+HCOO	PC	(16:1/22:5)	(16:1)	(22:5)	0	0	1.4307	0.426236	1.10569	422.701	476.702	479.503	352.726	613.29	482.231	312.578	615.548	611.01	418.349	509.896	277.569	429.937	449.612	280.597	419.362
PC(16:0/22:5)+HCOO	PC(38:5)+HCOO	PC	(16:0/22:5)	(16:0)	(22:5)	0	0	1.75495	0.473858	0.912911	255.216	346.842	259.421	234.946	459.594	326.372	249.665	476.707	451.329	330.213	394.452	212.192	397.938	391.86	341.916	337.731
PC(16:0/22:5)+HCOO	PC(38:5)+HCOO	PC	(16:0/22:5)	(16:0)	(22:5)	0	0	2.44591	0.854595	1.01995	859.942	1203.85	936.174	803.823	1329.09	1014.95	782.651	1369.66	1097.68	921.241	1214.44	771.09	1123.39	1247.9	707.102	1054.91
PS(20:4/22:6)-H	PS(42:10)-H	PS	(20:4/22:6)	(20:4)	(22:6)	0	0	1.18682	0.416574	0.798373	58.7857	88.0662	76.2294	231.84	146.291	83.1561	72.3598	89.3645	153.541	74.611	255.829	112.56	75.3901	77.8094	216.307	93.7245
PC(16:0/22:4)+HCOO	PC(38:4)+HCOO	PC	(16:0/22:4)	(16:0)	(22:4)	0	0	0.530044	0.62658	1.07248	48.6615	55.8053	46.3197	32.245	85.1768	42.7365	40.165	64.273	53.549	42.3162	50.8926	32.981	69.8707	43.8318	52.7272	41.1435
PC(16:0/22:4)+HCOO	PC(38:4)+HCOO	PC	(16:0/22:4)	(16:0)	(22:4)	0	0	1.24974	0.563037	0.936363	138.183	184.983	180.5	125.673	206.05	222.289	135.223	208.061	259.967	185.382	179.721	125.758	202.489	219.839	138.473	184.545
PC(18:0/20:3)+HCOO	PC(38:3)+HCOO	PC	(18:0/20:3)	(18:0)	(20:3)	0	0	0.757563	0.767279	0.941714	100.278	124.75	73.5226	97.8759	93.0536	61.9045	71.8155	106.445	51.0975	136.785	144.822	38.4557	165.102	62.4002	112.209	63.933
PC(18:0/20:3)+HCOO	PC(38:3)+HCOO	PC	(18:0/20:3)	(18:0)	(20:3)	0	0	0.742674	0.670237	1.06204	84.8253	118.355	137.164	85.9695	115.933	95.6205	60.247	138.273	150.604	86.4834	119.158	64.7936	100.531	110.795	65.5212	89.6454
PC(18:0/20:3)+HCOO	PC(38:3)+HCOO	PC	(18:0/20:3)	(18:0)	(20:3)	0	0	0.45538	0.305716	0.856313	21.8778	26.2252	15.0616	16.969	18.1767	17.1067	18.2323	18.2103	35.7492	23.9836	25.4717	9.93286	27.0986	18.1909	19.1856	17.729
PC(18:0/20:3)+HCOO	PC(38:3)+HCOO	PC	(18:0/20:3)	(18:0)	(20:3)	0	0	0.230454	0.346087	1.17177	11.6024	14.4131	12.6786	15.6091	19.2563	11.863	6.1556	19.1666	18.8905	11.6414	13.1162	10.4967	9.34912	15.5975	6.21617	9.20277
PI(16:0/20:4)-H	PI(36:4)-H	PI	(16:0/20:4)	(16:0)	(20:4)	0	0	1.02583	0.0311865	0.736031	42.4257	35.8357	28.336	21.633	44.9737	52.036	55.0485	37.7139	48.7217	56.3371	36.3804	46.1247	59.835	62.7574	45.5481	76.3458
PC(20:1/18:1)+HCOO	PC(38:2)+HCOO	PC	(20:1/18:1)	(20:1)	(18:1)	0	0	0.363513	0.487469	1.1226	21.6167	26.9533	27.3972	21.5781	34.2991	26.0857	15.3944	48.9016	26.3497	21.0516	30.8237	16.1196	31.1856	32.9788	18.322	21.1257
PI(18:1/18:2)-H	PI(36:3)-H	PI	(18:1/18:2)	(18:1)	(18:2)	0	0	0.482553	0.0375473	0.791905	12.9998	12.4053	9.47145	11.0947	7.38709	10.9825	17.9543	13.3137	14.2509	13.9561	17.0986	17.0762	17.0708	10.6838	16.6046	13.9917
PI(16:0/20:3)-H	PI(36:3)-H	PI	(16:0/20:3)	(16:0)	(20:3)	0	0	0.0985289	0.70927	0.905542	0.829654	0.779646	1.46729	1.65466	0.592975	2.72493	2.45165	2.21782	0.896416	2.07214	2.59896	0.744599	1.9237	2.00697	0.624977	3.17758
PC(18:1p/22:6)+HCOO	PC(40:7p)+HCOO	PC	(18:1p/22:6)	(18:1p)	(22:6)	0	0	0.371007	0.468537	0.879034	6.62066	8.27577	10.37	6.91217	14.8189	9.32935	6.16768	13.2464	10.9647	10.432	16.4224	11.2891	14.8932	8.55774	4.08414	9.52049
PC(18:0/20:1)+HCOO	PC(38:1)+HCOO	PC	(18:0/20:1)	(18:0)	(20:1)	0	0	0.152068	0.610579	1.12149	2.85998	4.39599	4.27154	2.78653	3.93406	3.38764	2.37462	7.93611	6.19609	1.70377	5.34104	2.34972	3.70647	3.65213	3.39806	2.13834
PC(18:0/20:1)+HCOO	PC(38:1)+HCOO	PC	(18:0/20:1)	(18:0)	(20:1)	0	0	0.27374	0.324526	1.24054	11.4248	19.9345	18.6272	14.3497	11.4826	13.1503	4.71154	25.8682	14.8469	8.99051	21.1206	8.20301	14.9235	12.5557	6.70659	9.02138
PI(18:1/18:1)-H	PI(36:2)-H	PI	(18:1/18:1)	(18:1)	(18:1)	0	0	1.26195	0.00641995	0.776015	64.8804	69.7853	75.2092	53.6741	51.6948	65.1562	95.0914	58.3874	75.4057	77.9211	100.715	94.6677	79.4349	81.9991	80.9754	96.8557
SM(d42:0)+HCOO	SM(d42:0)+HCOO	SM	(d42:0)	(d42:0)	0	0	0	0.194897	0.709925	1.09644	2.0684	4.39546	2.94089	5.79953	9.67152	9.27302	5.29225	8.42184	5.27138	2.29267	5.8782	3.58969	9.91531	2.88532	5.2971	8.52325
PC(17:1/22:6)+HCOO	PC(39:7)+HCOO	PC	(17:1/22:6)	(17:1)	(22:6)	0	0	0.435483	0.884098	1.02154	21.1419	25.8898	20.2347	21.0866	28.1999	31.1623	19.2862	40.0184	25.2979	16.8242	30.7678	21.0474	39.3375	26.8416	16.2284	26.3098
PC(18:0p/22:6)+HCOO	PC(40:6p)+HCOO	PC	(18:0p/22:6)	(18:0p)	(22:6)	0	0	0.322255	0.129763	0.722463	1.33766	1.98912	4.43144	3.82796	7.0107	6.74874	2.96005	2.78001	6.28626	5.09262	6.09213	4.10559	7.98653	5.64039	2.58656	5.23731
PC(18:0p/22:6)+HCOO	PC(40:6p)+HCOO	PC	(18:0p/22:6)	(18:0p)	(22:6)	0	0	0.207614	0.479813	1.11027	7.60278	8.68301	9.21949	7.46416	10.2132	7.57061	4.63636	10.2492	8.27892	5.59953	9.76423	8.0599	8.81379	8.75004	1.691	8.1625
PC(16:0/22:0)+HCOO	PC(38:0)+HCOO	PC	(16:0/22:0)	(16:0)	(22:0)	0	0	0.292644	0.303394	1.37063	6.19915	12.2603	8.35775	9.89713	10.2345	7.0302	5.15147	27.315	11.818	4.22782	13.241	6.21686	8.84179	6.50732	5.87178	6.34552
PC(16:0/22:0)+HCOO	PC(38:0)+HCOO	PC	(16:0/22:0)	(16:0)	(22:0)	0	0	0.0575575	0.207295	1.31737	0.393845	0.625617	0.541858	0.475863	0.526391	0.489574	0.283583	1.11779	0.581527	0.330915	0.548448	0.358232	0.605958	0.326298	0.205794	0.424196
PC(16:0/22:0)+HCOO	PC(38:0)+HCOO	PC	(16:0/22:0)	(16:0)	(22:0)	0	0	0.187332	0.0824491	2.00364	1.19258	2.4328	1.57429	1.88026	3.38001	0.423545	0.86021	4.99233	1.38743	0.41883	1.69514	1.09271	1.16311	1.6446	0.415416	0.53559
PI(18:0/18:1)-H	PI(36:1)-H	PI	(18:0/18:1)	(18:0)	(18:1)	0	0	0.336205	0.442101	0.803167	9.38067	2.63671	4.87187	1.81981	8.03354	5.6644	10.1805	3.44524	6.77953	3.27328	11.4952	6.45564	3.16663	3.39882	9.30229	13.4427
LPC(24:1)+H	LPC(24:1)+H	LPC	(24:1)	(24:1)	0	0		0.0198306	0.905532	1.01618	0.0677881	0.0864717	0.0968489	0.104663	0.0754951	0.103927	0.0638373	0.114762	0.116549	0.0566829	0.106753	0.0926677	0.0675648	0.112231	0.104711	0.0452651
PC(17:0/22:6)+HCOO	PC(39:6)+HCOO	PC	(17:0/22:6)	(17:0)	(22:6)	0	0	0.3136	0.544254	0.891719	8.29749	3.90646	3.50826	9.50492	6.35128	8.28146	6.80089	4.23327	8.54965	5.27236	4.4112	11.7599	7.85971	3.50615	7.05382	8.65002
PC(17:0/22:6)+HCOO	PC(39:6)+HCOO	PC	(17:0/22:6)	(17:0)	(22:6)	0	0	0.754707	0.851668	1.03484	69.2341	92.9095	58.118	61.4784	113.886	91.3944	51.1792	146.753	75.3661	61.1641	139.807	80.7831	106.2	75.3828	53.667	69.5255
PC(18:0e/22:6)+HCOO	PC(40:6e)+HCOO	PC	(18:0e/22:6)	(18:0e)	(22:6)	0	0	0.137304	0.437236	1.18024	3.68713	5.32896	3.85343	4.88651	6.0632	4.65351	1.6197	9.88879	4.3052	1.78258	3.14363	4.56649	4.96044	4.98216	4.20826	5.92679
PG(22:6/22:6)-H	PG(44:12)-H	PG	(22:6/22:6)	(22:6)	(22:6)	0	0	0.0675095	0.0159353	1.48745	0.606309	0.665124	0.703038	0.81137	0.506801	1.21523	0.910264	0.710094	0.691943	0.588427	0.610856	0.569472	0.460584	0.229595	0.478241	0.490852
PC(17:0/22:5)+HCOO	PC(39:5)+HCOO	PC	(17:0/22:5)	(17:0)	(22:5)	0	0	0.346431	0.551531	1.06284	23.3093	27.0122	25.0912	21.0984	28.0323	20.5257	17.3916	29.0163	18.4222	17.6495	30.0299	19.0026	27.2914	27.1316	17.0074	23.6215
PC(18:0p/22:4)+HCOO	PC(40:4p)+HCOO	PC	(18:0p/22:4)	(18:0p)	(22:4)	0	0	0.0868399	0.591468	1.10177	1.12664	1.71019	1.4439	1.4066	1.50197	1.00664	0.697251	2.26356	1.85412	0.447793	1.39775	1.06167	1.51823	0.903305	1.19934	1.74401
PC(18:0p/22:4)+HCOO	PC(40:4p)+HCOO	PC	(18:0p/22:4)	(18:0p)	(22:4)	0	0	0.0776989	0.699268	0.923941	0.410806	1.08644	0.537942	0.53439	0.544483	1.28401	1.14042	0.850832	0.62837	1.16127	0.676138	1.0015	0.96756	0.487414	0.560578	1.43246
PG(22:5/22:6)-H	PG(44:11)-H	PG	(22:5/22:6)	(22:5)	(22:6)	0	0	0.0593927	0.00877184	2.51578	0.216652	0.18498	0.279602	0.175631	0.102207	0.493486	0.285911	0.113023	0.0621067	0.104576	0.0863378	0.135378	0.108771	0.0406595	0.072201	0.125922
PG(22:5/22:6)-H	PG(44:11)-H	PG	(22:5/22:6)	(22:5)	(22:6)	0	0	0.0294855	0.797344	0.916327	0.119488	0.18201	0.0619812	0.236999	0.169758	0.499281	0.0874178	0.223453	0.461909	0.307758	0.078701	0.120996	0.242556	0.0561112	0.30511	0.151555
PC(19:0/20:4)+HCOO	PC(39:4)+HCOO	PC	(19:0/20:4)	(19:0)	(20:4)	0	0	0.374044	0.500244	0.90641	11.5181	17.2759	14.1509	10.3492	16.671	15.0218	7.91026	20.7398	20.9607	17.1857	20.7244	10.4212	16.579	17.3429	10.1361	12.0205
LPC(24:0)+H	LPC(24:0)+H	LPC	(24:0)	(24:0)	0	0		0.0687364	0.403393	1.29234	0.361558	0.838434	0.806127	2.40366	0.689929	0.509997	0.496668	1.06041	0.888951	0.759266	0.399697	0.582508	0.710041	0.692366	0.76289	0.749876
PG(22:5/22:5)-H	PG(44:10)-H	PG	(22:5/22:5)	(22:5)	(22:5)	0	0	0.0240189	0.498917	1.19037	0.0367459	0.140815	0.152871	0.152748	0.102553	0.27539	0.207202	0.025178	0.137453	0.135032	0.109204	0.131791	0.102578	0.0420056	0.1268	0.13376
PI(18:0p/20:4)-H	PI(38:4p)-H	PI	(18:0p/20:4)	(18:0p)	(20:4)	0	0	0.0790391	0.594735	0.836834	0.703193	1.26739	0.900602	1.05147	0.958091	1.40926	2.07507	1.57758	0.437554	3.04012	0.687213	3.4022	0.37874	1.91958	1.15195	0.863925
PI(17:0/20:4)-H	PI(37:4)-H	PI	(17:0/20:4)	(17:0)	(20:4)	0	0	0.232111	0.710291	0.954858	6.11998	8.08665	5.07621	6.29535	11.5812	9.48305	9.80755	10.8001	7.6947	10.3452	7.26527	8.82632	8.59626	9.67093	6.28845	11.7423
PC(18:3/22:6)+HCOO	PC(40:9)+HCOO	PC	(18:3/22:6)	(18:3)	(22:6)	0	0	0.356067	0.570088	1.10434	15.9607	25.5101	22.492	22.7028	24.704	22.61	10.6272	31.9232	26.5889	11.0197	31.2286	17.6108	26.1515	20.7558	8.28764	18.208
PC(18:3/22:6)+HCOO	PC(40:9)+HCOO	PC	(18:3/22:6)	(18:3)	(22:6)	0	0	0.235524	0.694637	0.944618	5.83347	7.05076	4.51863	3.93311	7.88335	7.31205	5.6088	7.79422	6.89674	5.42928	9.40011	5.65519	8.25723	8.50586	2.89183	5.82576
PE(24:1/22:6)-H	PE(46:7)-H	PE	(24:1/22:6)	(24:1)	(22:6)	0	0	0.0513683	0.43437	1.09829	0.495788	0.647365	0.468959	0.700513	0.852375	0.810298	0.456437	1.00523	0.649774	0.497035	0.688897	0.687963	0.592064	0.694785	0.552007	0.587882
DG(16:0/18:3)+NH4	DG(34:3)+NH4	DG	(16:0/18:3)	(16:0)	(18:3)	0		1.4817	0.130274	0.487434	19.0309	40.5137	36.7448	40.5539	77.8587	9.97075	37.1681	32.4136	2.26475	57.2604	48.0244	55.6706	164.516	29.1749	187.241	59.5291
PC(18:2/22:6)+HCOO	PC(40:8)+HCOO	PC	(18:2/22:6)	(18:2)	(22:6)	0	0	1.73929	0.290101	1.14217	704.679	923.333	827.888	554.83	818.535	746.144	513.783	935.723	580.125	535.302	1052.35	585.946	819.848	538.378	612.216	550.794
PE(24:0/22:6)-H	PE(46:6)-H	PE	(24:0/22:6)	(24:0)	(22:6)	0	0	0.0406328	0.642457	0.917239	0.0975245	0.0820494	0.128939	0.150634	0.190926	0.178233	0.0901437	0.150902	0.19076	0.0749092	0.239446	0.132971	0.196944	0.139679	0.0760569	0.115073
PC(18:1/22:6)+HCOO	PC(40:7)+HCOO	PC	(18:1/22:6)	(18:1)	(22:6)	0	0	1.51155	0.674209	1.05462	333.46	365.381	356.377	294.413	435.139	336.241	227.174	564.19	340.005	279.05	437.866	312.632	443.002	326.396	236.279	386.315
PC(22:5/18:2)+HCOO	PC(40:7)+HCOO	PC	(22:5/18:2)	(22:5)	(18:2)	0	0	0.535953	0.0688369	1.2465	75.6164	74.4931	81.9839	65.9045	85.9773	68.063	51.7874	104.922	68.1187	52.9958	67.4425	50.5366	75.5243	74.6905	32.0405	67.0183
PS(22:6/22:6)-H	PS(44:12)-H	PS	(22:6/22:6)	(22:6)	(22:6)	0	0	0.127051	0.275872	1.33548	1.38133	1.62997	1.18873	4.11897	4.69401	2.53545	1.2725	3.23481	2.53901	1.55972	3.27263	1.6957	1.8225	2.09988	0.983184	1.04505
PS(22:6/22:6)-H	PS(44:12)-H	PS	(22:6/22:6)	(22:6)	(22:6)	0	0	0.266552	0.419234	0.789358	3.33868	3.97323	2.98942	14.8893	9.03843	4.19655	2.83564	4.98094	12.0516	5.41952	11.91	6.14399	3.92293	5.45603	8.57189	5.10602
PC(18:1/22:5)+HCOO	PC(40:6)+HCOO	PC	(18:1/22:5)	(18:1)	(22:5)	0	0	0.512856	0.422906	1.14243	55.617	71.6007	60.0469	35.8052	81.9122	46.0812	41.9771	68.7054	55.8872	46.0274	83.9829	46.2997	52.4286	38.0825	18.9794	62.4893
PC(18:1/22:5)+HCOO	PC(40:6)+HCOO	PC	(18:1/22:5)	(18:1)	(22:5)	0	0	0.342819	0.471307	1.09133	31.581	42.171	42.1734	39.398	49.1915	41.8005	27.1937	30.9519	41.2741	31.1371	49.0774	23.6107	24.2711	45.8861	28.9566	34.7679
DG(16:1/18:2)+NH4	DG(34:3)+NH4	DG	(16:1/18:2)	(16:1)	(18:2)	0		1.94032	0.230125	0.613952	26.629	108.901	102.603	94.2246	129.387	127.673	95.3626	54.38	11.3281	110.664	41.8069	150.091	293.436	30.6932	348.706	217.213
PC(18:1/22:5)+HCOO	PC(40:6)+HCOO	PC	(18:1/22:5)	(18:1)	(22:5)	0	0	2.1241	0.298146	1.16201	1090.8	1636.94	1364.16	1394.95	1590.37	1408	749.843	1385.41	1104.69	843.571	2064.71	1011.36	817.08	1109.52	1131.23	1057.55
PC(18:0/22:6)+HCOO	PC(40:6)+HCOO	PC	(18:0/22:6)	(18:0)	(22:6)	0	0	0.60399	0.511019	1.15375	101.409	164.136	84.7718	52.5538	117.82	64.0258	41.6472	118.45	86.2431	65.9743	151.687	79.9569	57.8955	41.1563	80.0171	82.6314
PI(18:3/20:4)-H	PI(38:7)-H	PI	(18:3/20:4)	(18:3)	(20:4)	0	0	0.079863	0.643128	1.1822	1.50087	0.267559	0.202273	0.616828	1.25445	1.75349	1.04422	2.07435	0.274893	0.391615	0.525164	1.56516	2.31784	0.820779	0.266009	1.20955
PC(18:0/22:5)+HCOO	PC(40:5)+HCOO	PC	(18:0/22:5)	(18:0)	(22:5)	0	0	1.229	0.023847	1.42504	152.917	226.427	177.712	230.117	214.505	240.018	105.64	297.33	158.121	116.911	147.083	131.845	179.801	189.369	150.697	80.2911
PC(18:0/22:5)+HCOO	PC(40:5)+HCOO	PC	(18:0/22:5)	(18:0)	(22:5)	0	0	0.807666	0.888574	1.02316	72.4299	110.826	98.2199	81.1065	131.633	97.6073	60.9438	175.509	135.456	84.6286	142.017	67.2887	110.947	81.5358	114.883	72.7686
PC(18:0/22:5)+HCOO	PC(40:5)+HCOO	PC	(18:0/22:5)	(18:0)	(22:5)	0	0	0.877454	0.129407	1.23858	153.162	206.285	193.819	148.412	204.132	160.747	98.9831	265.171	152.671	119.778	205.902	119.002	171.47	158.777	101.204	126.318
PI(16:0/22:6)-H	PI(38:6)-H	PI	(16:0/22:6)	(16:0)	(22:6)	0	0	0.35314	0.888326	0.980646	19.7797	23.0857	15.7447	10.6105	23.9737	26.7233	19.2301	23.5195	19.1023	25.9289	15.698	29.6299	15.7983	12.2738	22.2863	25.1602
PI(18:2/20:4)-H	PI(38:6)-H	PI	(18:2/20:4)	(18:2)	(20:4)	0	0	0.148452	0.881158	1.03045	3.32586	2.45961	1.64699	3.36416	5.18207	5.29322	3.53981	6.58802	3.33036	4.42082	2.4461	4.15786	5.90529	4.15775	1.37369	4.68009
PC(18:0/22:4)+HCOO	PC(40:4)+HCOO	PC	(18:0/22:4)	(18:0)	(22:4)	0	0	0.462846	0.57623	1.09617	32.6139	40.1246	54.9726	37.1673	52.3294	47.4325	19.5923	64.4734	60.1174	39.1104	54.2998	26.5562	35.8986	40.4739	23.1178	38.5385
PI(18:1/20:4)-H	PI(38:5)-H	PI	(18:1/20:4)	(18:1)	(20:4)	0	0	1.37102	0.0440873	0.736881	67.3749	60.0819	33.0881	71.0709	87.079	93.0939	97.6737	84.9522	97.8898	90.9088	69.1161	94.9039	117.48	115.661	71.0223	149.681
PI(18:1/20:4)-H	PI(38:5)-H	PI	(18:1/20:4)	(18:1)	(20:4)	0	0	0.494933	0.184061	0.771395	15.2635	6.69997	11.554	9.39562	12.4277	24.4656	22.529	8.36726	8.9458	22.5087	15.9233	20.0692	12.0737	22.7972	21.4623	19.7294
PC(22:1/18:2)+HCOO	PC(40:3)+HCOO	PC	(22:1/18:2)	(22:1)	(18:2)	0	0	0.114041	0.818506	0.939433	0.583266	1.31389	1.35953	1.62338	2.64385	0.999732	0.661694	1.79641	3.31508	0.841238	1.31148	1.95582	1.06651	1.30221	0.726919	1.17053
DG(16:0/18:2)+NH4	DG(34:2)+NH4	DG	(16:0/18:2)	(16:0)	(18:2)	0		4.17426	0.0194665	0.336507	84.3511	120.17	242.102	103.206	254.472	203.862	97.7933	220.591	80.4635	458.34	405.948	282.868	1021.17	583.683	946.36	163.283
AcCa(18:3)+H	AcCa(18:3)+H	AcCa	(18:3)	(18:3)	0	0		0.0496821	0.563423	0.85621	0.456972	1.36161	0.481037	0.990624	0.70561	0.898201	0.105025	0.5301	1.0916	1.5388	0.984311	0.521391	0.634674	0.56721	0.84671	0.273042
PC(18:1/22:1)+HCOO	PC(40:2)+HCOO	PC	(18:1/22:1)	(18:1)	(22:1)	0	0	0.109971	0.645877	1.11468	1.26972	1.73665	2.20948	2.21229	2.33	1.90914	0.860538	4.81169	2.73576	1.50948	2.32643	1.20984	2.83299	2.05749	1.31877	1.56486
PC(18:1/22:1)+HCOO	PC(40:2)+HCOO	PC	(18:1/22:1)	(18:1)	(22:1)	0	0	0.0900982	0.148344	1.34159	1.28494	1.54548	2.14519	1.75507	1.63555	1.47571	0.619533	3.07068	1.78866	0.849263	1.38412	0.917524	1.71163	1.42308	0.985173	1.02719
PI(18:0/20:3)-H	PI(38:3)-H	PI	(18:0/20:3)	(18:0)	(20:3)	0	0	0.769111	0.848596	1.02717	99.8424	93.8019	90.0259	112.06	152.877	160.34	92.0752	162.401	113.102	114.388	83.4858	84.0584	139.87	129.158	92.2479	181.626
PI(18:0/20:3)-H	PI(38:3)-H	PI	(18:0/20:3)	(18:0)	(20:3)	0	0	0.349337	0.894355	1.02003	20.4501	19.8842	19.9508	18.5201	33.3729	35.1727	21.686	32.8019	30.6344	24.8672	14.6039	17.0492	28.0113	28.0777	18.3577	36.2737
PC(18:1/22:0)+HCOO	PC(40:1)+HCOO	PC	(18:1/22:0)	(18:1)	(22:0)	0	0	0.197044	0.421497	1.33476	2.44523	4.8673	2.7505	4.4705	4.94458	2.83475	1.87451	13.6976	4.87467	1.37868	5.40832	2.29013	4.64617	3.11067	2.72108	3.95372
PC(16:0/24:0)+HCOO	PC(40:0)+HCOO	PC	(16:0/24:0)	(16:0)	(24:0)	0	0	0.063118	0.631478	1.15192	0.228963	1.06172	0.681233	0.555735	0.415679	0.525627	0.118394	1.42506	0.713019	0.324821	0.696763	0.380583	0.823816	0.426708	0.319106	0.666541
PC(19:0/22:6)+HCOO	PC(41:6)+HCOO	PC	(19:0/22:6)	(19:0)	(22:6)	0	0	0.346337	0.891399	1.02699	11.6099	15.1396	18.0196	14.9956	19.293	14.8892	8.13264	33.1784	15.3391	11.5298	26.2929	16.9293	21.8002	12.2242	13.0205	14.5671
DG(16:0/18:2)+NH4	DG(34:2)+NH4	DG	(16:0/18:2)	(16:0)	(18:2)	0		3.93528	0.285017	0.500736	207.812	91.9121	380.574	100.774	536.745	322.12	72.0527	340.341	95.6288	93.7192	340.986	298.283	1137.49	190.419	1817.39	124.716
PC(20:5/22:6)+HCOO	PC(42:11)+HCOO	PC	(20:5/22:6)	(20:5)	(22:6)	0	0	0.141507	0.228987	1.27577	3.19575	3.55594	2.52739	3.25368	4.17354	4.3012	2.18894	7.38642	2.92849	2.23283	3.73543	3.26815	4.62631	3.11764	1.68696	2.37622
PC(20:4/22:6)+HCOO	PC(42:10)+HCOO	PC	(20:4/22:6)	(20:4)	(22:6)	0	0	0.457639	0.293399	1.24191	30.6898	37.5301	26.3037	31.8304	66.3001	42.3988	18.6333	70.4547	35.1215	27.6748	49.0328	24.7242	33.2978	34.6894	21.3472	35.1138
PI(19:0/20:4)-H	PI(39:4)-H	PI	(19:0/20:4)	(19:0)	(20:4)	0	0	0.379914	0.234776	0.830025	10.7882	3.55375	5.79532	7.76641	9.45855	15.6761	8.02094	10.8604	12.2694	13.9821	9.45843	8.10045	10.8061	10.557	8.75793	12.7161
PC(20:3/22:6)+HCOO	PC(42:9)+HCOO	PC	(20:3/22:6)	(20:3)	(22:6)	0	0	0.290138	0.696993	1.09222	9.64478	10.8376	7.23602	6.2404	23.7684	15.044	9.04336	21.6878	13.9033	7.8179	14.5485	9.14485	19.1461	10.288	6.87929	13.0352
PC(20:1/22:6)+HCOO	PC(42:7)+HCOO	PC	(20:1/22:6)	(20:1)	(22:6)	0	0	0.206808	0.654041	1.08017	4.9881	9.26042	8.40052	4.74365	10.1563	8.64073	3.02315	10.3785	6.99895	5.60995	9.55523	4.74645	10.0142	6.92967	4.95097	6.36309
PI(18:2/22:6)-H	PI(40:8)-H	PI	(18:2/22:6)	(18:2)	(22:6)	0	0	0.175975	0.728977	0.945287	2.74865	3.42635	2.42056	5.97312	7.57926	5.68338	3.93921	3.83264	5.28206	5.48788	4.07874	3.93006	4.26511	4.90331	3.24914	6.46758
PI(18:2/22:6)-H	PI(40:8)-H	PI	(18:2/22:6)	(18:2)	(22:6)	0	0	0.178243	0.131775	0.766779	1.34965	0.612537	0.755287	1.1132	1.65671	1.99508	1.27281	1.68205	1.12287	1.34193	1.3748	1.9714	2.30612	1.83867	1.18845	2.46766
PC(20:0/22:6)+HCOO	PC(42:6)+HCOO	PC	(20:0/22:6)	(20:0)	(22:6)	0	0	0.191028	0.435795	1.14911	5.44904	13.8918	11.0577	7.18587	8.66344	8.32492	4.31769	13.5438	8.18069	7.10021	12.0973	5.0598	8.65542	6.93647	9.03527	5.96999
DG(16:0/18:1)+NH4	DG(34:1)+NH4	DG	(16:0/18:1)	(16:0)	(18:1)	0		3.09181	0.160385	0.427661	97.6161	114.375	172.949	143.205	209.392	133.036	113.75	165.327	63.592	145.23	230.509	155.59	430.899	196.779	1199.36	266.273
PI(18:1/22:6)-H	PI(40:7)-H	PI	(18:1/22:6)	(18:1)	(22:6)	0	0	0.42117	0.0957457	0.752338	6.27249	5.01084	5.73723	8.80137	6.30199	11.1161	11.4422	6.729	7.36286	8.94723	6.18919	13.5436	15.383	11.841	8.60238	9.75793
PI(22:5/18:2)-H	PI(40:7)-H	PI	(22:5/18:2)	(22:5)	(18:2)	0	0	0.0828667	0.759629	0.929957	1.18706	0.957494	0.234728	0.326347	2.38536	1.11925	1.28098	1.25789	1.19815	1.18288	1.03196	0.468296	1.45492	1.20491	1.63918	1.22778
PC(22:1/20:4)+HCOO	PC(42:5)+HCOO	PC	(22:1/20:4)	(22:1)	(20:4)	0	0	0.157506	0.0202343	1.77194	1.69998	1.33235	1.74093	2.58798	3.07862	2.468	0.643273	2.87457	1.5069	0.774801	1.98281	0.792576	1.27806	1.50538	0.643927	0.785435
PC(22:1/20:4)+HCOO	PC(42:5)+HCOO	PC	(22:1/20:4)	(22:1)	(20:4)	0	0	0.142579	0.382742	1.17055	2.26784	4.43813	3.59408	4.0255	5.68273	4.81838	2.3827	7.09828	5.72587	3.25435	4.56993	3.28998	3.58588	2.49588	2.38119	4.00595
PI(18:0/22:6)-H	PI(40:6)-H	PI	(18:0/22:6)	(18:0)	(22:6)	0	0	1.18162	0.66758	0.929425	279.878	93.9845	56.6233	195.065	182.462	108.231	208.152	257.554	157.818	200.053	163.006	190.275	206.468	140.761	221.318	207.187
PI(18:0/22:5)-H	PI(40:5)-H	PI	(18:0/22:5)	(18:0)	(22:5)	0	0	0.582743	0.357366	1.12968	77.2551	99.0019	45.4982	73.3717	116.805	100.68	96.6113	145.884	99.7756	73.5096	67.2396	94.1157	90.6529	73.2992	82.5268	87.3049
PI(18:0/22:4)-H	PI(40:4)-H	PI	(18:0/22:4)	(18:0)	(22:4)	0	0	0.396864	0.419363	0.857666	14.5153	12.6115	12.3863	14.7978	13.7197	24.1344	18.3116	20.4979	34.8625	22.4869	10.6582	11.6279	14.4273	19.161	14.1109	25.3757
PC(18:1/24:1)+HCOO	PC(42:2)+HCOO	PC	(18:1/24:1)	(18:1)	(24:1)	0	0	0.120428	0.808774	1.11848	0.736746	1.61584	1.15666	0.580032	1.42331	0.463486	0.25228	5.18217	1.48231	0.316283	2.10048	1.01233	2.10618	1.3255	0.355632	1.50315
DG(18:0/16:0)+NH4	DG(34:0)+NH4	DG	(18:0/16:0)	(18:0)	(16:0)	0		0.534861	0.235454	0.505978	3.67172	6.92628	6.82125	4.89501	9.72038	5.24326	4.37116	9.15749	3.17328	5.18879	10.6758	5.53502	12.9345	8.67374	46.2521	7.97938
PC(24:0/18:2)+HCOO	PC(42:2)+HCOO	PC	(24:0/18:2)	(24:0)	(18:2)	0	0	0.164604	0.187807	1.52072	1.80419	2.47993	2.999	3.83211	2.4163	2.83758	1.53239	8.20017	2.39935	1.10388	3.76102	1.28198	2.39148	2.03266	1.61446	2.57923
PC(18:1/24:0)+HCOO	PC(42:1)+HCOO	PC	(18:1/24:0)	(18:1)	(24:0)	0	0	0.206555	0.396861	1.33036	3.4026	4.75066	6.00588	8.34258	5.96833	4.77369	2.29643	18.4427	6.59288	1.82635	6.23883	3.55865	7.27119	5.34156	3.29466	6.45356
PC(22:6/22:6)+HCOO	PC(44:12)+HCOO	PC	(22:6/22:6)	(22:6)	(22:6)	0	0	0.219371	0.300346	1.27777	6.44988	6.59238	6.94923	6.84597	13.0069	12.2906	5.7304	19.7682	6.19851	7.46433	12.7883	7.1635	9.67782	4.96114	5.64253	6.86109
PC(22:5/22:6)+HCOO	PC(44:11)+HCOO	PC	(22:5/22:6)	(22:5)	(22:6)	0	0	0.428822	0.198513	0.749678	5.6962	6.66678	4.22258	5.54139	13.8368	11.218	5.68746	15.8531	12.2943	9.76649	14.8776	6.96772	18.3597	12.2034	5.69341	11.5066
PC(22:4/22:6)+HCOO	PC(44:10)+HCOO	PC	(22:4/22:6)	(22:4)	(22:6)	0	0	0.344623	0.0999365	0.70698	2.26976	6.27681	3.92476	2.68131	9.18795	6.71208	4.85047	6.34063	12.1544	7.64902	10.4893	4.69718	5.1283	7.74832	5.67088	6.21513
SQDG(43:5)+HCOO	SQDG(43:5)+HCOO	SQDG	(43:5)	(43:5)	0	0	0	0.0765429	0.183726	1.56983	0.367606	0.278552	0.508007	0.609847	1.28248	0.58758	0.327589	1.08085	0.565555	0.369514	0.959748	0.221455	0.164582	0.123989	0.582321	0.224967
GM3(d42:1)-H	GM3(d42:1)-H	GM3	(d42:1)	(d42:1)	0	0	0	0.0395384	0.868182	1.04677	0.171126	0.178665	0.407068	0.136956	0.654861	0.285924	0.356062	0.424993	0.183936	0.242842	0.726705	0.291866	0.303158	0.297064	0.251749	0.201475
CL(18:2/16:1/16:1/16:1)-H	CL(66:5)-H	CL	(18:2/16:1/16:1/16:1)	(18:2)	(16:1)	(16:1)	(16:1)	0.047143	0.741426	1.06161	0.275984	0.310794	0.412024	0.509702	0.73988	0.81917	0.266212	0.359199	0.49482	0.44666	0.488034	0.424073	0.525196	0.332379	0.448166	0.319312
CL(18:2/18:2/18:2/14:0)-H	CL(68:6)-H	CL	(18:2/18:2/18:2/14:0)	(18:2)	(18:2)	(18:2)	(14:0)	0.114633	0.448368	1.09969	2.438	2.95248	3.69519	3.84071	4.85987	4.3914	2.58231	3.32072	4.30228	3.23185	4.29375	2.08635	3.11633	2.6098	3.15418	2.74047
CL(18:2/18:1/16:1/16:1)-H	CL(68:5)-H	CL	(18:2/18:1/16:1/16:1)	(18:2)	(18:1)	(16:1)	(16:1)	0.171427	0.656932	0.947482	2.63333	3.26783	3.15972	2.46908	4.47837	3.96138	2.71264	2.58591	3.71116	3.5248	4.96016	2.90322	3.66259	2.68386	2.80618	2.41691
CL(18:2/16:0/16:1/18:1)-H	CL(68:4)-H	CL	(18:2/16:0/16:1/18:1)	(18:2)	(16:0)	(16:1)	(18:1)	0.0790024	0.207617	1.1874	1.81062	2.18289	1.4377	2.03589	2.65787	3.19376	2.07779	2.00749	1.21559	2.39809	2.18587	2.26509	1.12861	2.21755	1.49339	1.75307
CL(18:1/16:0/16:0/18:2)-H	CL(68:3)-H	CL	(18:1/16:0/16:0/18:2)	(18:1)	(16:0)	(16:0)	(18:2)	0.178803	0.291418	0.793908	1.16051	1.28678	2.10437	1.83006	1.34494	2.93077	2.00971	1.34239	3.03007	1.71182	4.04538	1.38481	2.97927	1.38287	1.41385	1.69823
CL(18:1/16:0/16:0/18:1)-H	CL(68:2)-H	CL	(18:1/16:0/16:0/18:1)	(18:1)	(16:0)	(16:0)	(18:1)	0.251512	0.0335117	0.651419	1.67326	1.01129	1.52028	1.59478	1.75533	2.89352	1.15175	1.88971	2.84353	2.37968	3.98614	2.41032	3.64367	2.52634	1.17192	1.7469
CL(18:2/18:2/18:2/15:0)-H	CL(69:6)-H	CL	(18:2/18:2/18:2/15:0)	(18:2)	(18:2)	(18:2)	(15:0)	0.0691876	0.507468	0.882767	0.433548	0.303307	0.376529	0.388666	0.495133	0.739548	0.352044	0.254989	0.215106	0.467748	0.795131	0.40951	0.649503	0.445037	0.386022	0.419762
CL(18:3/16:1/18:2/18:2)-H	CL(70:8)-H	CL	(18:3/16:1/18:2/18:2)	(18:3)	(16:1)	(18:2)	(18:2)	0.0597959	0.468641	1.18501	0.968091	1.12387	0.866779	1.50963	1.41435	1.63636	0.457265	1.22253	0.512807	1.05023	2.2751	0.766204	0.6114	0.670014	0.802966	1.07396
CL(18:3/16:1/18:2/18:2)-H	CL(70:8)-H	CL	(18:3/16:1/18:2/18:2)	(18:3)	(16:1)	(18:2)	(18:2)	0.0521843	0.533545	1.15313	0.383505	0.674239	0.326512	0.758256	0.752849	1.07463	0.63055	0.540555	0.620599	0.376997	1.2062	0.291694	0.594485	0.305561	0.620187	0.442673
CL(18:2/18:2/18:2/16:1)-H	CL(70:7)-H	CL	(18:2/18:2/18:2/16:1)	(18:2)	(18:2)	(18:2)	(16:1)	0.187689	0.404718	1.16464	11.2151	13.0226	14.6427	12.9288	17.9105	19.159	5.30086	10.5454	18.3314	15.0586	10.6802	8.09241	6.54792	12.5391	6.12746	12.5431
CL(18:2/16:1/18:2/18:1)-H	CL(70:6)-H	CL	(18:2/16:1/18:2/18:1)	(18:2)	(16:1)	(18:2)	(18:1)	0.239583	0.486594	1.10947	12.7676	14.2882	15.8308	10.8195	21.1643	17.9929	12.7935	10.5964	13.1789	11.7555	22.1112	9.38756	16.124	10.8546	8.48742	12.8839
CL(18:2/16:1/18:1/18:2)-H	CL(70:6)-H	CL	(18:2/16:1/18:1/18:2)	(18:2)	(16:1)	(18:1)	(18:2)	0.184964	0.585047	0.934035	3.06486	2.83615	3.74719	4.04103	4.08033	5.75675	2.29809	3.47498	5.29716	4.19685	4.55904	2.68307	3.60815	3.72164	3.37494	3.92777
CL(18:2/18:1/18:1/16:1)-H	CL(70:5)-H	CL	(18:2/18:1/18:1/16:1)	(18:2)	(18:1)	(18:1)	(16:1)	0.173958	0.626529	1.09923	5.54106	5.51844	9.06587	8.65486	10.8267	13.8454	9	7.50337	7.40914	8.30997	15.5591	7.95429	8.20244	7.98664	3.70372	4.51549
CL(18:2/18:1/16:0/18:1)-H	CL(70:4)-H	CL	(18:2/18:1/16:0/18:1)	(18:2)	(18:1)	(16:0)	(18:1)	0.338012	0.141088	0.755136	3.89101	4.30284	4.51194	3.71534	5.39904	7.56492	5.74096	4.50998	7.86277	5.40582	10.9929	6.70337	9.0769	5.23463	3.46512	3.74707
CL(17:1/18:2/18:2/18:2)-H	CL(71:7)-H	CL	(17:1/18:2/18:2/18:2)	(17:1)	(18:2)	(18:2)	(18:2)	0.0564694	0.881314	1.028	0.424878	0.537438	0.993551	0.858204	0.718135	1.36743	0.741977	0.531913	0.730865	0.838264	0.927014	0.699533	1.07311	0.931131	0.371302	0.434133
CL(17:1/18:2/18:1/18:2)-H	CL(71:6)-H	CL	(17:1/18:2/18:1/18:2)	(17:1)	(18:2)	(18:1)	(18:2)	0.0694653	0.896011	1.02142	0.757953	0.791162	0.858989	0.512956	0.671965	1.18672	0.395715	0.931384	0.767057	0.748294	0.825396	0.571302	1.13831	0.909262	0.341271	0.677901
CL(18:3/18:2/18:2/18:2)-H	CL(72:9)-H	CL	(18:3/18:2/18:2/18:2)	(18:3)	(18:2)	(18:2)	(18:2)	0.12593	0.792934	0.923625	1.24382	1.64361	3.22929	3.16052	2.19928	3.62571	1.16465	2.75462	2.19169	2.38519	6.9567	2.1595	1.56032	2.72854	1.45486	1.1576
CL(18:2/20:4/18:1/16:1)-H	CL(72:8)-H	CL	(18:2/20:4/18:1/16:1)	(18:2)	(20:4)	(18:1)	(16:1)	0.139019	0.474102	0.843636	2.24894	2.03781	1.14937	2.08178	1.7099	2.01996	2.05458	1.14271	1.36178	2.11952	4.64812	1.17531	3.21616	1.23804	1.51244	1.851
CL(18:2/18:2/18:2/18:2)-H	CL(72:8)-H	CL	(18:2/18:2/18:2/18:2)	(18:2)	(18:2)	(18:2)	(18:2)	0.581394	0.694831	0.921134	62.9618	78.4671	63.0431	75.8788	62.5334	59.3033	51.9946	39.2262	52.7356	79.3022	145.778	28.9212	63.7447	43.6767	61.1066	60.3876
CL(18:2/18:1/18:2/18:2)-H	CL(72:7)-H	CL	(18:2/18:1/18:2/18:2)	(18:2)	(18:1)	(18:2)	(18:2)	0.168182	0.15379	0.746093	1.12708	1.52551	0.752983	0.76373	2.05286	1.82741	1.2319	1.27842	1.88278	1.71619	3.17683	1.59103	2.23937	1.52096	1.00146	1.02496
CL(18:2/18:1/18:1/18:2)-H	CL(72:6)-H	CL	(18:2/18:1/18:1/18:2)	(18:2)	(18:1)	(18:1)	(18:2)	0.428243	0.923066	1.01919	23.6164	26.0327	16.9801	26.8669	44.1657	56.2489	27.5913	27.296	32.3297	16.3127	50.5806	27.5474	37.5866	36.1284	19.8271	23.8007
CL(18:2/18:1/18:1/18:1)-H	CL(72:5)-H	CL	(18:2/18:1/18:1/18:1)	(18:2)	(18:1)	(18:1)	(18:1)	0.198259	0.640802	0.916106	4.04135	5.33849	2.53002	2.45361	6.17435	4.99831	4.634	2.7225	2.98129	2.66269	7.42287	4.68384	6.33812	5.02781	2.87242	3.91579
CL(19:1/18:2/18:2/18:2)-H	CL(73:7)-H	CL	(19:1/18:2/18:2/18:2)	(19:1)	(18:2)	(18:2)	(18:2)	0.0588889	0.767048	1.07043	0.488063	0.467427	0.388542	0.31858	1.17697	1.30288	0.742606	0.74263	0.638147	0.321231	1.11527	0.589102	0.79808	0.715054	0.558714	0.52181
CL(19:1/18:1/18:2/18:2)-H	CL(73:6)-H	CL	(19:1/18:1/18:2/18:2)	(19:1)	(18:1)	(18:2)	(18:2)	0.0430669	0.500514	1.16139	0.486933	0.3567	0.317738	0.33336	0.768253	0.691564	0.550833	0.457601	0.39035	0.196295	0.941069	0.385861	0.294345	0.510114	0.31171	0.382522
CL(20:5/18:2/18:2/18:2)-H	CL(74:11)-H	CL	(20:5/18:2/18:2/18:2)	(20:5)	(18:2)	(18:2)	(18:2)	0.276321	0.500062	1.17327	11.8118	15.059	23.7913	8.41228	25.2493	22.7513	11.6093	15.0946	19.7488	8.81799	30.4692	5.79032	14.0904	8.54861	13.3912	13.1658
CL(18:2/18:2/18:2/20:3)-H	CL(74:9)-H	CL	(18:2/18:2/18:2/20:3)	(18:2)	(18:2)	(18:2)	(20:3)	0.226629	0.571316	0.876578	3.51802	4.0637	3.67608	3.71565	6.27108	7.22802	3.71217	4.40082	6.02079	4.78657	11.7722	3.24406	4.9857	3.44273	3.40561	4.07912
CL(18:2/20:4/18:2/18:1)-H	CL(74:9)-H	CL	(18:2/20:4/18:2/18:1)	(18:2)	(20:4)	(18:2)	(18:1)	0.091604	0.626611	1.11153	0.948656	2.58973	1.99334	1.0965	3.50228	2.86054	2.31862	2.46546	1.79013	1.51467	4.0594	0.866414	1.79302	1.64864	2.29358	2.02567
CL(20:2/18:2/18:2/18:2)-H	CL(74:8)-H	CL	(20:2/18:2/18:2/18:2)	(20:2)	(18:2)	(18:2)	(18:2)	0.298472	0.55576	1.11559	12.948	16.0332	17.3649	14.8696	34.0967	32.7685	16.645	21.9325	25.8487	19.5404	26.7092	13.1828	22.6316	10.8716	15.3169	15.2888
CL(18:2/20:3/18:2/18:1)-H	CL(74:8)-H	CL	(18:2/20:3/18:2/18:1)	(18:2)	(20:3)	(18:2)	(18:1)	0.275035	0.192626	0.773507	2.81317	3.46699	3.33897	3.49585	3.32561	3.85601	4.82071	3.52622	4.43	3.67564	8.25635	4.63163	7.24945	2.37568	2.75727	3.6547
CL(18:2/18:2/20:3/18:1)-H	CL(74:8)-H	CL	(18:2/18:2/20:3/18:1)	(18:2)	(18:2)	(20:3)	(18:1)	0.0886051	0.658524	1.06929	1.01863	1.50929	1.33209	1.15749	2.08092	1.79937	1.24838	1.36276	1.65855	1.37572	2.1054	1.26566	1.70516	0.674206	0.905788	1.07266
CL(20:2/18:2/18:2/18:1)-H	CL(74:7)-H	CL	(20:2/18:2/18:2/18:1)	(20:2)	(18:2)	(18:2)	(18:1)	0.203899	0.627845	1.07452	6.89654	9.24331	9.35368	6.91906	14.7378	8.55088	8.95546	9.48668	10.8547	10.0788	13.6981	7.63857	6.2163	5.42492	7.1689	7.92104
CL(20:5/20:4/18:2/18:2)-H	CL(76:13)-H	CL	(20:5/20:4/18:2/18:2)	(20:5)	(20:4)	(18:2)	(18:2)	0.0743485	0.956672	0.985317	0.618488	0.436673	0.874926	0.467414	1.40142	1.37175	0.350622	0.433409	1.12212	0.897148	1.38797	0.356945	0.445255	0.757305	0.355626	0.721075
CL(18:2/18:1/18:2/22:5)-H	CL(76:10)-H	CL	(18:2/18:1/18:2/22:5)	(18:2)	(18:1)	(18:2)	(22:5)	0.120482	0.402901	1.2182	3.70345	2.85848	2.33726	2.73046	9.60786	4.78059	5.85476	6.71743	3.14439	6.52081	4.62213	2.33315	3.82611	4.64547	2.49315	4.09299
CL(18:2/18:1/18:2/22:4)-H	CL(76:9)-H	CL	(18:2/18:1/18:2/22:4)	(18:2)	(18:1)	(18:2)	(22:4)	0.152587	0.790699	1.05596	2.53446	3.29964	1.52173	3.27234	6.12087	3.20034	3.49657	4.37828	4.5653	2.11974	4.41828	2.22751	5.55139	1.84926	2.43454	3.18368
CL(18:2/18:1/22:5/18:1)-H	CL(76:9)-H	CL	(18:2/18:1/22:5/18:1)	(18:2)	(18:1)	(22:5)	(18:1)	0.0412246	0.812786	1.05709	0.537502	0.695407	0.537132	0.495618	1.21308	1.69408	1.57117	0.788617	0.825769	1.57192	1.1074	0.553398	1.07428	0.779113	0.563635	0.650281
Cer(d18:2/22:0)+H	Cer(d40:2)+H	Cer	(d18:2/22:0)	(d18:2)	(22:0)	0		0.0924306	0.00467831	1.55959	0.631988	0.999307	0.892855	0.840314	0.876632	0.989496	0.61774	0.944931	0.773903	0.750839	0.693807	0.569359	0.145466	0.420502	0.432654	0.569283
Cer(d18:1/22:1)+H	Cer(d40:2)+H	Cer	(d18:1/22:1)	(d18:1)	(22:1)	0		0.0385206	0.109633	1.28285	0.308333	0.528261	0.483869	0.579315	0.516522	0.583446	0.325669	0.577103	0.579364	0.553535	0.159633	0.391551	0.331047	0.271765	0.34001	0.415159
AcCa(18:3)+H	AcCa(18:3)+H	AcCa	(18:3)	(18:3)	0	0		0.061593	0.32207	0.646089	0.0695752	0.4855	0.00273535	0.0633743	0.319419	0.0460988	0.09449	0.253825	0.592565	0.153045	0.282222	0.345124	0.365848	0.263015	0.0385127	0.025974
DG(17:1/18:2)+NH4	DG(35:3)+NH4	DG	(17:1/18:2)	(17:1)	(18:2)	0		0.348724	0.395059	0.667034	1.02464	5.94245	7.24258	7.06976	7.58865	7.35514	4.12548	3.39458	0.425449	10.6389	3.70918	11.4021	0	3.4619	25.8639	10.0774
Cer(d18:1/22:0)+H	Cer(d40:1)+H	Cer	(d18:1/22:0)	(d18:1)	(22:0)	0		0.214796	0.0253221	1.42041	5.26154	8.87796	8.27929	7.90765	5.08274	7.97773	5.51926	11.2549	6.96721	5.93119	7.24702	4.7827	4.41368	3.27037	4.90584	4.83672
DG(17:1/18:1)+NH4	DG(35:2)+NH4	DG	(17:1/18:1)	(17:1)	(18:1)	0		0.146052	0.855377	1.09113	1.35047	1.32683	2.73511	1.01604	4.35489	9.89207	0.639891	3.60631	0.137307	3.5733	3.52662	2.93202	0.289323	2.01555	8.24967	2.11629
Cer(d18:0/22:0)+H	Cer(d40:0)+H	Cer	(d18:0/22:0)	(d18:0)	(22:0)	0		0.0321249	0.624122	1.102	0.175571	0.402477	0.57991	0.616226	0.458117	0.585704	0.174709	0.406078	0.53646	0.603078	0.412996	0.419242	0.266204	0.354913	0.297573	0.19375
Cer(d18:0/22:0)+H	Cer(d40:0)+H	Cer	(d18:0/22:0)	(d18:0)	(22:0)	0		0.0313612	0.390296	0.800468	0.067619	0.0596859	0.065451	0.0530222	0.104912	0.0301449	0.11953	0.0396822	0.120876	0.09886	0.0380914	0.0966731	0.0294425	0.0331806	0.138961	0.118581
TG(4:0/14:0/16:0)+NH4	TG(34:0)+NH4	TG	(4:0/14:0/16:0)	(4:0)	(14:0)	(16:0)		0.037589	0.0843219	1.79331	0.0660274	0.107748	0.137904	0.21936	0.0386345	0.0884094	0.211708	0.115798	0.0344834	0.0382744	0.0475242	0.0946105	0.0400805	0.0687031	0.0387706	0.187146
AcCa(18:2)+H	AcCa(18:2)+H	AcCa	(18:2)	(18:2)	0	0		0.308814	0.31336	0.687043	3.95348	20.8588	0.897139	10.2307	9.8397	9.83744	5.76393	9.31733	30.1707	23.496	8.70829	9.61857	11.1868	10.0821	6.28762	3.35256
DG(18:2/18:2)+NH4	DG(36:4)+NH4	DG	(18:2/18:2)	(18:2)	(18:2)	0		4.47314	0.189718	0.476414	69.3211	431.197	585.976	268.943	527.217	374.994	151.448	32.796	18.7633	442.143	234.919	815.009	1041.84	93.3761	2018.78	460.732
Cer(d18:2/23:0)+H	Cer(d41:2)+H	Cer	(d18:2/23:0)	(d18:2)	(23:0)	0		0.0461518	0.15776	1.3316	0.27328	0.373083	0.359862	0.341824	0.675734	0.395136	0.449934	0.570094	0.18086	0.433381	0.646237	0.188388	0.271199	0.236207	0.296313	0.329975
Cer(d18:2/23:0)+H	Cer(d41:2)+H	Cer	(d18:2/23:0)	(d18:2)	(23:0)	0		0.0438282	0.507436	1.12608	0.288525	0.471848	0.190695	0.54638	0.42359	0.574422	0.453456	0.627133	0.512084	0.494236	0.520226	0.517592	0.118352	0.251663	0.360151	0.401345
LPC(26:0)+H	LPC(26:0)+H	LPC	(26:0)	(26:0)	0	0		0.0465504	0.832891	1.05175	1.02067	0.617044	0.424582	0.410658	0.324263	0.607538	0.168292	0.727093	0.490551	0.255311	0.572049	0.560326	0.163067	0.459505	0.813509	0.774229
DG(18:1/18:2)+NH4	DG(36:3)+NH4	DG	(18:1/18:2)	(18:1)	(18:2)	0		5.20133	0.280963	0.668042	295.414	892.704	1054.87	1353.13	1206.16	970.295	635.837	460.605	93.9179	1100.16	644.292	1139.29	2318.4	455.266	3159.74	1371.24
Cer(d18:1/23:0)+H	Cer(d41:1)+H	Cer	(d18:1/23:0)	(d18:1)	(23:0)	0		0.095288	0.502947	1.25886	0.594674	1.7855	2.35023	4.00921	0.219624	0.876837	2.29215	2.73208	2.96518	0.758641	1.98921	1.62143	2.37681	1.28237	0.242156	0.568736
DG(18:1/18:1)+NH4	DG(36:2)+NH4	DG	(18:1/18:1)	(18:1)	(18:1)	0		2.59567	0.358978	0.609488	83.7232	82.7374	247.645	249.552	297.581	290.047	126.365	168.077	26.8846	172.464	138.124	240.1	279.065	127.989	1161.31	390.174
Cer(d17:0/24:0)+H	Cer(d41:0)+H	Cer	(d17:0/24:0)	(d17:0)	(24:0)	0		0.0661541	0.0980553	2.89441	0.0932195	0.126392	0.494275	0.803517	0.118766	0.162562	0.0652821	0.179951	0.186499	0.11442	0.0295823	0.172789	0.058141	0.0865852	0.0265352	0.0316262
DG(18:0/18:1)+NH4	DG(36:1)+NH4	DG	(18:0/18:1)	(18:0)	(18:1)	0		0.98608	0.159444	0.495647	14.5825	24.8237	8.65764	17.1188	30.7726	22.2672	8.10925	36.5984	8.54313	25.3265	34.053	27.034	44.9835	24.0509	131.849	32.8823
Cer(d18:0/22:0+O)+H	Cer(d40:0+O)+H	Cer	(d18:0/22:0+O)	(d18:0)	(22:0+O)	0		0.0782483	0.160227	1.91329	0.179427	0.420386	0.237987	0.429041	0.433589	0.244836	0.116555	1.2327	0.396858	0.071615	0.334845	0.249006	0.0213621	0.23603	0.242634	0.169566
Cer(d18:1/24:2)+H	Cer(d42:3)+H	Cer	(d18:1/24:2)	(d18:1)	(24:2)	0		0.10289	0.526835	1.19851	1.76737	3.82343	2.83503	2.67443	0.512864	4.13594	2.64801	4.81446	0.67531	4.55431	3.8361	1.35084	1.839	2.55581	0.486901	4.06871
Cer(d18:1/24:1)+H	Cer(d42:2)+H	Cer	(d18:1/24:1)	(d18:1)	(24:1)	0		0.0371795	0.255736	1.15614	0.293471	0.475237	0.478653	0.453793	0.553995	0.674077	0.405731	0.497222	0.535216	0.521014	0.423245	0.406428	0.222312	0.296069	0.422695	0.487665
Cer(d18:1/24:1)+H	Cer(d42:2)+H	Cer	(d18:1/24:1)	(d18:1)	(24:1)	0		0.262644	0.606165	1.08464	11.9566	23.2088	18.5086	18.8697	15.8874	24.486	14.9276	34.3465	26.9048	22.1731	19.2074	20.0138	13.7883	12.4333	15.2906	19.7232
DG(19:1/18:2)+NH4	DG(37:3)+NH4	DG	(19:1/18:2)	(19:1)	(18:2)	0		0.344768	0.307644	0.645383	1.47143	3.99835	4.24839	5.18484	6.35909	4.734	2.33673	3.15559	0.658457	4.95362	4.33989	5.68261	6.00096	1.92059	18.9277	6.30648
AcCa(18:1)+H	AcCa(18:1)+H	AcCa	(18:1)	(18:1)	0	0		0.672244	0.131023	0.342253	11.4373	43.8593	0.31865	2.2187	3.31495	3.107	0.680948	3.08113	70.8276	48.7172	28.5998	3.24751	3.10484	28.8261	2.2971	13.1158
Cer(d18:1/24:0)+H	Cer(d42:1)+H	Cer	(d18:1/24:0)	(d18:1)	(24:0)	0		0.150875	0.316529	1.16707	5.83656	9.56005	11.2762	12.5719	7.16231	7.2321	4.57041	8.37926	9.00389	6.43457	10.1333	8.3945	6.09947	6.02943	5.83541	5.12562
Cer(d18:0/24:1)+H	Cer(d42:1)+H	Cer	(d18:0/24:1)	(d18:0)	(24:1)	0		0.0953461	0.109282	0.771039	0.286467	0.438289	0.460136	0.496671	0.437787	0.602259	0.333946	0.716652	0.930045	0.754863	0.722637	0.639156	0.525503	0.357257	0.503966	0.458943
Cer(d18:0/24:1)+H	Cer(d42:1)+H	Cer	(d18:0/24:1)	(d18:0)	(24:1)	0		0.0608893	0.13128	0.683513	0.0694162	0.316181	0.11654	0.15885	0.266065	0.267406	0.02967	0.294898	0.203961	0.338425	0.467853	0.312249	0.28588	0.25049	0.275238	0.0882828
TG(4:0/16:1/16:1)+NH4	TG(36:2)+NH4	TG	(4:0/16:1/16:1)	(4:0)	(16:1)	(16:1)		0.0934336	0.0494682	3.5696	0.0711597	0.144566	0.220675	0.628662	0.833336	0.254683	0.885253	0.0406555	0.0365433	0.0476007	0.0723279	0.394101	0.023191	0.0880178	0.0867976	0.113979
DG(19:1/18:1)+NH4	DG(37:2)+NH4	DG	(19:1/18:1)	(19:1)	(18:1)	0		0.268134	0.416184	0.705762	0.722362	2.51481	2.38333	3.23446	7.96288	3.6798	1.80524	2.88236	0.730355	3.83518	4.0556	3.77946	3.70653	1.29498	13.3755	4.90751
Cer(d18:0/24:0)+H	Cer(d42:0)+H	Cer	(d18:0/24:0)	(d18:0)	(24:0)	0		0.0998393	0.210419	1.86732	0.347702	0.705715	2.78035	3.15591	0.722832	0.780011	0.247737	0.513091	0.805799	0.991124	0.540313	0.728342	0.406773	0.606646	0.531048	0.345366
DG(16:1/22:6)+NH4	DG(38:7)+NH4	DG	(16:1/22:6)	(16:1)	(22:6)	0		0.368573	0.948779	1.02176	10.0495	5.75382	23.9641	9.34023	9.46468	7.83467	25.4374	6.04235	0.521759	5.43283	4.56543	16.4122	18.2477	9.35495	18.1826	23.0845
AcCa(18:0)+H	AcCa(18:0)+H	AcCa	(18:0)	(18:0)	0	0		0.204609	0.754679	0.928937	4.87771	9.53054	2.87822	5.0816	9.09708	8.38874	13.651	15.2796	16.4498	13.2325	7.76537	8.40357	10.1957	7.373	6.38058	4.24603
DG(16:0/22:6)+NH4	DG(38:6)+NH4	DG	(16:0/22:6)	(16:0)	(22:6)	0		3.8393	0.12357	0.523322	222.403	179.032	150.645	252.665	405.319	370.323	323.164	314.781	116.861	405.228	414.297	378.383	1408.32	247.324	931.736	336.794
DG(18:2/20:4)+NH4	DG(38:6)+NH4	DG	(18:2/20:4)	(18:2)	(20:4)	0		0.909896	0.207879	0.636237	35.8835	22.3475	18.8572	58.9752	46.2702	39.2726	36.5702	9.99736	15.6408	87.9662	11.6777	45.1112	37.1227	48.1717	126.293	49.5163
DG(18:1/20:4)+NH4	DG(38:5)+NH4	DG	(18:1/20:4)	(18:1)	(20:4)	0		2.41829	0.174231	0.602026	95.106	115.315	125.175	134.114	206.804	176.155	151.753	148.383	57.8732	162.844	151.385	161.32	599.682	157.129	452.661	171.977
DG(20:3/18:2)+NH4	DG(38:5)+NH4	DG	(20:3/18:2)	(20:3)	(18:2)	0		0.465898	0.712655	1.12427	9.21999	42.6055	62.3933	18.6387	95.0483	37.1631	65.2205	28.1895	16.342	30.6639	20.2497	28.2519	53.0722	21.4227	82.261	66.5915
DG(18:1/20:3)+NH4	DG(38:4)+NH4	DG	(18:1/20:3)	(18:1)	(20:3)	0		1.04516	0.157751	0.563256	11.8357	16.7574	23.3391	22.5572	49.0118	23.5556	25.2816	22.6689	12.6791	14.9085	55.4372	30.0632	67.4427	27.4934	113.366	24.8238
AcCa(19:0)+H	AcCa(19:0)+H	AcCa	(19:0)	(19:0)	0	0		0.0569155	0.308817	0.58822	0.0293608	0.185991	0.0408061	0.0599388	0.281994	0.186816	0.22639	0.312559	0.906687	0.526808	0.153752	0.133579	0.20391	0.137913	0.130183	0.0577791
DG(18:0/20:4)+NH4	DG(38:4)+NH4	DG	(18:0/20:4)	(18:0)	(20:4)	0		3.30752	0.0966099	0.430968	70.9058	80.0591	142.007	149.916	351.623	110.356	154.891	129.582	93.8824	165.479	258.023	201.596	903.248	267.09	725.871	144.505
DG(18:1/20:3)+NH4	DG(38:4)+NH4	DG	(18:1/20:3)	(18:1)	(20:3)	0		1.18559	0.104446	0.504787	12.8337	16.452	22.5247	20.5433	49.4393	25.558	31.0495	22.5965	18.5991	16.584	48.076	32.7328	92.9122	41.8489	123.518	23.9103
DG(20:1/18:2)+NH4	DG(38:3)+NH4	DG	(20:1/18:2)	(20:1)	(18:2)	0		1.18913	0.275318	0.667882	22.389	48.0342	56.1811	55.2284	68.4508	38.4068	29.8393	44.8335	9.11644	49.0805	55.1653	50.9952	125.259	29.5495	174.113	50.7737
DG(20:1/18:2)+NH4	DG(38:3)+NH4	DG	(20:1/18:2)	(20:1)	(18:2)	0		0.601077	0.367177	0.758969	9.68139	12.0232	20.2144	19.8639	43.8284	16.747	14.0332	17.1174	8.19115	21.427	21.9351	19.214	29.5899	24.6036	59.5778	17.7211
Cer(d17:1/26:0)+H	Cer(d43:1)+H	Cer	(d17:1/26:0)	(d17:1)	(26:0)	0		0.192874	0.144164	4.29711	0.349652	0.608873	2.18509	6.52518	0.82749	0.606064	0.309585	0.647969	0.243216	0.511723	0.446438	0.249265	0.308186	0.351165	0.431434	0.265092
DG(20:1/18:1)+NH4	DG(38:2)+NH4	DG	(20:1/18:1)	(20:1)	(18:1)	0		0.752244	0.479195	0.685103	9.13431	17.6996	32.1892	14.5847	51.0757	13.4032	17.197	22.5454	4.62251	20.0525	33.5236	21.7743	19.2829	11.2904	122.324	26.6956
Cer(d18:1/24:0+O)+H	Cer(d42:1+O)+H	Cer	(d18:1/24:0+O)	(d18:1)	(24:0+O)	0		0.0647978	0.2154	1.54259	0.372358	0.246422	0.411313	0.465117	0.953083	0.513447	0.201843	1.37293	0.663937	0.259761	0.486372	0.268695	0.186758	0.172063	0.500241	0.403008
Cer(d17:0/26:0)+H	Cer(d43:0)+H	Cer	(d17:0/26:0)	(d17:0)	(26:0)	0		0.206855	0.141595	15.7853	0.125205	0.167771	5.03083	7.14818	0.275311	0.329452	0.0320167	0.0742232	0.138277	0.277028	0.0650962	0.118986	0	0.172923	0.0376724	0.0251638
Cer(d18:0/24:0+O)+H	Cer(d42:0+O)+H	Cer	(d18:0/24:0+O)	(d18:0)	(24:0+O)	0		0.0545155	0.185513	1.90752	0.115997	0.130703	0.110649	0.365674	0.183796	0.152606	0.089035	0.719191	0.224017	0.0267704	0.207866	0.148149	0.083974	0.0631566	0.134648	0.090515
AcCa(20:4)+H	AcCa(20:4)+H	AcCa	(20:4)	(20:4)	0	0		0.217769	0.288172	0.649185	2.03168	3.37533	1.68656	4.03017	3.75627	3.44027	1.56951	2.88991	11.9712	8.75621	2.71221	2.54588	3.09257	2.70051	1.76482	1.54631
SM(d32:1)+H	SM(d32:1)+H	SM	(d32:1)	(d32:1)	0	0		0.290974	0.0117478	0.583048	2.315	1.44058	0.74028	2.26983	2.92346	2.48212	1.26994	1.88883	2.03328	4.11363	3.13056	4.53041	1.32949	3.06278	3.91132	4.18144
TG(4:0/16:1/18:2)+NH4	TG(38:3)+NH4	TG	(4:0/16:1/18:2)	(4:0)	(16:1)	(18:2)		0.144557	0.0635249	3.30854	0.129585	0.545641	0.258202	1.70469	0.623106	0.528334	1.99454	0.199533	0.0520954	0.265117	0.0824334	0.48978	0.0711588	0.155037	0.147108	0.545811
Cer(d18:1/26:0)+H	Cer(d44:1)+H	Cer	(d18:1/26:0)	(d18:1)	(26:0)	0		0.129448	0.147123	5.68076	0.108031	0.1304	1.87159	2.97928	0.222341	0.314225	0.0318853	0.129337	0.173168	0.318372	0.126463	0.0621949	0.0107157	0.112523	0.133762	0.0815171
Cer(d17:1/26:0+O)+H	Cer(d43:1+O)+H	Cer	(d17:1/26:0+O)	(d17:1)	(26:0+O)	0		0.0795717	0.0706432	3.4288	0.0701281	0.0905666	0.521001	0.846102	0.187251	0.103073	0.122148	0.26774	0.0243484	0.0829363	0.0379943	0.175124	0	0.134888	0.171948	0.016721
DG(18:2/22:6)+NH4	DG(40:8)+NH4	DG	(18:2/22:6)	(18:2)	(22:6)	0		0.845349	0.641378	0.831112	17.7648	31.3925	38.9628	34.5236	37.7034	53.8105	54.6158	48.741	2.30703	29.1267	43.4854	31.4132	100.74	9.34887	135.488	30.1258
DG(18:1/22:6)+NH4	DG(40:7)+NH4	DG	(18:1/22:6)	(18:1)	(22:6)	0		1.16631	0.83134	0.939493	50.5342	51.7576	130.623	121.907	198.336	105.712	96.2459	84.3849	37.6462	66.2348	85.2101	134.256	157.929	58.5889	266.724	86.978
TG(6:0/16:0/16:0)+NH4	TG(38:0)+NH4	TG	(6:0/16:0/16:0)	(6:0)	(16:0)	(16:0)		0.0711934	0.110575	2.06405	0.145919	0.251912	0.155721	0.474371	0.390874	0.286968	0.914337	0.214695	0.0233935	0.0844259	0.0796633	0.256876	0.0920295	0.182542	0.10695	0.547538
TG(6:0/16:0/16:0)+NH4	TG(38:0)+NH4	TG	(6:0/16:0/16:0)	(6:0)	(16:0)	(16:0)		0.0273193	0.41488	1.45557	0.011078	0.0904546	0.0333228	0.175733	0.0888884	0.0213554	0.106053	0.0542043	0.00495965	0.0232763	0.0281765	0.108586	0	0.0661096	0.0183651	0.149745
DG(22:4/18:2)+NH4	DG(40:6)+NH4	DG	(22:4/18:2)	(22:4)	(18:2)	0		1.01778	0.490915	0.845567	47.5346	43.9274	84.1298	79.9023	110.278	69.5673	84.6226	87.4479	20.5652	49.7462	113.515	80.6076	92.8979	82.9231	194.831	83.2601
DG(18:0/22:6)+NH4	DG(40:6)+NH4	DG	(18:0/22:6)	(18:0)	(22:6)	0		1.78275	0.277511	0.664264	58.4782	51.5609	95.4404	101.889	158.458	99.4876	101.933	123.763	35.3801	81.2655	135.115	102.865	409.536	112.617	235.534	78.4941
PC(29:2)+H	PC(29:2)+H	PC	(29:2)	(29:2)	0	0		0.143206	0.0740295	0.370522	0.251732	0.566327	0.248332	0.210801	0.266174	0.267876	0.411429	0.259823	2.37629	0.277115	0.364009	0.390992	0.106226	1.48098	0.748785	0.955594
DG(18:1/22:4)+NH4	DG(40:5)+NH4	DG	(18:1/22:4)	(18:1)	(22:4)	0		0.924419	0.269737	0.614511	10.3169	14.9099	26.0278	17.2482	35.4092	28.6606	21.8859	21.4955	6.62666	27.5769	15.0042	23.3166	88.8268	16.452	87.7847	20.7439
DG(18:1/22:4)+NH4	DG(40:5)+NH4	DG	(18:1/22:4)	(18:1)	(22:4)	0		1.28466	0.261337	0.622766	16.6484	29.1063	54.8956	27.4281	96.3319	50.0036	46.0409	29.6681	10.2038	47.8418	31.6118	47.5218	178.587	55.8349	145.61	44.995
SM(d33:1)+H	SM(d33:1)+H	SM	(d33:1)	(d33:1)	0	0		0.538027	0.0439914	0.653979	13.5477	5.28998	5.86231	9.24785	8.80914	7.44898	4.12276	4.5206	6.07685	13.8245	14.7231	15.5805	6.89939	7.30001	13.3683	12.2139
PC(29:0)+H	PC(29:0)+H	PC	(29:0)	(29:0)	0	0		0.186412	0.519377	0.856526	3.02804	3.49286	3.21945	2.7785	8.85136	8.6652	2.39417	3.88015	6.76531	5.333	3.4404	3.08218	4.06119	8.83766	5.98777	4.88434
PC(30:0e)+H	PC(30:0e)+H	PC	(30:0e)	(30:0e)	0	0		0.157005	0.34399	0.720091	0.593662	1.37336	1.79706	0.62174	1.25049	2.84472	0.3837	1.5323	4.59668	1.68668	1.03858	0.974602	0.83129	1.2999	1.86968	2.14107
TG(4:0/17:1/18:2)+NH4	TG(39:3)+NH4	TG	(4:0/17:1/18:2)	(4:0)	(17:1)	(18:2)		0.0827262	0.118034	8.33212	0.00792597	0.0770191	0.070057	0.234012	1.22914	0.392913	0.150401	0.0203777	0.0120676	0.044541	0.010725	0.0436892	0.00610953	0.0729449	0.018928	0.0528546
DG(22:1/18:2)+NH4	DG(40:3)+NH4	DG	(22:1/18:2)	(22:1)	(18:2)	0		0.17082	0.932548	0.968592	1.14283	4.42303	3.79107	3.26464	7.29768	2.15306	2.01894	3.51614	0.716734	2.96374	4.56067	3.93849	1.41374	2.06469	10.7033	2.14126
AcCa(20:2)+H	AcCa(20:2)+H	AcCa	(20:2)	(20:2)	0	0		0.13213	0.619697	0.870126	0.76625	2.87201	0.147713	0.432598	2.82007	2.8881	2.25921	2.36495	2.87186	1.69864	2.95795	2.13572	3.38359	1.6433	1.63011	0.401598
TG(6:0/15:0/18:1)+NH4	TG(39:1)+NH4	TG	(6:0/15:0/18:1)	(6:0)	(15:0)	(18:1)		0.0788457	0.0348942	2.90738	0.0594131	0.143353	0.087833	0.491471	0.247776	0.270117	0.423691	0.079741	0.021727	0.0956388	0.023857	0.110966	0.0107313	0.0766063	0.0464542	0.234302
SM(d34:2)+H	SM(d34:2)+H	SM	(d34:2)	(d34:2)	0	0		0.681799	0.0237025	0.596108	16.7497	7.1912	7.7001	9.28395	14.8047	9.73639	5.75023	9.55536	12.7212	29.6702	22.5946	16.1341	8.44565	13.0256	14.706	18.2009
PC(30:2)+H	PC(30:2)+H	PC	(30:2)	(30:2)	0	0		0.117419	0.515287	0.872098	1.58984	1.93771	2.36857	1.3221	2.80429	2.30365	1.10606	1.88476	2.30601	1.71126	1.72917	1.36345	0.884842	4.15678	3.15678	2.2551
SM(d34:1)+H	SM(d34:1)+H	SM	(d34:1)	(d34:1)	0	0		4.02603	0.00135573	0.538951	296.84	197.274	255.338	208.184	336.725	340.737	200.89	202.04	335.667	670.863	571.104	519.233	245.302	381.104	483.82	574.379
PC(30:1)+H	PC(30:1)+H	PC	(30:1)	(30:1)	0	0		0.507082	0.51793	0.841471	29.0133	29.0619	42.2335	23.2069	48.9965	36.9975	21.2503	31.7529	23.0792	22.0043	26.5102	28.4374	12.9837	82.2622	66.5352	50.1565
AcCa(20:2)+H	AcCa(20:2)+H	AcCa	(20:2)	(20:2)	0	0		0.0500887	0.22897	0.694553	0.11911	0.260844	0.067635	0.044988	0.168059	0.161415	0.114028	0.158523	0.17726	0.30291	0.370573	0.213664	0.22876	0.0578765	0.212389	0.0125484
SM(d34:0)+H	SM(d34:0)+H	SM	(d34:0)	(d34:0)	0	0		0.934311	0.00926708	0.552053	27.3291	15.6773	14.1568	16.2277	14.1389	18.7228	11.1011	18.2033	27.1666	48.6266	29.942	39.9767	11.2655	22.4108	40.8808	25.2818
TG(6:0/16:0/18:2)+NH4	TG(40:2)+NH4	TG	(6:0/16:0/18:2)	(6:0)	(16:0)	(18:2)		0.226606	0.103357	3.89439	0.355883	1.43278	0.621016	3.16788	1.12283	1.2072	7.74732	0.755552	0.0968902	0.647473	0.284361	0.790428	0.671073	0.328987	0.39617	0.998486
TG(6:0/16:0/18:1)+NH4	TG(40:1)+NH4	TG	(6:0/16:0/18:1)	(6:0)	(16:0)	(18:1)		0.0758907	0.0753145	2.21308	0.0972101	0.270178	0.10028	0.566145	0.316449	0.314922	0.559482	0.0917483	0.026975	0.0356148	0.0534848	0.264974	0.0157744	0.223878	0.07169	0.354304
TG(6:0/16:0/18:1)+NH4	TG(40:1)+NH4	TG	(6:0/16:0/18:1)	(6:0)	(16:0)	(18:1)		0.14061	0.0819589	2.23664	0.418584	0.715784	0.415132	2.09552	0.6371	1.02994	2.39612	0.708332	0.0868266	0.236706	0.14393	0.815165	0.439611	0.444615	0.229775	1.36639
DG(20:1/22:6)+NH4	DG(42:7)+NH4	DG	(20:1/22:6)	(20:1)	(22:6)	0		0.3093	0.0317644	1.72111	6.48486	7.69789	9.13089	5.64999	13.3275	11.9092	8.80511	6.2679	1.24143	6.24509	9.11522	5.55544	1.64395	3.30243	10.0761	3.06957
TG(16:0/8:0/16:0)+NH4	TG(40:0)+NH4	TG	(16:0/8:0/16:0)	(16:0)	(8:0)	(16:0)		0.107331	0.0492695	3.80573	0.0560556	0.274627	0.0779146	0.421446	0.838041	1.21573	0.364926	0.209133	0.0245267	0.0643173	0.0379015	0.171718	0.00921342	0.173961	0.0581225	0.368838
SM(d35:1)+H	SM(d35:1)+H	SM	(d35:1)	(d35:1)	0	0		0.70257	0.120712	0.655014	33.0435	8.94817	11.111	8.57663	15.5145	14.5578	9.57965	10.9258	12.0036	31.1055	36.4586	28.0301	8.32536	16.1603	21.2428	18.0551
PC(31:1)+H	PC(31:1)+H	PC	(31:1)	(31:1)	0	0		0.645095	0.161385	0.692805	9.59089	16.1314	15.3483	7.25749	33.5269	30.3213	7.3439	19.5922	47.569	21.2657	18.8935	16.9777	15.3396	33.7842	20.3089	26.6572
AcCa(20:1)+H	AcCa(20:1)+H	AcCa	(20:1)	(20:1)	0	0		0.197796	0.414976	0.795818	1.61751	5.66274	0.469382	0.985181	4.78514	5.24474	4.2644	4.99192	8.27006	4.46572	5.35152	3.35213	5.53299	3.27383	4.20711	0.75695
PC(32:1e)+H	PC(32:1e)+H	PC	(32:1e)	(32:1e)	0	0		0.31405	0.145097	0.629669	2.95629	3.238	2.64637	2.6248	3.89659	8.86404	2.28175	7.61252	13.3892	5.70264	3.81659	3.44952	2.8938	11.4885	5.8647	7.5828
SM(d34:1+pO)+H	SM(d34:1+pO)+H	SM	(d34:1+pO)	(d34:1+pO)	0	0		0.615461	0.0567322	0.62496	15.8104	7.02368	7.7848	9.91947	13.5119	9.77599	7.43225	6.05792	9.35744	30.9652	16.6715	17.2534	9.26234	9.57314	14.9878	15.6433
PC(31:0)+H	PC(31:0)+H	PC	(31:0)	(31:0)	0	0		0.789955	0.245289	0.727303	24.9525	26.8922	24.6368	18.9004	71.4034	78.9564	17.3641	39.5789	83.8068	49.7907	25.141	34.2587	30.1079	84.3182	57.2415	51.5095
SM(d34:0+pO)+H	SM(d34:0+pO)+H	SM	(d34:0+pO)	(d34:0+pO)	0	0		0.370618	0.323039	0.460215	2.76581	1.05868	7.19557	0.954469	6.90639	11.6272	0.966967	0.489684	2.14722	17.95	35.6862	2.09568	6.37296	0.858236	3.12356	1.22235
TG(16:1/9:0/16:1)+NH4	TG(41:2)+NH4	TG	(16:1/9:0/16:1)	(16:1)	(9:0)	(16:1)		0.0743119	0.0598064	4.70249	0.0143785	0.107281	0.0528123	0.289526	0.663348	0.220274	0.243156	0.0151284	0.0176058	0.0311751	0.0170464	0.087703	0.00835439	0.0720508	0.00940002	0.0981653
AcCa(20:0)+H	AcCa(20:0)+H	AcCa	(20:0)	(20:0)	0	0		0.0867529	0.389599	1.32254	0.566824	2.08736	0.0304943	0.492666	1.39356	1.21416	1.15355	1.74424	1.61593	0.770165	1.0154	0.890287	1.03962	0.0718986	0.960808	0.201155
PC(32:4)+H	PC(32:4)+H	PC	(32:4)	(32:4)	0	0		0.209345	0.303288	0.781427	2.69077	4.36105	4.1051	2.61177	3.70496	4.62298	2.70946	2.75239	8.46128	3.82087	3.33392	1.94056	0.989639	5.81443	4.88509	6.02108
AcCa(20:0)+H	AcCa(20:0)+H	AcCa	(20:0)	(20:0)	0	0		0.0365495	0.296506	0.412117	0.00774113	0.0570092	0.0220819	0.0203016	0.0187506	0.0381236	0.0323744	0.0642977	0.359975	0.129584	0.0227899	0.0343435	0.0101111	0.028349	0.0307602	0.0166256
PC(32:3)+H	PC(32:3)+H	PC	(32:3)	(32:3)	0	0		0.208698	0.49525	0.847958	4.1313	6.78536	5.58135	5.30626	5.00831	10.8394	1.95608	6.27301	7.38441	4.67517	6.58867	6.09111	1.46716	13.1128	6.57389	8.21454
TG(4:0/16:0/22:6)+NH4	TG(42:6)+NH4	TG	(4:0/16:0/22:6)	(4:0)	(16:0)	(22:6)		0.0456381	0.129014	2.28982	0.0131626	0.0426466	0.0527508	0.282466	0.150973	0.134242	0.178474	0.0106717	0.0308058	0.0173248	0.0209596	0.116829	0.00615074	0.042781	0.0141888	0.128887
SM(d36:2)+H	SM(d36:2)+H	SM	(d36:2)	(d36:2)	0	0		0.659382	0.0274342	0.607875	20.6364	6.53694	7.46876	7.70093	12.8479	8.34907	5.89613	9.88574	9.38032	19.272	19.4366	25.352	9.37993	19.1098	15.0684	13.4913
PC(32:2)+H	PC(32:2)+H	PC	(32:2)	(32:2)	0	0		0.341111	0.618807	0.888458	16.6468	15.3246	15.4832	10.3623	22.8297	36.1536	14.0043	20.6884	34.9463	18.3249	5.60683	13.7461	12.2317	31.6056	30.7319	23.3189
SM(d36:1)+H	SM(d36:1)+H	SM	(d36:1)	(d36:1)	0	0		3.6665	0.0978008	0.707411	864.749	328.747	318.418	338.358	673.199	476.806	308.357	383.674	394.966	891.621	890.171	747.614	252.085	656.916	641.505	744.586
PC(32:1)+H	PC(32:1)+H	PC	(32:1)	(32:1)	0	0		2.37307	0.17307	0.731244	298.812	277.208	329.43	173.388	402.14	383.995	215.495	329.15	592.429	298.575	231.604	247.916	143.401	614.414	664.984	501.912
SM(d36:0)+H	SM(d36:0)+H	SM	(d36:0)	(d36:0)	0	0		0.871711	0.00523702	0.529785	21.5675	10.1391	9.7278	11.2257	17.3548	12.6301	6.65203	9.23288	13.7927	38.0957	26.5184	29.3206	14.4152	21.3249	22.0369	20.4765
TG(6:0/18:1/18:2)+NH4	TG(42:3)+NH4	TG	(6:0/18:1/18:2)	(6:0)	(18:1)	(18:2)		0.143788	0.0181155	4.4878	0.16567	0.518342	0.3381	1.17096	0.575122	0.746808	1.72581	0.138311	0.00772136	0.170283	0.0771281	0.297992	0.231459	0.0391887	0.0967017	0.278134
TG(16:1/10:0/16:1)+NH4	TG(42:2)+NH4	TG	(16:1/10:0/16:1)	(16:1)	(10:0)	(16:1)		0.199603	0.0178952	3.88035	0.389337	0.690583	0.450908	2.91205	1.83664	1.10047	2.11738	0.418165	0.0864509	0.332724	0.121921	0.532446	0.373813	0.227446	0.167733	0.712787
LPC(14:0)+H	LPC(14:0)+H	LPC	(14:0)	(14:0)	0	0		0.13988	0.0233971	1.33156	4.86266	5.9362	6.89857	6.31305	6.22134	5.59882	5.01293	6.57416	4.2975	4.80896	5.64532	4.91507	3.91652	1.16785	5.87793	4.98159
PC(33:5)+H	PC(33:5)+H	PC	(33:5)	(33:5)	0	0		0.151511	0.349409	0.772267	2.04501	2.40366	1.29637	1.48241	3.30238	4.39398	1.72539	2.44611	4.97605	2.09858	1.7681	1.27884	1.46126	6.14513	3.87329	3.12504
PC(33:5)+H	PC(33:5)+H	PC	(33:5)	(33:5)	0	0		0.221468	0.322642	0.719819	2.03392	1.84582	3.859	1.79668	7.31214	6.1232	2.16827	2.96328	8.58233	4.20431	1.41093	1.77624	2.44118	9.97512	5.12882	5.52185
TG(16:0/8:0/18:1)+NH4	TG(42:1)+NH4	TG	(16:0/8:0/18:1)	(16:0)	(8:0)	(18:1)		0.253142	0.0271154	4.13689	0.528766	0.765842	0.460489	5.0129	2.00997	3.21259	1.85295	1.11823	0.16604	0.484652	0.178008	0.685044	0.147685	0.445719	0.146831	1.36269
TG(16:0/12:0/14:0)+NH4	TG(42:0)+NH4	TG	(16:0/12:0/14:0)	(16:0)	(12:0)	(14:0)		0.150765	0.0736675	3.37189	0.141146	0.368419	0.175632	2.51401	0.90257	1.35616	0.589881	0.361776	0.086894	0.148809	0.062874	0.243444	0.271464	0.195727	0.218198	0.673478
AcCa(22:6)+H	AcCa(22:6)+H	AcCa	(22:6)	(22:6)	0	0		0.0799178	0.291208	0.716234	0.321903	0.8354	0.031015	0.717434	0.711226	0.705852	0.385656	0.49047	1.45542	1.40701	0.68986	0.492076	0.70536	0.572997	0.18399	0.355835
PC(33:2)+H	PC(33:2)+H	PC	(33:2)	(33:2)	0	0		0.724881	0.217865	0.713718	22.6463	24.9935	24.1347	14.4238	42.8337	46.9144	11.783	14.5555	73.8465	33.742	24.903	19.8082	16.9176	39.9003	42.5667	31.7401
PC(34:2e)+H	PC(34:2e)+H	PC	(34:2e)	(34:2e)	0	0		0.378458	0.42148	0.806033	8.21734	10.4559	11.9663	6.9785	21.6387	22.5784	7.07783	11.8242	27.5596	10.2225	9.59529	8.22893	7.54745	23.9974	24.4786	13.3493
SM(d37:1)+H	SM(d37:1)+H	SM	(d37:1)	(d37:1)	0	0		1.21823	0.0091903	0.556595	48.1036	21.7481	20.2976	23.3376	25.2175	31.4759	16.6311	18.0657	36.3622	55.2338	63.7411	71.124	25.0848	30.1456	44.1059	42.293
AcCa(22:5)+H	AcCa(22:5)+H	AcCa	(22:5)	(22:5)	0	0		0.082001	0.296183	0.466803	0.0276498	0.41176	0.00667944	0.196209	0.386631	0.385962	0.24549	0.244542	1.83234	1.3766	0.226913	0.288408	0.0490405	0.157942	0.0781631	0.071381
PC(33:0)+H	PC(33:0)+H	PC	(33:0)	(33:0)	0	0		0.375321	0.532022	0.850431	12.4379	10.9962	8.43242	9.86878	30.2574	35.424	10.9049	20.0304	29.6544	15.4731	15.8311	14.3186	12.6284	37.0429	21.1043	16.632
PC(34:0e)+H	PC(34:0e)+H	PC	(34:0e)	(34:0e)	0	0		0.147333	0.729094	0.915364	2.37189	2.93974	3.10749	2.32918	5.93115	6.40662	1.5828	3.72937	6.86568	3.28925	2.72527	2.25086	0.958936	5.63691	5.3863	3.91076
AcCa(22:5)+H	AcCa(22:5)+H	AcCa	(22:5)	(22:5)	0	0		0.0337752	0.29942	0.514572	0.0103592	0.0872595	0.0064969	0.0723046	0.0297073	0.0953999	0.0536838	0.0215767	0.311636	0.21691	0.0537541	0.0652113	0.0234739	0.039191	0.0121958	0.00986366
TG(16:0/9:0/18:2)+NH4	TG(43:2)+NH4	TG	(16:0/9:0/18:2)	(16:0)	(9:0)	(18:2)		0.104273	0.0929199	5.67562	0.0215124	0.200158	0.0887257	0.626315	1.61764	0.393699	0.312858	0.0316436	0.00665529	0.0602005	0.0428662	0.0967179	0.0393308	0.106227	0.0363188	0.191807
TG(16:0/9:0/18:1)+NH4	TG(43:1)+NH4	TG	(16:0/9:0/18:1)	(16:0)	(9:0)	(18:1)		0.103679	0.0226684	3.49772	0.102828	0.176306	0.140084	0.899663	0.272717	0.396328	0.522432	0.29529	0.0488893	0.0716832	0.0237328	0.230055	0.0495996	0.0678502	0.0507939	0.259532
SM(d38:4)+H	SM(d38:4)+H	SM	(d38:4)	(d38:4)	0	0		0.426547	0.191353	0.766602	18.2088	9.00253	7.05639	7.23986	13.0514	9.47959	9.55278	8.94224	11.0371	20.7952	17.9363	11.1905	6.49556	13.5999	18.9996	7.6073
AcCa(12:0)+H	AcCa(12:0)+H	AcCa	(12:0)	(12:0)	0	0		0.121804	0.113598	0.37242	0.174794	0.482419	0.005003	0.15685	0.385044	0.323571	0.300415	0.243501	2.24884	1.20158	0.376477	0.361529	0.692504	0.385674	0.224013	0.0719155
CerG1(d18:1/20:1)+H	CerG1(d38:2)+H	CerG1	(d18:1/20:1)	(d18:1)	(20:1)	0		0.0830472	0.176911	1.30518	1.18208	1.90156	1.80257	2.23714	1.26283	1.57668	0.887337	3.41465	1.81931	1.14742	1.39001	1.59104	1.28783	1.00174	1.27455	1.41756
PC(34:3)+H	PC(34:3)+H	PC	(34:3)	(34:3)	0	0		1.81368	0.733087	0.91766	484.938	289.085	562.637	222.487	419.277	538.904	292.95	237.83	484.634	278.166	319.893	181.961	176.951	612.974	888.919	378.111
CerG1(d18:1/20:0)+H	CerG1(d38:1)+H	CerG1	(d18:1/20:0)	(d18:1)	(20:0)	0		0.0563248	0.89665	1.02833	0.603125	1.3362	0.792174	1.3302	0.669073	0.69474	0.298409	0.906917	1.49511	0.70981	1.10094	0.609769	0.474477	0.59048	0.743211	0.724368
SM(d38:2)+H	SM(d38:2)+H	SM	(d38:2)	(d38:2)	0	0		0.298961	0.298087	0.76248	7.92524	3.31088	3.11245	3.32687	6.21389	3.5971	2.38757	3.60657	4.43606	7.85544	10.9945	6.95193	3.76602	3.27665	2.89889	3.73058
AcCa(22:4)+H	AcCa(22:4)+H	AcCa	(22:4)	(22:4)	0	0		0.0685337	0.315453	0.507332	0.0391707	0.0758973	0.00190851	0.0211255	0.330354	0.462301	0.147086	0.283182	1.17443	0.772982	0.143295	0.164209	0.247087	0.150884	0.0261213	0.00370207
PC(34:2)+H	PC(34:2)+H	PC	(34:2)	(34:2)	0	0		0.129855	0.79937	0.923006	0.819714	1.2451	1.97023	0.636357	4.37659	1.32467	0.592707	2.18404	2.52727	1.01833	0.941493	0.684307	2.99597	1.93555	2.22464	1.91874
SM(d38:1)+H	SM(d38:1)+H	SM	(d38:1)	(d38:1)	0	0		1.58386	0.0502201	0.639784	110.434	50.8774	61.1486	64.9023	71.579	68.2356	35.9056	64.3755	79.9286	163.791	153.557	137.962	47.505	75.6299	60.5825	105.477
SM(d38:0)+H	SM(d38:0)+H	SM	(d38:0)	(d38:0)	0	0		0.303961	0.0633609	0.676875	4.524	3.26457	2.52788	3.3815	3.44058	2.55178	1.21802	5.35584	4.50165	6.46939	7.70894	5.71007	2.25806	3.02276	5.16299	3.96827
PC(34:0)+H	PC(34:0)+H	PC	(34:0)	(34:0)	0	0		1.09644	0.407074	0.825188	72.4325	92.2044	95.3735	71.9393	204.003	193.254	58.7883	140.625	226.345	119.255	97.7833	88.2621	71.7068	214.775	175.495	131.722
TG(16:0/10:0/18:2)+NH4	TG(44:2)+NH4	TG	(16:0/10:0/18:2)	(16:0)	(10:0)	(18:2)		0.13473	0.127649	4.28166	0.0994198	0.286308	0.0997787	2.26529	0.251539	0.445948	0.738819	0.180342	0.0448821	0.139943	0.0784155	0.229274	0.0606485	0.124807	0.0689057	0.27316
LPC(16:1p)+H	LPC(16:1p)+H	LPC	(16:1p)	(16:1p)	0	0		0.0518601	0.036943	1.27855	0.793576	0.805315	0.890378	1.05777	0.970415	0.886403	0.767667	1.08817	1.02479	0.798079	0.700487	0.684326	0.598534	0.309706	0.877107	0.685031
TG(16:0/10:1/18:1)+NH4	TG(44:2)+NH4	TG	(16:0/10:1/18:1)	(16:0)	(10:1)	(18:1)		0.152261	0.0414045	5.62608	0.103945	0.14639	0.103312	1.76865	0.978971	1.52645	0.647894	0.113337	0.0228052	0.0809041	0.0275919	0.416242	0.04884	0.0321615	0.0615377	0.26777
TG(16:0/10:1/18:1)+NH4	TG(44:2)+NH4	TG	(16:0/10:1/18:1)	(16:0)	(10:1)	(18:1)		0.420369	0.00508316	5.13543	0.611821	3.4768	1.02413	8.13022	4.67412	7.2501	6.96779	2.55688	0.111921	0.879399	0.21878	1.77269	0.734829	0.548741	0.479329	2.0097
TG(16:0/14:0/14:1)+NH4	TG(44:1)+NH4	TG	(16:0/14:0/14:1)	(16:0)	(14:0)	(14:1)		0.513411	0.0211833	3.92503	1.42601	5.3031	2.01776	18.0994	5.08487	11.3233	11.8257	3.99997	0.998929	2.19453	0.618422	2.18379	0.972988	1.47052	1.20479	5.40816
TG(16:0/14:0/14:0)+NH4	TG(44:0)+NH4	TG	(16:0/14:0/14:0)	(16:0)	(14:0)	(14:0)		0.348547	0.00721804	2.81624	1.02384	2.98047	1.89536	7.07668	5.51565	7.3951	3.73715	3.62865	0.809817	1.5105	0.670025	2.28946	1.12651	1.47031	1.33259	2.59832
PC(36:2e)+H	PC(36:2e)+H	PC	(36:2e)	(36:2e)	0	0		0.152272	0.573736	0.845445	1.22407	2.29504	2.52599	1.30044	5.5776	5.76715	1.63592	3.87072	7.07703	3.10734	2.14093	1.34528	1.44195	5.41506	3.9296	4.16317
CerG1(d18:1/20:0+O)+H	CerG1(d38:1+O)+H	CerG1	(d18:1/20:0+O)	(d18:1)	(20:0+O)	0		0.117086	0.421708	1.54029	0.333034	0.561571	1.24545	0.754744	1.70147	0.395914	0.628805	4.71799	1.59907	0.325907	1.15826	0.49968	1.50032	0.853225	0.351912	0.423998
SM(d39:1)+H	SM(d39:1)+H	SM	(d39:1)	(d39:1)	0	0		0.609084	0.0485045	0.600992	15.6918	5.75714	7.38867	7.40135	12.6859	8.17997	3.91885	9.94496	11.7148	26.6844	19.8009	19.0686	5.9495	9.22491	14.1306	11.512
PC(36:1e)+H	PC(36:1e)+H	PC	(36:1e)	(36:1e)	0	0		0.0725163	0.57992	1.15714	1.47244	2.50093	2.08885	1.35214	2.88806	2.2812	0.737245	1.60795	2.77454	1.13367	1.06855	0.863263	0.122572	1.99764	3.33455	1.60671
PC(36:7)+H	PC(36:7)+H	PC	(36:7)	(36:7)	0	0		0.206374	0.408589	0.742918	1.03294	2.67381	6.32864	1.72022	6.55567	12.0424	1.8385	6.00332	8.16066	6.63972	3.2701	1.83038	3.95122	14.0829	9.50007	3.97779
PC(36:7)+H	PC(36:7)+H	PC	(36:7)	(36:7)	0	0		0.0268413	0.905962	0.958666	0.145975	0.245093	0.421397	0.188863	0.313529	0.283445	0.097679	0.486193	0.212151	0.142849	0.320043	0.123896	0.112211	0.849272	0.191138	0.3247
PC(35:0)+H	PC(35:0)+H	PC	(35:0)	(35:0)	0	0		0.200588	0.268641	0.727913	1.21937	1.55059	2.14774	1.26657	3.38794	4.09506	0.871581	2.3437	5.92334	2.59423	3.79355	1.55498	1.28323	3.81433	2.72868	1.50078
LPC(16:0p)+H	LPC(16:0p)+H	LPC	(16:0p)	(16:0p)	0	0		0.142217	0.0178226	1.36797	3.19223	4.09923	4.07327	3.66732	5.00459	5.52359	2.87201	4.15226	4.55019	2.57666	3.59	2.33097	2.45746	2.87039	2.98004	2.46382
TG(11:0/16:0/18:2)+NH4	TG(45:2)+NH4	TG	(11:0/16:0/18:2)	(11:0)	(16:0)	(18:2)		0.147024	0.0648984	3.16743	0.237677	0.391614	0.15171	2.20386	0.569074	1.29399	0.873351	0.256663	0.0747714	0.397373	0.105138	0.471282	0.261945	0.0707959	0.102058	0.403952
AcCa(22:2)+H	AcCa(22:2)+H	AcCa	(22:2)	(22:2)	0	0		0.056204	0.689201	0.865215	0.124961	0.537946	0.037935	0.0537149	0.453807	0.695256	0.293336	0.475237	0.206069	0.151818	0.913044	0.420031	0.450016	0.357088	0.523042	0.0673652
LPC(15:0)+H	LPC(15:0)+H	LPC	(15:0)	(15:0)	0	0		0.0956707	0.817354	0.949928	1.64856	1.91818	1.99157	2.25888	0.243632	2.8683	1.73872	2.63163	2.92919	2.05373	3.15529	1.67363	0.179102	2.40408	1.91174	1.79917
TG(15:0/14:0/16:1)+NH4	TG(45:1)+NH4	TG	(15:0/14:0/16:1)	(15:0)	(14:0)	(16:1)		0.151414	0.0246741	3.20602	0.311217	0.352508	0.237471	1.8614	0.632648	1.10846	1.2464	0.437702	0.151247	0.291634	0.10557	0.497556	0.11288	0.163381	0.146208	0.461583
SM(d40:4)+H	SM(d40:4)+H	SM	(d40:4)	(d40:4)	0	0		0.686421	0.0589288	0.677923	19.9705	11.7055	14.5242	14.5767	22.074	16.1266	7.76138	18.0527	14.6624	36.6945	34.1027	26.426	10.7855	17.1588	20.6104	23.639
LPC(15:0)+H	LPC(15:0)+H	LPC	(15:0)	(15:0)	0	0		0.0407238	0.574002	1.07087	0.387625	0.464446	0.413373	0.471639	0.580387	0.712807	0.460791	0.57675	0.694113	0.447935	0.233679	0.481104	0.47836	0.526204	0.44787	0.489336
PC(37:3p)+H	PC(37:3p)+H	PC	(37:3p)	(37:3p)	0	0		0.0900948	0.369557	1.35062	2.52458	3.45036	4.07529	1.62691	4.92364	7.7251	0.410916	2.57744	1.88114	3.96094	1.7787	1.22951	1.43696	5.25344	1.16529	3.51743
CerG1(d18:1/22:1)+H	CerG1(d40:2)+H	CerG1	(d18:1/22:1)	(d18:1)	(22:1)	0		0.237539	0.263423	1.51544	2.99752	6.70023	3.37395	4.78356	5.43349	4.21319	2.4536	15.994	6.85389	0.971269	5.9672	3.20866	3.53687	3.02605	2.78558	3.9714
CerG1(d18:1/22:0)+H	CerG1(d40:1)+H	CerG1	(d18:1/22:0)	(d18:1)	(22:0)	0		0.108135	0.274686	1.42566	0.7842	1.85664	1.27783	1.70769	1.16477	1.26047	0.625509	4.18564	1.92597	0.847233	1.50119	1.25346	0.826661	0.680873	0.965062	1.02187
SM(d40:1)+H	SM(d40:1)+H	SM	(d18:1/22:0)	(d18:1)	(22:0)	0		2.11722	0.0558394	0.671728	215.492	101.101	123.637	166.366	209.368	131.542	73.3394	179.473	146.91	358.245	318.163	269.191	106.954	190.891	198.989	197.568
TG(10:0/18:2/18:2)+NH4	TG(46:4)+NH4	TG	(10:0/18:2/18:2)	(10:0)	(18:2)	(18:2)		0.227835	0.0294617	5.44182	0.114009	0.67376	0.545738	2.56529	3.94566	3.31679	1.53398	0.152794	0.0237304	0.309811	0.0621562	0.877124	0.0489208	0.381771	0.0300205	0.627443
SM(d40:0)+H	SM(d40:0)+H	SM	(d40:0)	(d40:0)	0	0		0.363707	0.0525767	0.663016	5.10789	3.78642	2.90712	4.35412	5.47516	3.71449	1.87059	6.43397	5.98944	7.37638	10.4354	7.77425	2.56331	3.64436	6.98556	5.98385
AcCa(22:1)+H	AcCa(22:1)+H	AcCa	(22:1)	(22:1)	0	0		0.0588976	0.516287	0.819977	0.126336	0.567408	0.104853	0.103033	0.444748	0.615693	0.264939	0.442187	0.642499	0.417255	0.656943	0.515674	0.0478084	0.361907	0.512713	0.100412
TG(16:1/14:1/16:1)+NH4	TG(46:3)+NH4	TG	(16:1/14:1/16:1)	(16:1)	(14:1)	(16:1)		0.501207	0.0261901	4.90169	1.35065	3.12868	1.9919	18.5172	5.20151	9.64397	12.7574	2.73737	0.250084	1.39742	0.461904	2.08955	2.14079	1.00526	0.459122	3.48356
PC(38:6e)+H	PC(38:6e)+H	PC	(38:6e)	(38:6e)	0	0		0.475831	0.623967	1.26506	32.2042	35.1636	38.3494	32.9527	116.264	331.26	77.8802	60.6197	134.72	66.0251	42.8422	34.6334	40.7898	98.989	85.6686	69.1841
PC(38:6e)+H	PC(38:6e)+H	PC	(38:6e)	(38:6e)	0	0		0.417091	0.297521	0.749478	8.2516	17.6552	10.6878	7.69575	27.9564	14.6216	5.37	10.5571	30.0322	13.6481	18.435	6.06414	7.78403	27.6183	19.4329	14.1414
TG(16:1/14:0/16:1)+NH4	TG(46:2)+NH4	TG	(16:1/14:0/16:1)	(16:1)	(14:0)	(16:1)		0.369778	0.0178323	7.01421	0.57391	2.26083	0.945525	9.20193	2.15784	3.40965	5.71822	1.5868	0.139043	0.278912	0.081738	0.901458	0.476097	0.443403	0.363813	1.00158
TG(16:1/14:0/16:1)+NH4	TG(46:2)+NH4	TG	(16:1/14:0/16:1)	(16:1)	(14:0)	(16:1)		1.08233	0.0269177	3.51463	10.0781	30.3235	10.2143	87.7313	26.8424	36.3685	75.9745	19.9496	3.27549	10.4478	3.47279	14.6169	14.0947	5.12198	5.03569	28.5759
PC(37:5)+H	PC(37:5)+H	PC	(37:5)	(37:5)	0	0		0.611875	0.545666	0.839536	31.9506	32.7199	30.6743	24.9404	77.2542	93.9017	22.4515	44.6018	104.388	51.0568	32.8601	29.5405	26.5038	90.8207	48.2431	43.6018
TG(16:0/14:0/16:1)+NH4	TG(46:1)+NH4	TG	(16:0/14:0/16:1)	(16:0)	(14:0)	(16:1)		1.15462	0.0154872	3.14949	15.4379	30.9311	18.3474	94.6469	35.4056	55.724	83.6888	29.2926	5.85146	13.4559	4.65321	19.4188	11.2827	11.5083	9.18811	40.0488
AcCa(22:0)+H	AcCa(22:0)+H	AcCa	(22:0)	(22:0)	0	0		0.0479587	0.0034138	1.86534	0.105854	0.231382	0.0895518	0.111033	0.159797	0.181423	0.102752	0.168592	0.0790679	0.0586908	0.0909384	0.105461	0.0664754	0.0832032	0.0921893	0.0406899
SM(d41:4)+H	SM(d41:4)+H	SM	(d41:4)	(d41:4)	0	0		0.209529	0.118287	0.669375	2.12291	1.00046	1.3755	1.21192	1.59375	0.846813	0.497579	1.32342	1.78632	1.5493	3.68477	2.6902	0.753251	1.54932	1.14192	1.74292
PC(37:4)+H	PC(37:4)+H	PC	(37:4)	(37:4)	0	0		0.358554	0.462832	0.808389	14.0871	4.77196	10.2878	4.18986	10.9743	14.235	4.49426	3.21759	21.8538	10.7736	6.27491	5.3539	11.5403	12.4055	10.4541	3.3068
CerG1(d18:1/23:1)+H	CerG1(d41:2)+H	CerG1	(d18:1/23:1)	(d18:1)	(23:1)	0		0.0847313	0.211262	1.31194	0.802654	1.32133	1.34196	1.95747	1.32915	1.13421	0.655821	2.65862	1.48499	0.845811	1.5773	1.11191	1.15165	0.784848	0.785186	0.796192
TG(16:0/14:0/16:0)+NH4	TG(46:0)+NH4	TG	(16:0/14:0/16:0)	(16:0)	(14:0)	(16:0)		0.545469	0.0230859	1.9725	9.39121	8.77146	9.52511	33.0216	12.5487	21.1062	17.2154	17.8719	5.17807	6.91588	5.1914	7.26148	5.36136	9.88191	12.0798	13.7581
CerG1(d18:1/23:0)+H	CerG1(d41:1)+H	CerG1	(d18:1/23:0)	(d18:1)	(23:0)	0		0.0481842	0.550157	1.14268	0.262033	0.543234	0.562263	0.710149	0.4907	0.388752	0.245023	1.09648	0.701912	0.377543	0.685206	0.474088	0.420254	0.340133	0.384952	0.377796
SM(d41:2)+H	SM(d41:2)+H	SM	(d41:2)	(d41:2)	0	0		0.568659	0.0210398	0.588225	10.1216	4.93006	6.71823	7.10278	8.75858	8.38328	2.96587	7.67899	6.29614	17.2314	18.0263	16.2875	5.83525	8.12661	11.8525	12.6669
SM(d41:2)+H	SM(d41:2)+H	SM	(d41:2)	(d41:2)	0	0		0.462892	0.0655319	0.609215	8.42023	3.79257	5.24916	5.19021	7.47557	7.11298	2.55287	5.89774	6.04174	13.2474	15.8207	13.0898	0.797405	6.81865	9.74358	9.44112
PC(38:9)+H	PC(38:9)+H	PC	(38:9)	(38:9)	0	0		0.0483689	0.845058	1.06764	0.618511	0.729235	0.64623	0.504853	1.81956	2.66231	0.328371	1.10334	1.34211	1.60371	0.728819	0.734862	0.697377	1.64235	0.177165	0.953021
PC(38:2e)+H	PC(38:2e)+H	PC	(38:2e)	(38:2e)	0	0		0.0352921	0.493873	1.22391	0.49152	0.769669	0.703919	0.211287	0.267421	0.239011	0.16803	0.580588	0.717125	0.476014	0.280947	0.154996	0.0530857	0.47104	0.375253	0.275207
CerG1(d18:1/22:0+O)+H	CerG1(d40:1+O)+H	CerG1	(d18:1/22:0+O)	(d18:1)	(22:0+O)	0		0.212382	0.317946	1.43673	3.38636	6.99708	5.33	5.53579	4.25576	3.22158	1.75777	17.1014	5.12529	3.36148	6.32234	4.74652	2.82893	3.38412	4.31276	3.0395
SM(d41:1)+H	SM(d41:1)+H	SM	(d41:1)	(d41:1)	0	0		0.327826	0.0338079	0.470562	3.27406	1.47988	1.72159	0.647114	2.39801	1.68354	0.353959	2.27134	4.30376	7.92745	4.2506	4.15137	0.505864	2.5748	3.24684	2.42864
CerG1(d18:0/22:0+O)+H	CerG1(d40:0+O)+H	CerG1	(d18:0/22:0+O)	(d18:0)	(22:0+O)	0		0.24149	0.43668	1.29571	6.13273	11.056	4.75246	10.0601	10.0999	4.08028	2.1758	19.4313	6.54487	13.5747	4.63382	3.61371	7.10504	2.91706	11.4906	2.43797
TG(11:0/18:2/18:2)+NH4	TG(47:4)+NH4	TG	(11:0/18:2/18:2)	(11:0)	(18:2)	(18:2)		0.120113	0.00910564	3.94503	0.113289	0.344386	0.213457	0.856432	0.523358	0.734742	0.582999	0.100237	0.0207017	0.171062	0.011064	0.257125	0.114638	0.0367818	0.0292162	0.238719
TG(16:1/13:0/18:2)+NH4	TG(47:3)+NH4	TG	(16:1/13:0/18:2)	(16:1)	(13:0)	(18:2)		0.223065	0.0203065	3.68901	0.258451	1.1493	0.599557	3.34139	1.47182	2.01209	2.81502	0.424516	0.150883	0.535449	0.147902	0.79813	0.0776672	0.301504	0.206442	1.05449
LPC(16:1)+H	LPC(16:1)+H	LPC	(16:1)	(16:1)	0	0		0.235141	0.129319	1.19089	24.7039	25.401	35.0659	24.3366	29.2518	19.7572	17.2718	20.9354	23.6086	16.247	26.5936	19.8943	15.8754	23.6645	22.3491	16.9574
CerG1(d18:1/24:2)+H	CerG1(d42:3)+H	CerG1	(d18:1/24:2)	(d18:1)	(24:2)	0		0.105337	0.239218	1.42774	0.957644	1.49298	1.09572	1.71877	1.27481	1.08471	0.355588	3.52026	1.58441	0.74612	1.47006	0.695246	0.936637	0.820357	0.831262	0.970899
CerG1(d18:1/24:2)+H	CerG1(d42:3)+H	CerG1	(d18:1/24:2)	(d18:1)	(24:2)	0		0.10407	0.450758	1.41352	0.650391	1.36678	0.711116	1.10532	0.855625	0.705929	0.409995	4.45718	1.6543	0.411528	1.13096	0.749111	0.767795	0.626269	0.980804	0.939352
TG(15:0/16:0/16:1)+NH4	TG(47:1)+NH4	TG	(15:0/16:0/16:1)	(15:0)	(16:0)	(16:1)		0.383028	0.0150439	2.79047	1.91163	3.37926	2.71654	10.6491	4.88192	7.56044	9.88746	3.26267	0.807042	2.2144	1.01884	3.13735	0.990346	1.52274	1.65099	4.51548
SM(d18:1/24:3)+H	SM(d42:4)+H	SM	(d18:1/24:3)	(d18:1)	(24:3)	0		1.06975	0.0301412	0.606005	41.4695	21.2547	24.4943	27.6457	35.7231	27.5798	11.0496	28.6018	36.1699	67.9725	74.7962	52.9792	20.6119	34.3749	33.4678	39.0608
CerG1(d18:1/24:1)+H	CerG1(d42:2)+H	CerG1	(d18:1/24:1)	(d18:1)	(24:1)	0		0.188638	0.190596	1.62152	2.17826	4.49413	3.42259	3.22658	2.18866	3.15785	1.47186	11.0834	2.50575	1.9008	2.45427	2.9631	2.81533	1.81561	2.10693	2.69379
TG(15:0/16:0/16:0)+NH4	TG(47:0)+NH4	TG	(15:0/16:0/16:0)	(15:0)	(16:0)	(16:0)		0.280542	0.0360607	2.18194	1.43492	2.25838	2.12088	7.88742	4.04258	5.05922	5.87095	1.96732	0.960509	1.80676	0.984787	2.60581	0.423281	1.49044	1.9606	3.8111
LPC(16:0)+H	LPC(16:0)+H	LPC	(16:0)	(16:0)	0	0		1.2585	0.0115027	1.31217	344.902	469.637	434.474	484.948	437.787	407.028	363.465	409.268	394.864	144.858	404.81	292.926	285.971	337.041	381.902	311.81
TG(16:0e/16:0/16:0)+NH4	TG(48:0e)+NH4	TG	(16:0e/16:0/16:0)	(16:0e)	(16:0)	(16:0)		0.0689596	0.0388234	2.11139	0.128288	0.227099	0.139554	0.438948	0.259837	0.234577	0.325408	0.1352	0.0659064	0.0807712	0.0602932	0.102026	0.0149915	0.05794	0.369681	0.143021
SM(d18:1/24:2)+H	SM(d42:3)+H	SM	(d18:1/24:2)	(d18:1)	(24:2)	0		2.11713	0.00724074	0.567234	113.149	66.1716	73.1362	81.5167	111.353	103.68	47.7268	91.2385	117.948	220.195	226.687	185.312	75.0014	109.987	129.986	147.736
TG(16:1/14:3/18:2)+NH4	TG(48:6)+NH4	TG	(16:1/14:3/18:2)	(16:1)	(14:3)	(18:2)		0.0480411	0.690639	1.16632	0.105173	0.590596	0.129207	0.975518	0.445246	0.17756	0.356927	0.164411	0.189065	0.335561	0.414327	0.729064	0.357602	0.068913	0.32908	0.101114
CerG1(d18:1/24:0)+H	CerG1(d42:1)+H	CerG1	(d18:1/24:0)	(d18:1)	(24:0)	0		0.138337	0.304081	1.36392	0.594538	2.34103	1.93669	3.6375	2.61923	2.63776	1.16618	6.64611	2.56377	1.60621	2.77048	2.18081	1.694	1.74187	1.64834	1.61582
SM(d42:2)+H	SM(d42:2)+H	SM	(d42:2)	(d42:2)	0	0		0.367263	0.00307068	0.491718	1.37193	2.18891	2.2602	2.58663	3.39602	1.95857	0.738597	4.38687	3.4328	6.45801	6.75759	4.96608	1.8967	5.19274	5.0138	4.69401
CerG1(d18:1/23:0+O)+H	CerG1(d41:1+O)+H	CerG1	(d18:1/23:0+O)	(d18:1)	(23:0+O)	0		0.0796575	0.255085	1.25521	1.0245	1.20909	1.33015	1.91831	1.72534	1.44636	0.613508	2.75213	1.34801	0.817589	1.8643	1.42099	1.12038	1.03595	0.939675	1.02875
CerG1(d18:0/24:0)+H	CerG1(d42:0)+H	CerG1	(d18:0/24:0)	(d18:0)	(24:0)	0		0.0691213	0.477174	1.36266	0.268279	0.669027	0.327176	0.596539	0.330643	0.300147	0.217979	1.97287	0.684465	0.222198	0.535979	0.396164	0.545424	0.25536	0.384751	0.412064
SM(d42:1)+H	SM(d42:1)+H	SM	(d42:1)	(d42:1)	0	0		0.516288	0.0420288	0.672794	11.1833	7.04071	6.17159	8.61437	11.5636	8.17691	3.60564	12.522	11.6649	17.4636	17.3522	12.7625	5.10311	8.2991	14.744	14.9869
SM(d42:1)+H	SM(d42:1)+H	SM	(d18:1/24:0)	(d18:1)	(24:0)	0		2.46696	0.0515184	0.570587	256.241	46.8639	137.319	173.372	168.638	166.686	90.6657	58.6062	70.878	359.469	378.507	334.731	85.1155	230.232	271.097	194.992
TG(16:1/14:0/18:3)+NH4	TG(48:4)+NH4	TG	(16:1/14:0/18:3)	(16:1)	(14:0)	(18:3)		0.535106	0.0307336	3.64452	3.0125	7.9457	2.91601	19.9601	7.2867	9.13111	23.5602	3.37893	0.907992	2.59966	1.1622	3.42587	2.7633	1.00817	1.35677	7.95615
TG(16:0/14:0/18:3)+NH4	TG(48:3)+NH4	TG	(16:0/14:0/18:3)	(16:0)	(14:0)	(18:3)		1.84853	0.012875	5.03405	30.9438	78.6481	47.3921	198.567	56.3642	110.581	223.341	28.0363	7.76163	28.9343	7.7142	38.2609	14.135	9.39852	7.27644	40.2468
TG(16:0/14:0/18:3)+NH4	TG(48:3)+NH4	TG	(16:0/14:0/18:3)	(16:0)	(14:0)	(18:3)		0.163234	0.122353	5.55832	0.0821891	3.80175	0.116479	1.06251	0.619315	0.564579	0.663938	0.107431	0.0409695	0.213427	0.0691258	0.443829	0.194148	0.109664	0.0707723	0.120712
TG(16:0/16:1/16:1)+NH4	TG(48:2)+NH4	TG	(16:0/16:1/16:1)	(16:0)	(16:1)	(16:1)		2.44871	0.0242362	2.97575	84.9799	187.014	117.668	513.933	172.235	127.106	356.634	135.658	16.8521	85.6076	27.0225	87.5705	72.4858	52.888	35.8219	191.433
SM(d43:5)+H	SM(d43:5)+H	SM	(d43:5)	(d43:5)	0	0		0.196416	0.0274726	0.603155	1.2726	0.743473	0.968601	1.05195	1.08849	1.10253	0.374341	1.17465	1.11579	2.58553	2.35166	2.13971	0.623018	1.25602	1.41487	1.40669
TG(16:0/16:0/16:1)+NH4	TG(48:1)+NH4	TG	(16:0/16:0/16:1)	(16:0)	(16:0)	(16:1)		1.56856	0.0390082	2.62236	56.1051	97.0562	32.8645	219.14	107.446	75.1899	218.874	56.5744	11.2303	23.9416	14.1885	67.6396	26.5306	26.0605	28.5187	131.078
LPC(18:1p)+H	LPC(18:1p)+H	LPC	(18:1p)	(18:1p)	0	0		0.0492946	0.0268738	1.58444	0.259898	0.466474	0.465715	0.343655	0.310243	0.344693	0.219443	0.301059	0.332429	0.221813	0.328726	0.054627	0.178277	0.0605131	0.316526	0.218216
PC(40:3p)+H	PC(40:3p)+H	PC	(40:3p)	(40:3p)	0	0		0.0560733	0.925854	0.966314	0.360545	0.203905	0.652613	0.432569	0.764405	1.58399	0.154653	0.248043	1.21346	0.634314	0.423015	0.40256	0.293842	0.89581	0.338486	0.352648
TG(16:0/16:0/16:0)+NH4	TG(48:0)+NH4	TG	(16:0/16:0/16:0)	(16:0)	(16:0)	(16:0)		1.0256	0.0300769	1.70486	49.0822	64.3135	44.0965	129.709	90.0002	79.5192	127.713	89.9459	24.9207	31.4982	29.1833	52.1394	38.381	49.4374	70.953	99.0497
PC(39:3)+H	PC(39:3)+H	PC	(39:3)	(39:3)	0	0		0.18865	0.337632	0.658352	1.23666	1.03916	0.831686	0.81161	4.06205	3.29764	0.743216	2.48863	8.22834	2.78956	1.48366	1.33291	1.05939	3.24678	2.48057	1.41966
SM(d43:2)+H	SM(d43:2)+H	SM	(d43:2)	(d43:2)	0	0		0.253046	0.161972	0.692187	3.22633	1.65262	2.47488	2.36102	3.70061	2.35441	0.77028	2.58094	2.56689	4.9716	6.02597	4.74453	0.346479	1.93953	3.69505	3.33412
PC(39:2)+H	PC(39:2)+H	PC	(39:2)	(39:2)	0	0		0.0439684	0.535728	1.21469	0.798123	0.55765	1.83932	0.461485	1.45293	1.1322	0.284478	1.59199	1.2895	0.78236	0.184171	0.401974	0.284182	1.45476	1.6211	0.665277
CerG1(d18:1/24:0+O)+H	CerG1(d42:1+O)+H	CerG1	(d18:1/24:0+O)	(d18:1)	(24:0+O)	0		0.0597587	0.312115	1.63272	0.224911	0.280079	0.157718	0.238399	0.411647	0.164239	0.23579	1.1204	0.650843	0.0720401	0.180039	0.110984	0.197238	0.117434	0.280781	0.125896
CerG1(d18:1/24:0+O)+H	CerG1(d42:1+O)+H	CerG1	(d18:1/24:0+O)	(d18:1)	(24:0+O)	0		0.0155985	0.532339	1.20511	0.157219	0.0557397	0.212069	0.16824	0.0444062	0.059667	0.0966438	0.0882085	0.0528141	0.0655112	0.210847	0.073453	0.122701	0.0431993	0.0551858	0.10833
SM(d43:1)+H	SM(d43:1)+H	SM	(d43:1)	(d43:1)	0	0		0.274504	0.133047	0.75524	4.11319	1.38395	2.53857	2.08004	4.72291	2.94548	1.56587	2.15179	2.68886	3.65145	4.63727	3.78471	1.74791	3.16631	4.45856	4.33512
CerG1(d18:0/24:0+O)+H	CerG1(d42:0+O)+H	CerG1	(d18:0/24:0+O)	(d18:0)	(24:0+O)	0		0.0773234	0.635898	1.09722	1.00279	1.64333	1.67729	0.16657	1.87274	1.45695	0.716679	2.31621	1.04797	1.25122	1.24172	1.44933	1.37488	1.1605	1.25042	1.11495
TG(18:2/13:0/18:2)+NH4	TG(49:4)+NH4	TG	(18:2/13:0/18:2)	(18:2)	(13:0)	(18:2)		0.292148	0.0330271	3.75628	0.503227	2.04679	0.915415	6.8698	2.51334	4.58686	2.73094	0.542837	0.193468	1.02256	0.194677	1.40694	0.482358	0.324585	0.336903	1.55174
SM(d42:1+pO)+H	SM(d42:1+pO)+H	SM	(d42:1+pO)	(d42:1+pO)	0	0		0.351705	0.0507971	0.618624	5.14424	2.57085	2.95424	2.93025	4.78389	3.14351	1.48325	3.26328	2.6204	7.70701	6.36488	8.98873	2.17938	3.71541	5.98567	4.90943
PS(20:4/20:4)+H	PS(40:8)+H	PS	(20:4/20:4)	(20:4)	(20:4)	0		0.195615	0.227997	1.30677	5.47503	10.8312	2.55692	5.62733	9.48412	6.26151	11.2583	5.74294	4.82073	5.23451	3.75645	3.21166	7.50971	3.87778	9.86352	5.52649
TG(15:0/16:1/18:2)+NH4	TG(49:3)+NH4	TG	(15:0/16:1/18:2)	(15:0)	(16:1)	(18:2)		0.456037	0.0148681	4.28922	1.19814	5.22298	1.63571	10.209	3.52214	11.8209	10.1738	1.93823	0.304749	2.6457	0.670285	2.22028	1.07362	0.497521	0.940995	2.30631
TG(49:3)+NH4	TG(49:3)+NH4	TG	(49:3)	(49:3)	0	0		0.141688	0.131772	3.12586	0.0384108	0.390882	0.124557	2.48092	1.01049	0.911075	0.67749	0.0857002	0.0612025	0.481937	0.066777	0.290871	0.0195134	0.033166	0.0367342	0.839542
PS(18:1/22:6)+H	PS(40:7)+H	PS	(18:1/22:6)	(18:1)	(22:6)	0		0.254907	0.48364	1.19689	11.959	26.733	11.4863	13.6061	33.4398	25.764	48.4083	14.9848	18.4435	29.3716	15.0756	10.4503	15.1456	12.5003	24.681	30.0539
TG(15:0/16:1/18:1)+NH4	TG(49:2)+NH4	TG	(15:0/16:1/18:1)	(15:0)	(16:1)	(18:1)		0.246194	0.0201101	3.18294	0.386332	1.70953	0.776198	4.13019	1.86477	3.5257	2.75415	0.666696	0.21495	0.89307	0.198146	1.2127	0.461672	0.349668	0.263664	1.37436
TG(15:0/16:0/18:2)+NH4	TG(49:2)+NH4	TG	(15:0/16:0/18:2)	(15:0)	(16:0)	(18:2)		0.984525	0.0225127	3.88698	4.39783	18.7345	12.6081	69.7028	26.8908	45.3433	41.395	6.63016	2.69158	12.3852	3.50097	17.6329	5.09646	4.32231	5.85861	6.57813
TG(15:0/16:0/18:2)+NH4	TG(49:2)+NH4	TG	(15:0/16:0/18:2)	(15:0)	(16:0)	(18:2)		0.839817	0.0461338	0.809958	39.2923	29.0169	31.624	29.9447	37.8513	25.4979	25.4855	36.9071	45.002	37.9225	42.3636	29.9382	55.3901	34.4921	36.218	34.2697
TG(18:0p/16:0/16:1)+NH4	TG(50:1p)+NH4	TG	(18:0p/16:0/16:1)	(18:0p)	(16:0)	(16:1)		0.10769	0.0296729	2.04074	0.406204	0.428991	0.391621	1.06028	0.542074	1.12057	0.734986	0.6273	0.0741676	0.413597	0.179707	0.552832	0.0928779	0.0448198	0.795905	0.449088
PS(18:0/22:6)+H	PS(40:6)+H	PS	(18:0/22:6)	(18:0)	(22:6)	0		0.856625	0.599061	1.15197	185.862	404.731	155.392	138.063	580.097	220.359	584.748	326.221	273.974	239.319	128.928	208.818	187.58	292.016	555.174	367.255
LPC(18:0p)+H	LPC(18:0p)+H	LPC	(18:0p)	(18:0p)	0	0		0.0316444	0.0337633	1.39959	0.157433	0.216447	0.12046	0.168773	0.204067	0.202531	0.174179	0.180925	0.217625	0.0518436	0.173018	0.0988107	0.111552	0.107853	0.16156	0.0957579
PS(18:0/22:6)+H	PS(40:6)+H	PS	(18:0/22:6)	(18:0)	(22:6)	0		0.840778	0.648035	0.72085	12.0929	110.839	13.3054	8.50091	59.8378	22.9552	87.1845	39.3174	32.7671	29.8256	28.0504	18.5238	18.3872	15.5272	298.96	49.0918
TG(15:0/16:0/18:1)+NH4	TG(49:1)+NH4	TG	(15:0/16:0/18:1)	(15:0)	(16:0)	(18:1)		0.740869	0.0229238	2.74113	5.38236	13.3786	9.5241	44.2603	21.4584	31.7903	28.2914	9.17839	3.15709	8.40342	3.24039	12.1903	3.97588	4.73298	7.36843	16.4923
TG(18:0p/16:0/16:0)+NH4	TG(50:0p)+NH4	TG	(18:0p/16:0/16:0)	(18:0p)	(16:0)	(16:0)		0.158584	0.00372381	2.43228	0.691773	0.99231	0.908107	1.82787	0.98589	1.12425	1.39605	0.591097	0.237422	0.405741	0.309735	0.520241	0.180269	0.16956	1.15851	0.520322
SM(d44:4)+H	SM(d44:4)+H	SM	(d44:4)	(d44:4)	0	0		0.767686	0.026882	0.628594	21.2786	11.2186	14.4825	16.4281	19.9439	15.6594	7.92188	23.9092	17.3597	35.0798	42.3481	30.7031	12.2096	22.2865	25.1574	23.006
PS(18:0/22:5)+H	PS(40:5)+H	PS	(18:0/22:5)	(18:0)	(22:5)	0		1.02224	0.0435501	2.13241	53.4612	147.817	34.035	32.3999	96.5563	53.2897	115.027	27.1301	28.3958	31.7238	26.3467	12.8966	37.2404	18.3118	64.9751	42.5897
TG(16:0/16:0/17:0)+NH4	TG(49:0)+NH4	TG	(16:0/16:0/17:0)	(16:0)	(16:0)	(17:0)		0.304511	0.0165877	2.22575	1.68196	2.76571	2.46814	8.04564	5.64565	5.70794	5.63795	4.60993	1.24454	1.50903	0.986016	2.4485	0.475124	1.30526	3.36608	5.0927
TG(18:0e/16:0/16:0)+NH4	TG(50:0e)+NH4	TG	(18:0e/16:0/16:0)	(18:0e)	(16:0)	(16:0)		0.0397734	0.0751721	1.86762	0.695054	0.130523	0.258391	0.464452	0.171063	0.165491	0.309083	0.210163	0.206413	0.138493	0.109005	0.129833	0.189534	0.0825612	0.315207	0.116276
PS(18:0/22:4)+H	PS(40:4)+H	PS	(18:0/22:4)	(18:0)	(22:4)	0		0.536473	0.345596	0.709892	15.3804	4.7281	7.68442	22.4981	18.4844	44.3195	66.6942	15.2339	55.6571	56.4479	18.46	14.3718	17.6856	15.1142	56.7452	40.2402
TG(16:0/12:0/22:6)+NH4	TG(50:6)+NH4	TG	(16:0/12:0/22:6)	(16:0)	(12:0)	(22:6)		0.197169	0.0189244	7.73757	0.058338	0.238194	0.47483	2.21024	0.37942	2.1646	0.626382	1.35318	0.0134823	0.372973	0.0209522	0.261778	0.0149401	0.0231561	0.103149	0.159536
TG(16:0/12:0/22:6)+NH4	TG(50:6)+NH4	TG	(16:0/12:0/22:6)	(16:0)	(12:0)	(22:6)		0.131825	0.0134328	3.90382	0.121909	0.375923	0.223883	1.19898	0.497952	0.803783	0.543482	0.225951	0.0264663	0.161916	0.0315528	0.227592	0.0849826	0.0819707	0.0893206	0.318754
TG(18:3/14:1/18:2)+NH4	TG(50:6)+NH4	TG	(18:3/14:1/18:2)	(18:3)	(14:1)	(18:2)		0.224617	0.0575717	4.06108	0.602497	1.30044	0.861406	4.62439	0.810991	1.28009	4.22586	0.141169	0.197424	0.141435	0.323541	1.04853	0.0942204	0.0510996	0.121638	1.43176
SM(d44:2)+H	SM(d44:2)+H	SM	(d44:2)	(d44:2)	0	0		0.199088	0.0645243	0.606461	1.7538	0.885419	0.908608	0.37772	1.53838	0.92743	0.349861	1.98717	1.52683	2.62273	3.1591	0.903074	0.929097	1.4792	1.67376	2.09852
LPC(17:0)+H	LPC(17:0)+H	LPC	(17:0)	(17:0)	0	0		0.124485	0.755814	1.05252	2.97982	2.69345	2.56585	2.4844	4.84205	2.80055	2.70291	5.42448	5.31097	3.31594	3.06066	2.99215	2.53452	2.98832	2.40031	2.56853
TG(14:0/18:2/18:3)+NH4	TG(50:5)+NH4	TG	(14:0/18:2/18:3)	(14:0)	(18:2)	(18:3)		0.329794	0.0175254	5.37436	0.533221	0.905098	1.15908	6.82605	2.99743	3.88225	6.70188	1.32208	0.200819	0.346767	0.317509	1.53442	0.413496	0.969581	0.141109	0.602806
TG(16:1/16:1/18:3)+NH4	TG(50:5)+NH4	TG	(16:1/16:1/18:3)	(16:1)	(16:1)	(18:3)		0.637793	0.00409521	4.00224	2.26494	11.1066	8.28491	23.0279	12.2025	15.4779	15.1169	3.34886	1.38471	4.6912	0.797018	4.8898	4.2847	2.00196	0.824069	3.82148
TG(16:0/16:1/18:3)+NH4	TG(50:4)+NH4	TG	(16:0/16:1/18:3)	(16:0)	(16:1)	(18:3)		0.489035	0.0325651	3.91253	2.53136	12.1052	12.851	8.68892	18.014	2.59531	31.9676	6.61193	0.207862	2.75801	1.01083	13.4658	1.28831	0.787513	2.05385	2.8022
TG(16:1/16:1/18:2)+NH4	TG(50:4)+NH4	TG	(16:1/16:1/18:2)	(16:1)	(16:1)	(18:2)		1.69598	0.0280226	3.57898	18.3381	90.8143	70.8046	181.834	105.285	273.846	60.7517	38.7018	12.7142	34.6602	16.0516	46.8774	27.2837	14.7308	5.87268	76.6182
TG(16:1/16:1/18:2)+NH4	TG(50:4)+NH4	TG	(16:1/16:1/18:2)	(16:1)	(16:1)	(18:2)		0.114043	0.00695126	1.82892	0.480205	0.584752	0.539594	1.29954	1.20246	0.917981	0.961404	0.867648	0.301951	0.381957	0.347215	0.507561	0.359454	0.413825	0.653848	0.781537
LPC(17:0)+H	LPC(17:0)+H	LPC	(17:0)	(17:0)	0	0		0.107191	0.0792393	0.754836	0.58813	0.448928	0.495395	0.488528	0.279993	0.696311	0.491309	0.251164	1.02529	0.637196	0.572265	0.543602	0.529923	0.600435	0.454763	0.590923
AcCa(14:2)+H	AcCa(14:2)+H	AcCa	(14:2)	(14:2)	0	0		0.0821852	0.156046	0.43968	0.0363012	0.429684	0.017911	0.068589	0.314538	0.294085	0.213399	0.0637631	1.27116	0.71548	0.173228	0.255354	0.340088	0.34293	0.145456	0.0274797
TG(16:1/16:1/18:1)+NH4	TG(50:3)+NH4	TG	(16:1/16:1/18:1)	(16:1)	(16:1)	(18:1)		0.974751	0.0323571	3.13164	8.83437	21.3959	16.3022	69.3017	15.1835	52.4106	66.4697	14.7187	4.54737	23.228	2.82415	9.5435	15.4449	1.91051	3.65775	23.3417
TG(16:0/16:0/18:3)+NH4	TG(50:3)+NH4	TG	(16:0/16:0/18:3)	(16:0)	(16:0)	(18:3)		3.68423	0.013102	3.01382	148.542	406.648	252.376	938.627	390.605	607.589	880.486	223.04	48.6914	205.876	53.6523	251.238	177.119	78.2158	93.4279	368.537
TG(18:0/16:1/16:1)+NH4	TG(50:2)+NH4	TG	(18:0/16:1/16:1)	(18:0)	(16:1)	(16:1)		1.74442	0.0103114	3.04438	34.2501	87.5467	49.7774	202.705	79.0476	123.349	186.689	64.2679	10.8823	46.6631	13.1762	51.7369	37.1415	18.1105	19.2961	74.8496
TG(16:0/16:1/18:1)+NH4	TG(50:2)+NH4	TG	(16:0/16:1/18:1)	(16:0)	(16:1)	(18:1)		3.91915	0.00804566	2.36046	254.131	583.78	342.27	1136.29	680.519	850.471	913.756	401.699	113.33	294.183	108.453	420.727	222.265	210.795	284.821	532.677
PC(41:5)+H	PC(41:5)+H	PC	(41:5)	(41:5)	0	0		0.194176	0.785293	0.923048	3.17526	4.46374	4.5193	3.58689	10.1146	10.8182	2.03419	7.11396	14.2391	5.92482	3.86916	3.51953	2.93369	7.70797	5.67689	5.77537
PC(41:5)+H	PC(41:5)+H	PC	(41:5)	(41:5)	0	0		0.162338	0.41969	0.728632	0.80949	1.77099	1.18022	1.07487	3.99152	3.31527	0.793904	2.58923	7.00355	2.53616	1.79155	1.0401	0.348374	2.50803	4.44322	1.63675
TG(16:0/16:0/18:1)+NH4	TG(50:1)+NH4	TG	(16:0/16:0/18:1)	(16:0)	(16:0)	(18:1)		2.60765	0.0139587	2.11458	154.659	246.435	217.774	592.806	422.412	452.405	536.827	230.114	70.8849	173.917	86.8102	177.113	149.274	111.823	213.168	366.421
LPC(18:0e)+H	LPC(18:0e)+H	LPC	(18:0e)	(18:0e)	0	0		0.0317488	0.086709	1.29125	0.195222	0.323071	0.263549	0.303511	0.257054	0.211829	0.22233	0.223954	0.245854	0.250193	0.223641	0.166774	0.103263	0.115104	0.307774	0.136689
PC(41:4)+H	PC(41:4)+H	PC	(41:4)	(41:4)	0	0		0.043681	0.641959	0.840639	0.0857151	0.151541	0.168637	0.155153	0.341164	0.513024	0.0335377	0.260685	0.62215	0.205294	0.205457	0.148721	0.0455548	0.434797	0.229883	0.141665
PC(41:4)+H	PC(41:4)+H	PC	(41:4)	(41:4)	0	0		0.117696	0.441149	0.728422	0.441305	0.506313	0.882315	0.445874	1.6739	2.19695	0.366603	1.08632	3.77493	1.40293	0.700805	0.4761	0.55917	1.52009	1.19115	0.807758
TG(18:0/16:0/16:0)+NH4	TG(50:0)+NH4	TG	(18:0/16:0/16:0)	(18:0)	(16:0)	(16:0)		0.814806	0.0167601	1.92928	21.4088	29.7416	24.0084	71.2581	49.8508	39.1016	50.0984	35.2431	13.315	9.35031	9.72643	23.5381	15.1529	19.8178	39.636	35.6972
PS(20:5/22:6)+H	PS(42:11)+H	PS	(20:5/22:6)	(20:5)	(22:6)	0		0.119251	0.0578059	1.69664	0.630964	1.90994	0.404032	0.831472	1.39419	1.11709	2.03271	1.06702	0.446316	0.708954	0.403947	0.578743	0.724341	0.414486	1.33092	0.925245
TG(51:6)+NH4	TG(51:6)+NH4	TG	(51:6)	(51:6)	0	0		0.627002	0.00133513	1.73036	23.8165	25.0709	17.7504	33.7487	36.8674	29.4467	36.7297	27.3506	8.50015	19.9543	11.0622	18.9556	13.1012	16.9937	19.926	24.8785
PS(20:4/22:6)+H	PS(42:10)+H	PS	(20:4/22:6)	(20:4)	(22:6)	0		0.147015	0.183369	1.40303	2.57564	4.81207	1.38323	2.23831	7.06175	3.81476	5.41734	2.94038	2.47404	4.77344	1.31002	2.1616	2.79457	1.44229	3.42778	3.17204
PC(41:2)+H	PC(41:2)+H	PC	(41:2)	(41:2)	0	0		0.0424079	0.872278	0.946268	0.0826101	0.264493	0.312235	0.447291	0.620204	0.508869	0.107556	0.393204	0.98981	0.285714	0.251343	0.159159	0.143807	0.503061	0.331662	0.227291
TG(51:5)+NH4	TG(51:5)+NH4	TG	(51:5)	(51:5)	0	0		0.263449	0.120033	1.22573	11.8642	12.9652	12.0344	22.7892	16.8014	15.954	19.1099	13.1514	10.8308	9.52045	10.6647	11.2871	15.8157	11.1968	18.057	14.3379
TG(15:0/18:2/18:3)+NH4	TG(51:5)+NH4	TG	(15:0/18:2/18:3)	(15:0)	(18:2)	(18:3)		0.183031	0.135204	2.19069	0.140175	1.94773	0.383123	3.7059	1.87733	3.85567	1.32055	0.17719	0.0623555	1.64548	0.114829	1.1878	1.4052	0.337331	0.12573	1.24156
PC(42:8)+H	PC(42:8)+H	PC	(42:8)	(42:8)	0	0		0.159292	0.972999	0.990473	3.93037	4.96811	5.90515	4.53368	11.2434	13.6739	2.60382	6.51892	13.594	5.90815	4.14945	2.95125	3.42733	10.163	7.45893	6.2388
PC(42:8)+H	PC(42:8)+H	PC	(42:8)	(42:8)	0	0		0.17561	0.999044	0.999621	2.77969	4.61828	3.71379	2.9024	10.9221	11.2694	2.51798	7.1673	13.7036	5.19023	4.37251	2.80045	2.71889	5.31193	6.95326	4.85742
TG(15:0/18:1/18:3)+NH4	TG(51:4)+NH4	TG	(15:0/18:1/18:3)	(15:0)	(18:1)	(18:3)		0.705614	0.0265983	3.81005	1.99731	10.9694	8.67012	35.8241	12.0872	32.1449	16.988	3.71082	1.10571	6.51069	1.42892	9.30274	2.5324	2.2431	1.82352	7.17636
TG(51:4)+NH4	TG(51:4)+NH4	TG	(51:4)	(51:4)	0	0		0.121499	0.0435407	2.90684	0.0452801	0.692635	0.0824585	0.975638	0.68644	1.10432	0.800479	0.19344	0.0435925	0.173658	0.0381609	0.550097	0.0400972	0.0520692	0.0576944	0.620461
TG(16:0e/18:2/18:2)+NH4	TG(52:4e)+NH4	TG	(16:0e/18:2/18:2)	(16:0e)	(18:2)	(18:2)		0.0894133	0.000454738	2.72621	0.160141	0.271799	0.172366	0.223888	0.42001	0.430704	0.273142	0.257292	0.0500388	0.154871	0.0632463	0.10257	0.116162	0.0671905	0.151146	0.105182
TG(15:0/18:1/18:2)+NH4	TG(51:3)+NH4	TG	(15:0/18:1/18:2)	(15:0)	(18:1)	(18:2)		0.422911	0.0317255	3.94145	0.568818	3.70858	2.01365	12.3606	3.36357	10.24	7.14435	1.20711	0.389424	2.74325	0.484753	2.07678	0.689226	0.837029	0.352085	2.72992
TG(16:0/17:1/18:2)+NH4	TG(51:3)+NH4	TG	(16:0/17:1/18:2)	(16:0)	(17:1)	(18:2)		1.08798	0.0659654	3.20676	7.93434	27.9687	15.6037	121.107	34.3459	78.6436	35.2569	10.4038	3.05794	20.7201	3.88011	28.5429	10.2101	6.78048	6.68837	23.4218
TG(16:1/17:1/18:1)+NH4	TG(51:3)+NH4	TG	(16:1/17:1/18:1)	(16:1)	(17:1)	(18:1)		0.0694194	0.124005	1.59736	0.331234	0.514795	0.536573	1.06115	0.777046	0.442679	0.591406	0.426576	0.233758	0.450509	0.166658	0.708012	0.026682	0.0954109	0.382993	0.866725
TG(18:0p/16:0/18:2)+NH4	TG(52:2p)+NH4	TG	(18:0p/16:0/18:2)	(18:0p)	(16:0)	(18:2)		0.210304	0.00339231	3.10584	0.733901	1.10102	1.08535	2.87239	1.1653	1.61254	2.02397	0.832979	0.199422	0.635781	0.240186	0.592443	0.218374	0.187476	1.02712	0.578546
TG(16:0/17:1/18:1)+NH4	TG(51:2)+NH4	TG	(16:0/17:1/18:1)	(16:0)	(17:1)	(18:1)		1.11708	0.0262862	2.85359	7.84261	35.5437	25.97	105.346	57.4981	69.2629	53.7474	13.9301	5.92787	19.5789	4.89909	37.4311	10.0993	10.7761	12.9165	27.7312
TG(16:0e/18:1/18:1)+NH4	TG(52:2e)+NH4	TG	(16:0e/18:1/18:1)	(16:0e)	(18:1)	(18:1)		0.194877	0.00242427	2.74275	1.00383	1.11385	1.25954	2.63231	1.40453	1.55991	2.11271	0.656886	0.356909	0.569358	0.382007	0.706602	0.180352	0.216846	1.17918	0.690419
LPC(18:3)+H	LPC(18:3)+H	LPC	(18:3)	(18:3)	0	0		0.117973	0.42179	1.19199	4.9185	6.70563	6.42215	7.14937	6.59729	0.729364	4.13377	7.18541	5.32251	3.60056	6.67586	0.729156	3.70913	5.45714	7.24878	4.03693
TG(16:0/17:0/18:1)+NH4	TG(51:1)+NH4	TG	(16:0/17:0/18:1)	(16:0)	(17:0)	(18:1)		0.630973	0.0265811	2.87182	4.44918	12.57	7.49064	35.6498	20.9447	18.8635	17.335	4.30981	2.82193	3.42662	2.36323	11.4831	1.22194	3.31963	5.4338	12.2767
TG(20:0p/16:0/16:0)+NH4	TG(52:0p)+NH4	TG	(20:0p/16:0/16:0)	(20:0p)	(16:0)	(16:0)		0.127761	0.00116913	3.04635	0.401464	0.44248	0.500198	1.10774	0.451385	0.37434	0.665741	0.459769	0.149489	0.200774	0.119466	0.224848	0.0709823	0.10705	0.350085	0.222679
PC(42:4)+H	PC(42:4)+H	PC	(42:4)	(42:4)	0	0		0.103106	0.476902	0.796783	0.572233	0.913302	1.09194	0.716442	1.82763	2.6038	0.53831	0.819509	2.91669	2.28431	0.808838	0.703002	0.357767	1.74426	1.37752	1.2074
PC(42:4)+H	PC(42:4)+H	PC	(42:4)	(42:4)	0	0		0.0694902	0.849504	0.945378	0.429292	0.46181	0.717783	0.547091	1.33467	1.26358	0.224913	0.96527	1.87992	0.752442	0.512489	0.456775	0.407333	0.990844	0.62851	0.659557
TG(16:1/18:3/18:3)+NH4	TG(52:7)+NH4	TG	(16:1/18:3/18:3)	(16:1)	(18:3)	(18:3)		0.271758	0.0123195	4.44452	0.557435	2.09345	1.15013	4.15838	1.29374	2.43055	5.16929	0.87282	0.0472925	0.490113	0.22792	0.814638	0.691875	0.283292	0.283243	1.14987
LPC(18:2)+H	LPC(18:2)+H	LPC	(18:2)	(18:2)	0	0		0.696658	0.126008	1.57592	69.5482	80.3081	168.772	131.552	48.6998	48.4333	41.7982	52.8083	49.7417	41.8599	69.8571	30.1883	23.9413	91.4122	58.1185	42.2105
TG(16:1/18:3/18:3)+NH4	TG(52:7)+NH4	TG	(16:1/18:3/18:3)	(16:1)	(18:3)	(18:3)		0.2139	0.0289588	5.13363	0.120118	0.622172	0.761033	3.48603	2.00927	2.44606	0.837072	0.175192	0.0254197	0.448661	0.0754828	0.535144	0.158907	0.252083	0.112435	0.428819
TG(16:0/16:0/19:0)+NH4	TG(51:0)+NH4	TG	(16:0/16:0/19:0)	(16:0)	(16:0)	(19:0)		0.204775	0.0107072	2.15485	0.754441	1.30644	1.09677	3.53473	2.59795	2.37669	2.52117	1.68249	0.769304	0.699377	0.432161	1.27394	0.442195	0.84655	1.50872	1.39285
TG(20:0e/16:0/16:0)+NH4	TG(52:0e)+NH4	TG	(20:0e/16:0/16:0)	(20:0e)	(16:0)	(16:0)		0.0602378	0.00581323	3.66098	0.0844913	0.100238	0.122844	0.285141	0.0998578	0.0632183	0.0988782	0.0800478	0.0212168	0.0260372	0.0170762	0.0392501	0.00430872	0.0244952	0.0805533	0.0423812
TG(16:1/18:2/18:3)+NH4	TG(52:6)+NH4	TG	(16:1/18:2/18:3)	(16:1)	(18:2)	(18:3)		0.24339	0.0614828	2.59699	0.760452	0.739333	0.551265	6.0267	2.28962	3.55654	4.55874	1.44304	0.306711	0.976275	0.434767	2.01029	0.949265	0.61792	0.523372	1.85399
LPC(18:1)+H	LPC(18:1)+H	LPC	(18:1)	(18:1)	0	0		0.442761	0.484262	1.1325	40.0559	52.2763	125.842	68.6226	50.5746	62.0855	43.5004	73.4365	82.1599	49.4087	62.9458	52.281	47.1807	53.9021	59.8735	48.2241
TG(52:5)+NH4	TG(52:5)+NH4	TG	(52:5)	(52:5)	0	0		0.502416	0.0244417	3.18986	1.64253	6.0159	3.71245	19.9005	8.21633	13.0438	10.9788	2.78196	0.853614	4.20221	1.01548	4.75307	3.21942	1.0677	1.38596	4.28473
TG(16:0/18:2/18:3)+NH4	TG(52:5)+NH4	TG	(16:0/18:2/18:3)	(16:0)	(18:2)	(18:3)		0.772274	0.0685368	3.04999	3.64896	14.5925	2.13903	56.6878	21.5419	24.9333	25.2407	6.60662	1.31265	12.5833	1.92081	16.3244	1.27125	3.72157	2.32311	11.491
TG(16:1/18:2/18:2)+NH4	TG(52:5)+NH4	TG	(16:1/18:2/18:2)	(16:1)	(18:2)	(18:2)		0.249384	0.0102564	2.07947	1.17503	2.33506	1.79362	5.36402	3.85914	3.89181	3.17168	2.10912	1.05396	1.54761	0.796711	1.50587	1.08456	1.07647	2.05845	2.27323
TG(16:0/18:1/18:3)+NH4	TG(52:4)+NH4	TG	(16:0/18:1/18:3)	(16:0)	(18:1)	(18:3)		4.27034	0.0071617	2.74306	212.343	769.985	310.224	1102.52	887.02	904.018	805.514	240.096	90.4293	364.667	104.709	469.718	251.287	163.514	122.753	340.184
LPC(18:1)+H	LPC(18:1)+H	LPC	(18:1)	(18:1)	0	0		0.463326	0.507244	0.916868	26.394	35.5518	15.428	42.6717	25.4009	42.8814	28.5117	43.4185	48.0192	31.1833	34.846	29.4255	29.4954	34.1728	43.3722	33.3411
AcCa(14:1)+H	AcCa(14:1)+H	AcCa	(14:1)	(14:1)	0	0		0.160501	0.218222	0.558059	0.674474	2.79013	0.101107	1.48587	1.17661	1.46625	0.0718847	0.779598	5.56957	2.82293	1.50442	1.53921	1.30416	1.13658	1.10853	0.328266
TG(16:0/18:1/18:2)+NH4	TG(52:3)+NH4	TG	(16:0/18:1/18:2)	(16:0)	(18:1)	(18:2)		4.86518	0.0224001	2.28747	372.423	870.999	649.434	2172.92	1105.79	1448.07	1344	448.221	163.93	676.727	183.63	752.635	438.119	286.007	369.852	806.463
TG(16:1/18:1/18:1)+NH4	TG(52:3)+NH4	TG	(16:1/18:1/18:1)	(16:1)	(18:1)	(18:1)		1.34619	0.03299	2.22979	73.685	36.1875	56.6337	202.254	80.1589	204.591	106.749	93.7985	25.8819	49.8461	11.9397	67.8285	56.5448	34.3305	27.8408	108.809
TG(16:0/18:1/18:1)+NH4	TG(52:2)+NH4	TG	(16:0/18:1/18:1)	(16:0)	(18:1)	(18:1)		0.51281	0.0386084	2.26666	3.19945	12.3391	6.386	25.562	6.45668	14.0208	16.4716	6.76277	2.45	6.04789	2.10952	6.06869	4.66962	3.26064	4.08642	11.5419
TG(16:0/18:1/18:1)+NH4	TG(52:2)+NH4	TG	(16:0/18:1/18:1)	(16:0)	(18:1)	(18:1)		3.20863	0.0344539	1.97518	203.564	542.456	289.744	1045.96	605.68	717.744	834.502	287.37	117.922	315.458	91.791	457.233	236.082	191.511	322.5	559.451
TG(16:0/18:1/18:1)+NH4	TG(52:2)+NH4	TG	(16:0/18:1/18:1)	(16:0)	(18:1)	(18:1)		1.06189	0.130161	1.64824	30.2277	123.376	43.383	141.961	76.5535	107.846	176.142	44.7462	19.6211	51.3703	16.7358	105.464	59.0383	47.4245	35.1255	116.753
TG(18:0/16:0/18:1)+NH4	TG(52:1)+NH4	TG	(18:0/16:0/18:1)	(18:0)	(16:0)	(18:1)		1.64194	0.0229222	2.14398	50.3878	104.334	69.8408	266.456	156.186	155.467	146.76	71.0683	40.2383	61.3755	22.8055	84.0336	36.661	44.2096	85.6723	100.988
TG(18:3/17:1/18:3)+NH4	TG(53:7)+NH4	TG	(18:3/17:1/18:3)	(18:3)	(17:1)	(18:3)		0.121622	0.282936	1.35716	4.00777	5.8936	5.83779	9.34964	2.67687	6.9395	0.626111	7.01589	6.95557	1.05913	3.33264	5.19855	5.55919	0.523683	3.9598	4.61429
TG(15:0/16:1/22:6)+NH4	TG(53:7)+NH4	TG	(15:0/16:1/22:6)	(15:0)	(16:1)	(22:6)		0.208774	0.0127071	1.85891	1.95886	4.59932	3.17241	4.21166	4.93191	1.636	4.78473	3.04317	0.912162	1.44475	0.636826	3.86166	2.19883	2.1807	2.08163	1.92789
LPC(18:0)+H	LPC(18:0)+H	LPC	(18:0)	(18:0)	0	0		0.634781	0.211169	1.18914	105.189	197.036	163.672	169.068	139.411	131.421	115.573	146.606	173.485	103.701	172.584	66.16	109.409	107.946	158.115	90.8003
TG(18:3/17:1/18:3)+NH4	TG(53:7)+NH4	TG	(18:3/17:1/18:3)	(18:3)	(17:1)	(18:3)		0.225656	0.0558662	3.34428	0.198402	1.35562	0.973679	5.04177	1.71576	2.8116	1.95166	0.113477	0.118622	0.953138	0.124656	1.61851	0.460021	0.0805223	0.250759	0.628449
TG(18:0/16:0/18:0)+NH4	TG(52:0)+NH4	TG	(18:0/16:0/18:0)	(18:0)	(16:0)	(18:0)		0.403232	0.00452229	2.08006	4.52392	6.21812	5.52187	14.8343	9.55836	7.11172	9.53061	7.46515	4.69321	3.77218	2.17648	4.45417	2.10347	3.01596	5.7156	5.20455
PS(22:5/22:6)+H	PS(44:11)+H	PS	(22:5/22:6)	(22:5)	(22:6)	0		0.293088	0.354027	1.31356	7.02399	23.2209	4.31958	10.3089	33.9047	17.64	18.0975	14.626	16.3377	16.0792	6.05294	7.74722	23.9856	5.59773	11.1816	11.3324
TG(53:6)+NH4	TG(53:6)+NH4	TG	(53:6)	(53:6)	0	0		0.502619	0.0474493	1.41385	24.6828	33.8619	27.4433	62.4675	30.1725	32.3927	37.6728	32.699	21.5352	22.4135	16.1272	28.3325	27.2186	19.155	27.2855	36.958
TG(15:0/16:0/22:6)+NH4	TG(53:6)+NH4	TG	(15:0/16:0/22:6)	(15:0)	(16:0)	(22:6)		0.296856	0.0416283	2.56564	0.984638	2.06134	2.58978	8.655	4.33543	5.54037	5.18958	0.836325	0.378311	2.72105	0.623159	3.40348	1.25948	0.674048	0.60183	2.10664
TG(18:3/17:1/18:2)+NH4	TG(53:6)+NH4	TG	(18:3/17:1/18:2)	(18:3)	(17:1)	(18:2)		0.214886	0.103353	3.50198	0.10547	1.3843	0.288019	4.82267	0.592086	2.96692	1.51793	0.111303	0.0227701	0.774566	0.0678684	1.13521	0.395783	0.321308	0.0685688	0.580213
PS(22:4/22:6)+H	PS(44:10)+H	PS	(22:4/22:6)	(22:4)	(22:6)	0		0.277235	0.843423	1.04849	20.8485	29.2284	7.86519	20.3634	55.4927	37.4253	37.328	34.7674	30.2489	51.4049	16.4129	13.5402	35.0972	13.1758	36.0973	36.0892
TG(18:2/17:1/18:2)+NH4	TG(53:5)+NH4	TG	(18:2/17:1/18:2)	(18:2)	(17:1)	(18:2)		0.54464	0.0303549	3.49079	1.51545	8.56104	4.12337	23.269	9.99439	17.3857	10.0162	1.82307	0.516195	3.98766	0.641001	8.14278	1.75314	1.53963	1.22253	4.16582
TG(18:2/17:1/18:2)+NH4	TG(53:5)+NH4	TG	(18:2/17:1/18:2)	(18:2)	(17:1)	(18:2)		0.22327	0.0077957	3.76689	0.289944	1.01739	0.617881	2.37961	1.80916	2.80972	1.52721	0.560166	0.248162	0.605195	0.18761	0.383931	0.30239	0.317963	0.489286	0.388582
TG(18:1/17:1/18:2)+NH4	TG(53:4)+NH4	TG	(18:1/17:1/18:2)	(18:1)	(17:1)	(18:2)		0.0711785	0.0613084	1.42969	0.551918	1.09298	0.674891	0.568393	1.39057	1.22364	1.3106	0.927581	0.529912	0.636218	0.350579	0.708661	0.612981	0.58456	0.981185	1.01006
TG(17:0/18:1/18:3)+NH4	TG(53:4)+NH4	TG	(17:0/18:1/18:3)	(17:0)	(18:1)	(18:3)		1.14681	0.0193072	3.9502	5.04463	28.3654	20.3136	85.9613	43.4759	73.2818	40.2392	6.63178	2.17033	19.9524	3.33622	12.3213	8.16982	4.57535	5.61319	20.6457
TG(53:3)+NH4	TG(53:3)+NH4	TG	(53:3)	(53:3)	0	0		0.619699	0.0628011	3.07902	2.09561	10.0858	3.73748	36.8604	12.0657	23.8103	12.8342	3.37483	1.16227	7.22441	1.48495	10.5418	2.28727	2.34934	2.53804	6.46971
TG(17:0/18:1/18:2)+NH4	TG(53:3)+NH4	TG	(17:0/18:1/18:2)	(17:0)	(18:1)	(18:2)		1.07081	0.00736101	2.85971	11.38	39.0518	30.5122	62.2343	58.9334	56.8326	71.2954	14.4038	5.01801	28.4702	5.60116	23.1988	10.436	6.77261	8.42252	32.5977
TG(18:0e/18:1/18:2)+NH4	TG(54:3e)+NH4	TG	(18:0e/18:1/18:2)	(18:0e)	(18:1)	(18:2)		0.117736	0.00887756	3.25295	0.209601	0.406056	0.273587	1.0414	0.406833	0.478782	0.487015	0.197122	0.049346	0.219834	0.065115	0.258925	0.0635013	0.0592047	0.163472	0.19667
CerG2(d18:1/18:0)+H	CerG2(d36:1)+H	CerG2	(d18:1/18:0)	(d18:1)	(18:0)	0		0.0951564	0.15065	1.47996	2.71469	2.53931	3.37157	1.96919	0.981257	2.41353	0.720988	2.44221	1.4165	3.31277	0.78929	1.27241	0.456152	0.724428	2.27966	1.33876
TG(17:0/18:1/18:1)+NH4	TG(53:2)+NH4	TG	(17:0/18:1/18:1)	(17:0)	(18:1)	(18:1)		0.620822	0.0393362	2.91682	3.75443	7.79323	6.20995	33.539	14.0451	28.1341	15.6791	5.64518	1.49851	7.15571	1.99223	9.98987	2.1987	2.51324	2.88306	11.1266
TG(17:0/18:1/18:1)+NH4	TG(53:2)+NH4	TG	(17:0/18:1/18:1)	(17:0)	(18:1)	(18:1)		0.89392	0.0456858	2.87741	7.90319	16.2406	11.8225	75.1178	34.8485	38.5648	37.5255	7.59124	5.02358	15.4606	3.90729	17.3728	1.00599	6.01859	8.65106	22.359
TG(18:0e/18:1/18:1)+NH4	TG(54:2e)+NH4	TG	(18:0e/18:1/18:1)	(18:0e)	(18:1)	(18:1)		0.146554	0.000923519	5.236	0.506474	0.882777	0.441647	1.095	0.41421	0.406247	0.307813	0.274224	0.105916	0.206913	0.0718076	0.0897578	0.0613989	0.0675421	0.066801	0.156524
TG(14:0/18:2/22:6)+NH4	TG(54:8)+NH4	TG	(14:0/18:2/22:6)	(14:0)	(18:2)	(22:6)		0.340127	0.10785	4.72686	1.02394	0.728345	2.694	9.06431	0.685753	4.00582	16.2554	0.361866	0.282566	1.75369	0.340691	1.48131	1.26327	0.497224	0.138441	1.60911
TG(18:3/18:2/18:3)+NH4	TG(54:8)+NH4	TG	(18:3/18:2/18:3)	(18:3)	(18:2)	(18:3)		0.199527	0.131923	3.46968	0.187869	0.275436	1.48262	5.85036	0.731753	2.47235	1.37652	0.188977	0.0345045	0.742949	0.160826	1.63382	0.0915489	0.296125	0.182593	0.479254
TG(18:3/18:2/18:3)+NH4	TG(54:8)+NH4	TG	(18:3/18:2/18:3)	(18:3)	(18:2)	(18:3)		0.25268	0.08553	4.26723	0.302658	0.667419	1.00367	6.75322	0.547585	2.81215	3.67686	0.20728	0.036628	0.733227	0.177199	1.22859	0.475276	0.220416	0.113214	0.758125
TG(16:0/18:1/19:0)+NH4	TG(53:1)+NH4	TG	(16:0/18:1/19:0)	(16:0)	(18:1)	(19:0)		0.383022	0.0754448	2.73687	0.996861	3.87275	2.80845	16.8208	2.74703	8.43577	6.44456	2.64456	1.28217	2.06679	0.993171	3.84346	1.27201	1.86361	1.50014	3.53707
TG(20:0e/16:0/18:1)+NH4	TG(54:1e)+NH4	TG	(20:0e/16:0/18:1)	(20:0e)	(16:0)	(18:1)		0.120326	0.0209208	5.22025	0.323419	0.65058	0.479474	1.29487	0.269021	0.203188	0.156803	0.1499	0.0587277	0.106231	0.0478213	0.111676	0.0466855	0.0571308	0.162169	0.0852461
TG(18:3/18:2/18:2)+NH4	TG(54:7)+NH4	TG	(18:3/18:2/18:2)	(18:3)	(18:2)	(18:2)		0.325553	0.0293829	2.69029	2.03272	2.15396	3.77814	9.25894	6.79075	3.88964	3.65452	1.05061	0.493343	4.26352	0.565843	0.772649	1.30519	1.81426	0.87283	2.03348
TG(18:3/18:2/18:2)+NH4	TG(54:7)+NH4	TG	(18:3/18:2/18:2)	(18:3)	(18:2)	(18:2)		0.693268	0.0178301	3.91475	3.32891	10.3313	6.18791	32.96	11.1819	17.928	29.522	6.21927	0.948507	3.89409	1.47818	6.37278	4.00486	1.5578	2.03026	9.7689
TG(18:3/18:2/18:2)+NH4	TG(54:7)+NH4	TG	(18:3/18:2/18:2)	(18:3)	(18:2)	(18:2)		1.01616	0.0456218	3.90369	4.8236	27.8548	15.2393	98.1924	35.7795	46.9202	26.5028	5.22104	1.29839	11.5025	2.20052	24.4928	5.35831	4.1714	4.23107	13.4853
TG(18:3/18:2/18:2)+NH4	TG(54:7)+NH4	TG	(18:3/18:2/18:2)	(18:3)	(18:2)	(18:2)		0.648068	0.0449525	3.65774	2.36645	11.7678	5.63403	36.8271	5.80454	24.9965	16.0053	3.85553	0.799047	4.52008	1.25443	8.56452	3.95137	1.40476	0.698841	8.13034
TG(18:0/16:0/19:0)+NH4	TG(53:0)+NH4	TG	(18:0/16:0/19:0)	(18:0)	(16:0)	(19:0)		0.0623476	0.026711	1.73097	0.264372	0.386242	0.417297	0.0986068	0.664619	0.632185	0.57409	0.555432	0.28593	0.285645	0.169859	0.294303	0.109772	0.217456	0.412641	0.300025
TG(18:2/18:2/18:2)+NH4	TG(54:6)+NH4	TG	(18:2/18:2/18:2)	(18:2)	(18:2)	(18:2)		2.62558	0.0509611	3.48142	37.2622	216.555	119.232	647.29	138.377	376.81	265.883	20.7281	6.54282	106.054	11.431	180.476	71.454	22.7354	30.2669	94.4305
TG(18:1/18:2/18:3)+NH4	TG(54:6)+NH4	TG	(18:1/18:2/18:3)	(18:1)	(18:2)	(18:3)		0.49189	0.0496303	2.41557	4.84668	5.634	7.77117	27.6433	9.50863	20.4262	12.8014	4.8356	1.37313	5.75731	1.71071	9.15266	3.33489	2.30999	4.24744	10.8074
TG(18:1/18:2/18:3)+NH4	TG(54:6)+NH4	TG	(18:1/18:2/18:3)	(18:1)	(18:2)	(18:3)		1.16363	0.00544017	4.00927	2.70857	53.3872	17.9062	66.526	32.9638	49.732	47.2264	14.0215	3.03596	13.638	4.90593	14.9365	9.33044	4.68795	3.32672	17.092
TG(18:1/18:1/18:3)+NH4	TG(54:5)+NH4	TG	(18:1/18:1/18:3)	(18:1)	(18:1)	(18:3)		1.54221	0.013129	2.95929	19.0222	60.8456	63.2239	166.161	130.696	96.3211	114.939	30.9592	7.19928	56.7364	9.70446	74.0653	10.726	17.8448	26.6291	27.6123
TG(18:1/18:1/18:3)+NH4	TG(54:5)+NH4	TG	(18:1/18:1/18:3)	(18:1)	(18:1)	(18:3)		3.71182	0.0463074	2.57852	147.365	380.3	377.857	1427.44	617.144	803.911	643.437	144.373	55.9169	396.409	68.8311	522.399	178.365	129.568	167.415	242.501
TG(18:1/18:2/18:2)+NH4	TG(54:5)+NH4	TG	(18:1/18:2/18:2)	(18:1)	(18:2)	(18:2)		0.180986	0.0334741	1.88854	0.886627	1.37683	1.22596	4.09032	2.14146	2.37457	2.44226	1.07205	0.644195	1.06372	0.876711	1.26292	0.940844	0.658501	1.27657	1.54223
TG(18:1/18:1/18:2)+NH4	TG(54:4)+NH4	TG	(18:1/18:1/18:2)	(18:1)	(18:1)	(18:2)		3.61482	0.0331666	2.13704	223.547	566.993	389.532	1315.15	742.67	868.276	863.544	229.162	96.3094	459.62	115.999	587.466	313.793	186.253	230.666	442.646
TG(18:1/18:1/18:1)+NH4	TG(54:3)+NH4	TG	(18:1/18:1/18:1)	(18:1)	(18:1)	(18:1)		3.27262	0.0237074	2.32896	143.342	443.54	256.876	903.675	619.9	764.493	543.345	173.419	77.2879	299.405	71.7855	412.246	185.412	130.003	140.501	335.853
PI(18:0/20:4)+NH4	PI(38:4)+NH4	PI	(18:0/20:4)	(18:0)	(20:4)	0		1.59768	0.574171	1.15091	782.119	931.957	328.706	1056.41	697.222	1288.8	462.193	398.495	1000.6	355.756	310.531	668.691	525.393	403.417	619.551	1282.31
AcCa(14:0)+H	AcCa(14:0)+H	AcCa	(14:0)	(14:0)	0	0		0.151929	0.374592	0.72041	1.7233	5.85495	0.443484	1.87248	3.74154	3.35344	4.47483	3.37418	9.89711	9.01811	3.31039	2.24684	3.02	2.88884	3.39332	0.703279
