# Supplementary material for: Cold exposure alters lipid metabolism of skeletal muscle through HIF-1α-induced mitophagy
Source: BMC Biol. 2023 Feb 8;21:27. doi: 10.1186/s12915-023-01514-4 (PMC9906913; doi:10.1186/s12915-023-01514-4)
Supplement: Supplementary file 6 — Additional file 6. Primers for qPCR. [file 12915_2023_1514_MOESM6_ESM.xlsx]

## Sheet: Sheet1
Primer name	Sequence (5' -> 3')
Cebpα-F	CGCAAGAGCCGAGATAAAGC
Cebpα-R	CAGTTCACGGCTCAGCTGTTC
Plin1-F	CTGTGTGCAATGCCTATGAGA
Plin1-R	CTGGAGGGTATTGAAGAGCCG
Fabp4-F	GATGCCTTTGTGGGAACCT
Fabp4-R	CTGTCGTCTGCGGTGATTT
Myod1-F	GGCTACGACACCGCCTACTA
Myod1-R	CGACTCTGGTGGTGCATCTG
Myog-F	TGCCCAGTGAATGCAACTCC
Myog-R	TTGGGCATGGTTTCGTCTGG
Mymk-F	GGGCTGTTCCATAGATGCTG
Mymk-R	GGAGGCCATGGTCTACCTCT
Mymx-F	GTTAGAACTGGTGAGCAGGAG
Mymx-R	CCATCGGGAGCAATGGAA
Cpt2-F	GAACCCTGCCAGAAGTGACA
Cpt2-R	AGGAGGTGTCTAGCCTTGGT
Ndufs7-F	GGCTACTACCACTACTCCTACT
Ndufs7-R	CTTCTGTTCACGCTTGATCTTC
Pla2g12a-F	TCCACAAGATAGACACGTACCTC
Pla2g12a-R	GTTGTCTCACATGCCTGGAC
Ucp2-F	ACTTCACTTCTGCCTTCGGG
Ucp2-R	AGGAAGGCATGAACCCCTTG
Atg5-F	GGAGAGAAGAGGAGCCAGGT
Atg5-R	GCTGGGGGACAATGCTAATA
Atg7-F	GCCTAACACAGATGCTGCAA
Atg7-R	TGCTCTTAAACCGAGGCTGT
Pink1-R	TAC CGC TTC TTC CGC CAG TC
Pink1-F	CGC CTG CTT CTC CTC GAT CA
Bnip3-R	CACCTTTATCACTCTGCTGAATTCTCT
Bnip3-F	GATTTTGTTTTTCATTTCCAGTCTTTTAA
Ucp1-F	AGGCTTCCAGTACCATTAGGT
Ucp1-R	CTGAGTGAGGCAAAGCTGATTT
Prdm16-F	CCACCAGCGAGGACTTCAC
Prdm16-R	GGAGGACTCTCGTAGCTCGAA
Cidea-F	TGACATTCATGGGATTGCAGAC
Cidea-R	GGCCAGTTGTGATGACTAAGAC
Ppargc1a-F	TATGGAGTGACATAGAGTGTGCT
Ppargc1a-R	CCACTTCAATCCACCCAGAAAG
Hsl-F	CCGTTCCTGCAGACTCTCTC
Hsl-R	CCACGCAACTCTGGGTCTAT
Atgl-F	CACAGCGCTGGTCACTGGGG
Atgl-R	CCGGGCCTCCTTGGACACCT
Cox5a-F	TTCAAGGTTACTTCGCGGAGT
Cox5a-R	CGGGACTAGATTAGGGTCTTCC
Cox7a-F	GCTCTGGTCCGGTCTTTTAGC
Cox7a-R	GTACTGGGAGGTCATTGTCGG
Pparg-F	TCGCTGATGCACTGCCTATG
Pparg-R	GAGAGGTCCACAGAGCTGATT
Adipoq-F	TGTTCCTCTTAATCCTGCCCA
Adipoq-R	CCAACCTGCACAAGTTCCCTT
Fasn-F	GGAGGTGGTGATAGCCGGTAT
Fasn-R	TGGGTAATCCATAGAGCCCAG
Acc1-F	CATCGATAACCCTTCAGCAGAG
Acc1-R	GCCTCGGTTTTGTCGTCC
Srebf1-F	CAGACTCACTGCTGCTGACA
Srebf1-R	GATGGTCCCTCCACTCACCA
Scd1-F	TTCTTGCGATACACTCTGGTGC
Scd1-R	CGGGATTGAATGTTCTTGTCGT
Cox8a-F	CATCTTGACTCCCTGACCTTG
Cox8a-R	CTTCGAGTGGACCTGAGC
Atp5a-F	GCTGAGGAATGTTCAAGCAGA
Atp5a-R	CCAAGTTCAGGGACATACCC
Cpt1α-F	TGAGTGGCGTCCTCTTTGG
Cpt1α-R	CAGCGAGTAGCGCATAGTG
Cpt1β-F	GTCGCTTCTTCAAGGTCTGG
Cpt1β-R	AAGAAAGCAGCACGTTCGAT
Acsl1-F	GAAGATCAAGCGAGGCTCCA
Acsl1-R	CCTTCCTGCATTCCATCGTC
Acsl3-F	GGCGTAGCGGTTTTGACAC
Acsl3-R	CCAGTCCTTCCCAACAACGA
16s-F	CCGCAAGGGAAAGATGAAAGAC
16s-R	TCGTTTGGTTTCGGGGTTTC
ND1-F	CTAGCAGAAACAAACCGGGC
ND1-R	CCGGCTGCGTATTCTACGTT
mt-Co1 -F	ACTATACTACTAACAGACCG
mt-Co1 -R	GGTTCTTTTTTTCCGGAGTA
HK2-F	GCCAGCCTCTCCTGATTTTAGTGT
HK2-R	GGGAACACAAAAGACCTCTTCTGG
mt-Co2 -F	AACCATAGGGCACCAATGATAC
mt-Co2 -R	GGATGGCATCAGTTTTAAGTCC
18s-F	AACGGTCTAGACAACAAGCTG
18s-R	AGTGGTCTTGGTGTGCTGAC
Hif1α-F	ACCTTCATCGGAAACTCCAAAG
Hif1α-R	ACTGTTAGGCTCAGGTGAACT
