# Supplementary material for: Cold exposure alters lipid metabolism of skeletal muscle through HIF-1α-induced mitophagy
Source: BMC Biol. 2023 Feb 8;21:27. doi: 10.1186/s12915-023-01514-4 (PMC9906913; doi:10.1186/s12915-023-01514-4)
Supplement: Supplementary file 7 — Additional file 7. RNA-seq data of muscle after cold exposure. [file 12915_2023_1514_MOESM7_ESM.xlsx]

## Sheet: RNA-seq
Id	baseMean	log2FoldChange	lfcSE	stat	pvalue	padj	change	RT1	RT2	RT3	RT4	COLD1	COLD2	COLD3	COLD4	Gene symbol
ENSMUSG00000059890	2140.48	1.92682	0.135102	14.262	3.77613e-46	6.84462e-42	Up	952	1036	672	807	3856	3427	3239	3821	Ube4a
ENSMUSG00000048489	1878.59	3.42668	0.25234	13.5796	5.28823e-42	4.79272e-38	Up	307	262	354	299	2482	4215	3156	4588	Depp1
ENSMUSG00000030323	545.645	-1.97512	0.15167	-13.0224	9.12232e-39	5.5117e-35	Down	923	811	710	927	291	247	199	204	Ift122
ENSMUSG00000071637	6115.44	4.01256	0.333797	12.0209	2.75817e-33	1.24986e-29	Up	652	758	618	724	9365	7700	19098	10308	Cebpd
ENSMUSG00000020935	1076.61	-2.36637	0.206945	-11.4348	2.80144e-30	1.01558e-26	Down	2409	1288	1655	1648	357	342	329	452	Dcakd
ENSMUSG00000020108	5847.48	4.55925	0.408992	11.1475	7.36164e-29	1.90625e-25	Up	324	540	682	241	8479	8563	17389	11068	Ddit4
ENSMUSG00000086801	825.606	3.72844	0.334059	11.161	6.32555e-29	1.90625e-25	Up	59	147	131	102	1294	1457	1968	1613	Gm15943
ENSMUSG00000063821	953.902	-2.10404	0.191093	-11.0105	3.40043e-28	7.70452e-25	Down	1520	1352	1403	1687	469	319	398	330	Dupd1
ENSMUSG00000002831	17436.7	2.20868	0.202681	10.8973	1.187e-27	2.39062e-24	Up	7132	6269	5080	5616	30057	21360	32729	35997	Plin4
ENSMUSG00000002910	4369.49	3.06743	0.282505	10.858	1.82744e-27	3.31242e-24	Up	602	893	1148	874	6810	9254	5886	11307	Arrdc2
ENSMUSG00000032177	2471.15	-2.2557	0.21976	-10.2643	1.02009e-24	1.68092e-21	Down	4383	4370	3078	4061	925	1155	486	1125	Pde4a
ENSMUSG00000038594	1789.74	1.90333	0.187952	10.1266	4.20844e-24	6.35685e-21	Up	622	715	749	804	3063	2739	3061	2983	Cep85l
ENSMUSG00000074794	3023.27	3.12426	0.311574	10.0274	1.15559e-23	1.61125e-20	Up	495	902	624	365	4635	5148	6837	5790	Arrdc3
ENSMUSG00000020848	224.303	4.51789	0.451332	10.0101	1.37571e-23	1.78116e-20	Up	19	18	21	14	664	177	636	306	Doc2b
ENSMUSG00000031167	2656.81	1.56574	0.157707	9.92816	3.1401e-23	3.7945e-20	Up	1567	1202	1144	1291	4130	4486	4171	3859	Rbm3
ENSMUSG00000027338	112.351	-10.3334	1.05743	-9.77221	1.48191e-22	1.67882e-19	Down	239	157	214	255	0	0	0	0	Prnd
ENSMUSG00000025612	1388.39	2.28135	0.234372	9.73389	2.16165e-22	2.30483e-19	Up	512	624	349	361	2751	1957	2726	2196	Bach1
ENSMUSG00000020623	460.687	-2.57629	0.268047	-9.61132	7.16245e-22	7.21259e-19	Down	642	923	605	880	195	168	66	147	Map2k6
ENSMUSG00000050043	1357.39	-1.50866	0.158712	-9.50567	1.98765e-21	1.89622e-18	Down	2345	2060	1545	1874	853	899	502	772	Tmx2
ENSMUSG00000024222	3230.75	2.93432	0.309407	9.4837	2.45413e-21	2.22418e-18	Up	573	820	864	585	6695	4127	8021	4732	Fkbp5
ENSMUSG00000022358	26262.7	3.42651	0.36198	9.46602	2.9072e-21	2.50933e-18	Up	3089	7902	3567	2705	62698	33988	61661	42016	Fbxo32
ENSMUSG00000040447	2947.55	1.98861	0.214255	9.28151	1.67096e-20	1.37672e-17	Up	1182	1305	1107	981	5965	3822	5604	4321	Spns2
ENSMUSG00000029771	646.95	-2.74359	0.296428	-9.25552	2.13184e-20	1.68008e-17	Down	1805	831	742	1064	181	260	136	135	Irf5
ENSMUSG00000066036	9654.56	1.64766	0.178131	9.24971	2.25093e-20	1.70001e-17	Up	4611	6039	3252	4289	18890	13450	13883	15972	Ubr4
ENSMUSG00000097487	1094.09	-1.24314	0.134699	-9.22897	2.73239e-20	1.9811e-17	Down	1792	1407	1343	1422	793	776	502	707	Ptges3l
ENSMUSG00000079428	258.251	-2.59323	0.281914	-9.19865	3.62483e-20	2.52706e-17	Down	489	426	323	486	56	122	65	65	Tceal7
ENSMUSG00000027947	547.631	3.51793	0.384662	9.14551	5.93502e-20	3.98438e-17	Up	63	98	66	112	1340	650	1547	597	Il6ra
ENSMUSG00000033416	4648.71	1.74801	0.193403	9.03816	1.59329e-19	1.03142e-16	Up	2014	1922	2013	2251	10073	5836	7546	6876	Gucd1
ENSMUSG00000031700	10677.4	1.25436	0.139226	9.00953	2.06936e-19	1.29342e-16	Up	6503	6735	5605	5536	19054	17872	11027	16610	Gpt2
ENSMUSG00000020150	460.038	-2.60702	0.290617	-8.97061	2.94867e-19	1.78159e-16	Down	661	690	723	960	185	131	59	193	Gamt
ENSMUSG00000040850	8563.05	1.03082	0.115027	8.96157	3.20078e-19	1.87153e-16	Up	5852	6065	4754	5121	14152	11066	11100	12408	Psme4
ENSMUSG00000047343	1058.93	-3.46584	0.388975	-8.91018	5.09515e-19	2.88608e-16	Down	2132	2402	1130	1950	390	204	72	114	Mettl21c
ENSMUSG00000020475	86258	-1.2183	0.137081	-8.88742	6.25465e-19	3.43551e-16	Down	132365	116174	107985	110161	59505	64489	38563	59210	Pgam2
ENSMUSG00000028834	40108.8	3.70829	0.418456	8.86184	7.87031e-19	4.1958e-16	Up	4474	7542	4620	5361	83582	28940	131135	57699	Trim63
ENSMUSG00000026473	11609.1	2.37702	0.268893	8.84001	9.57081e-19	4.8189e-16	Up	2849	3868	3513	4127	23984	15723	25703	15348	Glul
ENSMUSG00000058297	612.45	2.50883	0.283712	8.84286	9.32983e-19	4.8189e-16	Up	170	203	147	188	1596	764	1267	750	Spock2
ENSMUSG00000063275	2787.07	-1.29211	0.14715	-8.78093	1.62132e-18	7.94273e-16	Down	4059	3805	3030	4461	1941	1978	1247	1740	Hacd1
ENSMUSG00000002032	472.397	-1.97823	0.226978	-8.7155	2.89471e-18	1.38078e-15	Down	740	636	739	778	184	212	231	167	Tmem25
ENSMUSG00000022816	1235.54	-1.43061	0.166077	-8.61414	7.04686e-18	3.27516e-15	Down	1854	1770	1379	1992	945	777	498	653	Fstl1
ENSMUSG00000024924	12334.2	1.70958	0.198659	8.60562	7.59062e-18	3.43969e-15	Up	5270	7860	4407	4868	26450	20636	14687	19329	Vldlr
ENSMUSG00000041798	623.311	2.2143	0.258005	8.5824	9.29172e-18	4.10785e-15	Up	249	228	210	167	1346	913	1265	755	Gck
ENSMUSG00000024413	5415.18	2.28113	0.266242	8.56789	1.05399e-17	4.48473e-15	Up	1651	2419	1389	1706	13505	6087	10351	7970	Npc1
ENSMUSG00000022748	361.897	-1.77573	0.20728	-8.56681	1.0639e-17	4.48473e-15	Down	576	633	472	490	249	183	101	176	Cmss1
ENSMUSG00000079523	975.067	-1.69984	0.198597	-8.55926	1.13597e-17	4.67966e-15	Down	1779	1053	1176	1787	573	523	361	506	Tmsb10
ENSMUSG00000032593	303.093	-2.19338	0.25664	-8.54652	1.26858e-17	5.10984e-15	Down	568	428	416	518	137	163	56	114	Amigo3
ENSMUSG00000032011	341.341	-2.00038	0.236087	-8.47307	2.39013e-17	9.41816e-15	Down	653	441	350	691	141	171	128	136	Thy1
ENSMUSG00000037020	672.03	3.7302	0.440546	8.46722	2.51315e-17	9.6922e-15	Up	105	100	74	87	1572	552	2258	663	Wdr62
ENSMUSG00000040990	448.582	-1.50881	0.178721	-8.44227	3.11244e-17	1.17534e-14	Down	713	685	584	588	274	298	153	277	Sh3kbp1
ENSMUSG00000005533	712.124	1.39509	0.165606	8.42412	3.63485e-17	1.3446e-14	Up	364	482	277	401	1293	1087	888	1131	Igf1r
ENSMUSG00000028862	827.329	2.82986	0.338081	8.37036	5.74424e-17	2.0824e-14	Up	144	252	174	214	1308	851	2114	1678	Map3k6
ENSMUSG00000028760	6058.1	1.12323	0.135465	8.29165	1.11685e-16	3.9694e-14	Up	3693	4458	3016	3606	9644	8193	8070	9218	Eif4g3
ENSMUSG00000021215	1269.86	1.43437	0.17504	8.1945	2.51629e-16	8.7712e-14	Up	713	693	597	649	2000	2212	1951	1602	Net1
ENSMUSG00000037169	47.0432	-3.27186	0.401486	-8.14937	3.65819e-16	1.2511e-13	Down	97	81	80	72	8	8	4	18	Mycn
ENSMUSG00000027861	1667.56	-1.56111	0.192522	-8.10873	5.11527e-16	1.71702e-13	Down	2956	2282	2027	2417	824	1202	737	798	Casq2
ENSMUSG00000027496	143.182	-1.969	0.243168	-8.0973	5.61937e-16	1.85194e-13	Down	246	257	175	210	73	70	31	78	Aurka
ENSMUSG00000035513	940.744	-1.26977	0.157094	-8.08286	6.32665e-16	2.0478e-13	Down	1423	1162	1181	1372	536	674	503	615	Ntng2
ENSMUSG00000022043	3842.95	-1.69248	0.210768	-8.03003	9.74477e-16	3.09884e-13	Down	5903	7054	4159	5729	2232	2430	1108	2062	Trim35
ENSMUSG00000000532	4182.51	1.29516	0.161358	8.02662	1.00196e-15	3.13131e-13	Up	2271	2967	1858	2294	7445	7086	4667	6208	Acvr1b
ENSMUSG00000022270	17100.4	3.47165	0.43283	8.02082	1.05044e-15	3.16238e-13	Up	4137	2665	1080	3365	40634	13588	49992	24389	Retreg1
ENSMUSG00000030739	1942.74	1.68611	0.210259	8.01921	1.06424e-15	3.16238e-13	Up	897	987	684	1006	2969	2427	3520	3445	Myh14
ENSMUSG00000074818	237.319	-1.61835	0.201757	-8.02129	1.04643e-15	3.16238e-13	Down	443	367	271	317	160	145	82	114	Pdzd7
ENSMUSG00000021281	2261.74	-2.026	0.252783	-8.0148	1.10312e-15	3.22503e-13	Down	4121	4775	1683	3740	1194	926	713	989	Tnfaip2
ENSMUSG00000032315	273.59	3.33759	0.417301	7.99803	1.26422e-15	3.63733e-13	Up	45	71	39	36	493	611	160	920	Cyp1a1
ENSMUSG00000031312	3804.63	-1.43027	0.178989	-7.99084	1.34018e-15	3.79565e-13	Down	5646	4800	5205	5725	2711	2553	1342	2275	Itgb1bp2
ENSMUSG00000009633	1474.44	-2.47404	0.309866	-7.98423	1.41397e-15	3.94302e-13	Down	2670	1835	1971	3208	873	475	233	398	G0s2
ENSMUSG00000038264	1426.8	1.31042	0.164823	7.95045	1.85835e-15	5.10371e-13	Up	771	817	766	801	2004	2329	2104	2085	Sema7a
ENSMUSG00000056492	6666.44	1.34523	0.169499	7.93651	2.07944e-15	5.62565e-13	Up	3148	4480	3229	3654	12224	9412	7408	12027	Adgrf5
ENSMUSG00000026213	747.161	1.63147	0.206952	7.88329	3.18861e-15	8.49953e-13	Up	338	376	318	374	1376	847	1289	1234	Stk11ip
ENSMUSG00000026062	1160.17	-1.00405	0.127428	-7.87932	3.29178e-15	8.64735e-13	Down	1615	1735	1152	1518	971	777	692	846	Slc9a2
ENSMUSG00000022510	279.485	1.36026	0.172886	7.86794	3.60532e-15	9.33571e-13	Up	151	169	139	146	438	509	327	436	Trp63
ENSMUSG00000039126	1436.58	1.47748	0.187992	7.85928	3.86361e-15	9.86364e-13	Up	594	864	671	789	2327	2677	1815	2143	Prune2
ENSMUSG00000026888	714.092	-2.12878	0.271413	-7.84333	4.38743e-15	1.10453e-12	Down	1242	1044	1053	1151	386	400	134	234	Grb14
ENSMUSG00000030352	1333.63	-1.06591	0.136317	-7.81935	5.30968e-15	1.3184e-12	Down	1895	1694	1615	1767	974	986	848	827	Tspan9
ENSMUSG00000066170	40.7735	3.74304	0.479984	7.79826	6.2768e-15	1.52962e-12	Up	7	5	4	6	75	48	88	107	E230001N04Rik
ENSMUSG00000037493	3369.72	-1.00371	0.128727	-7.79721	6.32913e-15	1.52962e-12	Down	4694	3911	4054	4697	2865	2292	1769	2685	Cib2
ENSMUSG00000031250	148.106	-2.53415	0.326091	-7.7713	7.76839e-15	1.85276e-12	Down	277	148	221	330	65	33	29	62	Tnmd
ENSMUSG00000041417	1443.65	1.79948	0.231769	7.76409	8.22308e-15	1.93574e-12	Up	494	813	541	634	3519	2367	1483	2362	Pik3r1
ENSMUSG00000020889	8434.72	-1.34077	0.173586	-7.72396	1.12767e-14	2.62052e-12	Down	12396	13324	11109	9866	6833	4734	4498	4253	Nr1d1
ENSMUSG00000028211	655.042	2.13082	0.276116	7.71712	1.1899e-14	2.73014e-12	Up	269	208	235	227	1562	866	1310	729	Trp53inp1
ENSMUSG00000020241	3148.58	-2.35467	0.305681	-7.70302	1.32891e-14	3.01097e-12	Down	5630	4795	3617	6469	1541	1151	403	1441	Col6a2
ENSMUSG00000032411	2567.9	2.17193	0.282964	7.67566	1.64575e-14	3.68283e-12	Up	812	1221	589	1008	5600	3546	5280	3101	Tfdp2
ENSMUSG00000042719	1412.63	1.54005	0.200719	7.67268	1.68439e-14	3.72332e-12	Up	650	833	608	700	2588	1806	2428	1989	Naa25
ENSMUSG00000110656	55.4114	2.635	0.343975	7.66046	1.85264e-14	4.04589e-12	Up	21	19	11	9	132	103	89	82	Gm20735
ENSMUSG00000017707	9946.41	1.24698	0.16346	7.62866	2.37213e-14	5.11872e-12	Up	5275	6747	5579	5074	17433	13059	13952	14780	Serinc3
ENSMUSG00000021820	4945.68	-1.43396	0.188231	-7.61808	2.57483e-14	5.4269e-12	Down	7760	8088	5607	6606	3496	2932	1627	3524	Camk2g
ENSMUSG00000031375	2652.68	-1.39668	0.183323	-7.6187	2.56236e-14	5.4269e-12	Down	4454	3003	3047	4431	1832	1726	1018	1703	Bgn
ENSMUSG00000045664	945.9	-1.5822	0.208141	-7.60161	2.92473e-14	6.09351e-12	Down	1531	1215	1346	1377	500	544	300	695	Cdc42ep2
ENSMUSG00000038007	186.612	2.22913	0.293493	7.59518	3.0737e-14	6.33113e-12	Up	69	92	27	70	395	275	300	336	Acer2
ENSMUSG00000058655	7067.46	0.847764	0.111683	7.59079	3.17964e-14	6.47574e-12	No change	5091	5482	4032	4964	10959	8728	8355	10566	Eif4b
ENSMUSG00000021903	1517.19	1.1856	0.156688	7.56666	3.82955e-14	7.71271e-12	Up	893	931	838	910	2806	2203	2051	1869	Galnt15
ENSMUSG00000031666	2284.12	1.48108	0.196057	7.55433	4.21033e-14	8.38643e-12	Up	1171	1390	932	1179	4985	2849	3393	3064	Rbl2
ENSMUSG00000028339	1655.77	-2.56387	0.339774	-7.5458	4.49523e-14	8.85658e-12	Down	2974	2530	1964	3553	775	636	161	542	Col15a1
ENSMUSG00000004328	56.2575	3.42851	0.454779	7.53884	4.74177e-14	9.24187e-12	Up	8	17	8	4	98	73	107	156	Hif3a
ENSMUSG00000026615	7314.36	0.999002	0.132952	7.51402	5.73397e-14	1.10568e-11	No change	4718	5684	3890	4608	11641	10257	9315	10053	Eprs
ENSMUSG00000061758	1456.43	-0.975005	0.130597	-7.46578	8.28101e-14	1.58002e-11	No change	1839	1859	1813	1918	1145	1025	797	1227	Akr1b10
ENSMUSG00000018293	6266.84	-1.02395	0.137359	-7.45451	9.02016e-14	1.70312e-11	Down	9408	7601	7163	8384	4840	4772	2998	5109	Pfn1
ENSMUSG00000026172	606.281	-1.07749	0.14463	-7.45	9.33395e-14	1.7442e-11	Down	884	689	768	833	470	398	319	478	Bcs1l
ENSMUSG00000027384	874.563	-1.03901	0.139598	-7.44288	9.85165e-14	1.82215e-11	Down	1181	1118	1070	1169	667	706	442	629	Ndufaf5
ENSMUSG00000014353	246.581	2.16808	0.293608	7.38425	1.53318e-13	2.80712e-11	Up	99	125	41	88	372	379	436	503	Tmem87b
ENSMUSG00000008318	765.715	-1.31108	0.179282	-7.31294	2.61369e-13	4.73757e-11	Down	1307	1102	856	987	539	582	300	467	Relt
ENSMUSG00000068614	25278.7	-3.00128	0.412525	-7.27539	3.45428e-13	6.19924e-11	Down	39054	78654	19640	39348	10194	2838	6388	4469	Actc1
ENSMUSG00000003477	648.698	2.32564	0.319877	7.27044	3.58329e-13	6.36772e-11	Up	123	198	306	181	1304	868	1160	1227	Inmt
ENSMUSG00000051855	239.074	-2.22338	0.305888	-7.26861	3.63205e-13	6.3917e-11	Down	428	348	276	482	136	116	39	77	Mest
ENSMUSG00000039703	6826.73	1.81804	0.251374	7.2324	4.74531e-13	8.27052e-11	Up	3345	3196	2424	2753	11571	7297	14450	10673	Nploc4
ENSMUSG00000028452	17915.6	0.814108	0.112939	7.20837	5.66263e-13	9.77531e-11	No change	13451	13980	10703	12203	26998	21815	22166	25717	Vcp
ENSMUSG00000034570	231.428	-1.69225	0.234839	-7.206	5.76204e-13	9.85309e-11	Down	387	326	261	400	84	138	102	136	Inpp5j
ENSMUSG00000051985	1410.54	2.1026	0.292033	7.19986	6.02743e-13	1.0116e-10	Up	500	738	302	543	3631	2718	1921	1527	Igfn1
ENSMUSG00000028970	422.084	1.12045	0.155619	7.19994	6.02372e-13	1.0116e-10	Up	234	269	249	271	759	590	468	658	Abcb1b
ENSMUSG00000040666	9881.62	-0.985628	0.136988	-7.19498	6.24712e-13	1.03886e-10	No change	13256	12544	12141	12680	8188	8006	4862	7374	Sh3bgr
ENSMUSG00000039328	283.4	-1.83624	0.25531	-7.1922	6.37544e-13	1.05056e-10	Down	461	482	355	421	184	138	58	162	Rnf122
ENSMUSG00000022371	251.272	-2.24874	0.313342	-7.17664	7.14466e-13	1.1667e-10	Down	399	393	276	547	148	104	39	92	Col14a1
ENSMUSG00000044167	1671.59	2.21066	0.309043	7.15322	8.47629e-13	1.3718e-10	Up	576	735	452	542	2954	1937	4189	2157	Foxo1
ENSMUSG00000106019	649.036	1.17848	0.164871	7.14789	8.81207e-13	1.41352e-10	Up	381	395	397	355	971	1080	851	895	Gm43672
ENSMUSG00000018593	14122.6	-1.21369	0.170602	-7.11415	1.12607e-12	1.79045e-10	Down	21410	15593	16131	23311	9512	8088	7462	11154	Sparc
ENSMUSG00000025784	1176.14	-1.84394	0.259378	-7.10908	1.16819e-12	1.8254e-10	Down	1775	1717	1446	2183	860	597	264	522	Clec3b
ENSMUSG00000061816	246769	-0.858115	0.120692	-7.10997	1.16072e-12	1.8254e-10	No change	335809	331984	262423	302584	216196	195548	165129	166185	Myl1
ENSMUSG00000001419	11902.2	0.857758	0.120729	7.10481	1.20492e-12	1.86669e-10	No change	8486	9634	6664	8046	19317	14867	13697	17457	Mef2d
ENSMUSG00000087080	35.8836	-3.8266	0.539463	-7.09336	1.30895e-12	2.01069e-10	Down	37	96	49	76	7	6	5	2	Gm12199
ENSMUSG00000022357	3266.35	2.54619	0.359305	7.08643	1.37614e-12	2.09613e-10	Up	992	1329	913	456	3275	5758	6964	6940	Klhl38
ENSMUSG00000028826	1206.89	0.948506	0.133982	7.07933	1.44851e-12	2.18798e-10	No change	849	944	643	762	1908	1500	1467	1881	Maco1
ENSMUSG00000025150	459.25	-1.51215	0.213835	-7.07156	1.53206e-12	2.29505e-10	Down	524	646	668	762	296	197	228	292	Cbr2
ENSMUSG00000028150	5798.39	1.2791	0.18104	7.0653	1.60268e-12	2.38117e-10	Up	3844	3409	3127	2711	8070	7793	9188	9274	Rorc
ENSMUSG00000044068	672.758	1.39891	0.198632	7.0427	1.88544e-12	2.7785e-10	Up	341	420	324	342	1165	814	1116	996	Zrsr1
ENSMUSG00000027560	108.895	-2.22035	0.315617	-7.03495	1.99335e-12	2.91383e-10	Down	232	114	172	175	33	34	49	44	Dok5
ENSMUSG00000002846	829.127	-0.807668	0.114907	-7.02887	2.08214e-12	3.01927e-10	No change	1145	977	931	1029	701	693	502	671	Timmdc1
ENSMUSG00000039929	261.6	1.02503	0.145984	7.02156	2.19406e-12	3.15631e-10	Up	176	181	137	174	433	363	326	367	Urb1
ENSMUSG00000026790	567.353	1.20648	0.17197	7.01561	2.2894e-12	3.26753e-10	Up	359	313	253	407	944	704	761	949	Odf2
ENSMUSG00000040694	10654	-1.12474	0.16041	-7.01165	2.35532e-12	3.33535e-10	Down	14676	12755	13847	14950	8125	8273	4707	7652	Apobec2
ENSMUSG00000074121	267.624	-1.95723	0.279666	-6.99847	2.58778e-12	3.63614e-10	Down	424	425	315	489	128	125	51	173	Ntf5
ENSMUSG00000075033	100.977	2.31114	0.330979	6.98274	2.89486e-12	4.02108e-10	Up	27	41	43	18	234	150	166	163	Nxpe3
ENSMUSG00000031904	582.594	1.29635	0.185666	6.98219	2.90611e-12	4.02108e-10	Up	435	327	262	291	862	774	905	931	Slc7a6
ENSMUSG00000021500	1525.67	0.864654	0.123981	6.97406	3.07925e-12	4.22837e-10	No change	1166	1230	806	1007	2417	2025	1748	2192	Ddx46
ENSMUSG00000033323	627.051	1.49101	0.214078	6.96483	3.28806e-12	4.48116e-10	Up	350	382	239	310	1406	742	925	865	Ctdp1
ENSMUSG00000032350	554.753	1.11499	0.160382	6.95207	3.5997e-12	4.86927e-10	Up	405	360	256	345	1090	705	639	821	Gclc
ENSMUSG00000036256	5638.41	-1.15986	0.166959	-6.947	3.73146e-12	5.0101e-10	Down	8779	6462	6603	8336	3453	4368	3283	3576	Igfbp7
ENSMUSG00000049550	10353	1.76382	0.254532	6.92967	4.21814e-12	5.62192e-10	Up	4847	6169	2484	4977	16972	14324	18996	16388	Clip1
ENSMUSG00000037621	896.877	1.93988	0.280165	6.92406	4.3887e-12	5.80654e-10	Up	297	554	273	313	1247	1258	1330	2182	Atoh8
ENSMUSG00000047246	336.947	-1.89572	0.274694	-6.90121	5.15628e-12	6.77266e-10	Down	419	603	447	575	183	157	166	91	H2bc6
ENSMUSG00000038545	365.854	-1.181	0.17124	-6.89674	5.32106e-12	6.93882e-10	Down	586	404	456	519	259	261	171	266	Cul7
ENSMUSG00000024011	438.22	-1.78918	0.259552	-6.89334	5.44983e-12	7.02941e-10	Down	701	595	494	851	335	203	112	209	Pi16
ENSMUSG00000016494	1836.29	-0.917153	0.133058	-6.89286	5.4681e-12	7.02941e-10	No change	2772	2054	1920	2581	1532	1445	1059	1383	Cd34
ENSMUSG00000086610	104.214	-1.48487	0.215668	-6.88497	5.77987e-12	7.37788e-10	Down	177	152	128	140	77	51	40	68	Gm15408
ENSMUSG00000026229	6338.76	1.08314	0.15749	6.87755	6.08894e-12	7.71805e-10	Up	4240	4572	3279	3678	9558	7670	9250	9729	Psmd1
ENSMUSG00000025092	258.332	-1.08817	0.158353	-6.87179	6.34011e-12	7.98062e-10	Down	369	336	306	348	184	206	130	184	Hspa12a
ENSMUSG00000020893	2948.43	1.77069	0.25848	6.85041	7.36382e-12	9.20528e-10	Up	961	1358	1006	1824	4869	3538	4798	6016	Per1
ENSMUSG00000052934	11418.7	1.61853	0.236375	6.84729	7.52628e-12	9.28036e-10	Up	4802	6274	5207	5279	19446	13018	22035	17099	Fbxo31
ENSMUSG00000024104	1111.51	1.21593	0.177575	6.84741	7.52009e-12	9.28036e-10	Up	771	695	442	706	2034	1342	1558	1654	Washc2
ENSMUSG00000021260	155.277	1.64488	0.240394	6.84242	7.78682e-12	9.53674e-10	Up	65	80	82	61	216	277	211	289	Hhipl1
ENSMUSG00000024349	226.615	-1.38207	0.202018	-6.84133	7.84622e-12	9.545e-10	Down	350	312	237	375	126	161	97	151	Sting1
ENSMUSG00000031119	525.855	-1.07173	0.156687	-6.83994	7.92272e-12	9.57382e-10	Down	791	797	561	621	342	384	326	378	Gpc4
ENSMUSG00000029718	1157.5	-1.67727	0.245423	-6.83422	8.24551e-12	9.89788e-10	Down	1766	1560	1163	2373	729	639	322	701	Pcolce
ENSMUSG00000074876	334.39	1.19682	0.175582	6.81634	9.33866e-12	1.11363e-09	Up	242	208	148	194	598	549	411	422	nan
ENSMUSG00000031490	8502.08	2.8214	0.41427	6.81055	9.72297e-12	1.15189e-09	Up	1782	1724	2335	2186	12453	6631	27286	13246	Eif4ebp1
ENSMUSG00000018707	9969.42	1.166	0.171766	6.78834	1.13435e-11	1.33514e-09	Up	6175	7107	4657	5930	16450	12504	15255	13708	Dync1h1
ENSMUSG00000039601	1780.16	-0.874377	0.128873	-6.7848	1.16248e-11	1.35942e-09	No change	2326	2567	1827	2214	1600	1433	986	1358	Rcan2
ENSMUSG00000027804	703.228	-0.885249	0.13069	-6.77366	1.25561e-11	1.45892e-09	No change	956	1024	706	859	631	519	400	563	Ppid
ENSMUSG00000029122	769.316	-1.09208	0.161486	-6.7627	1.35441e-11	1.5637e-09	Down	894	1111	869	1164	534	555	451	539	Evc
ENSMUSG00000026353	3051.54	1.46233	0.216713	6.74779	1.5011e-11	1.72209e-09	Up	1951	1655	1215	1517	5690	3411	5394	4250	Ubxn4
ENSMUSG00000093593	1384.49	-1.48836	0.220651	-6.7453	1.5271e-11	1.7409e-09	Down	2652	1448	2060	1729	669	851	683	862	Gm20683
ENSMUSG00000032802	2540.91	2.55523	0.379722	6.7292	1.70598e-11	1.93266e-09	Up	928	814	240	950	4703	2793	6019	4424	Srxn1
ENSMUSG00000038515	174.916	-1.87654	0.278941	-6.72737	1.72752e-11	1.93841e-09	Down	296	220	305	233	74	83	46	119	Grtp1
ENSMUSG00000061315	20153.9	0.953761	0.141782	6.72696	1.73244e-11	1.93841e-09	No change	14597	15151	10528	13064	30137	24082	27145	30801	Naca
ENSMUSG00000021477	4123.07	1.4828	0.220652	6.72005	1.8166e-11	2.0201e-09	Up	2015	2577	1787	2024	6781	4682	7483	6365	Ctsl
ENSMUSG00000027074	1918.96	1.41514	0.210809	6.7129	1.908e-11	2.1088e-09	Up	844	1196	1023	948	2858	2479	3158	3179	Slc43a3
ENSMUSG00000030852	21930.4	1.78969	0.266889	6.70575	2.00372e-11	2.20118e-09	Up	8931	10740	7642	10763	53106	27544	39510	23184	Tacc2
ENSMUSG00000023067	2809.9	2.96775	0.442856	6.70138	2.06455e-11	2.25204e-09	Up	889	482	435	692	5393	2049	9341	3188	Cdkn1a
ENSMUSG00000068686	110.227	-1.70754	0.254831	-6.70066	2.07487e-11	2.25204e-09	Down	180	125	178	165	57	54	38	72	Cd59b
ENSMUSG00000027200	535.384	-1.24384	0.186239	-6.67876	2.40966e-11	2.58446e-09	Down	997	594	549	803	354	334	280	383	Sema6d
ENSMUSG00000041777	453.144	1.05634	0.158145	6.67955	2.39671e-11	2.58446e-09	Up	299	325	242	274	839	640	554	573	Cir1
ENSMUSG00000034245	321.185	-1.28228	0.192216	-6.67103	2.54011e-11	2.70836e-09	Down	476	501	413	370	286	185	150	183	Hdac11
ENSMUSG00000034898	2327.66	1.80625	0.271558	6.65146	2.90207e-11	3.05831e-09	Up	999	1442	495	1127	4802	3253	3782	3461	Filip1
ENSMUSG00000006307	1328.03	0.89206	0.134114	6.6515	2.90119e-11	3.05831e-09	No change	869	1004	777	944	2305	1699	1411	1979	Kmt2b
ENSMUSG00000066687	1864.64	2.03677	0.306488	6.64551	3.02165e-11	3.14773e-09	Up	584	1181	452	629	4297	2160	3348	2860	Zbtb16
ENSMUSG00000042447	597.013	0.778232	0.117097	6.64604	3.01083e-11	3.14773e-09	No change	451	468	359	426	947	753	670	842	Mios
ENSMUSG00000058454	273.682	-1.69177	0.254899	-6.63702	3.20084e-11	3.31534e-09	Down	509	406	361	348	128	202	78	146	Dhcr7
ENSMUSG00000035275	363.477	-1.55627	0.234714	-6.63051	3.34535e-11	3.44533e-09	Down	621	492	510	473	135	227	168	246	Raver2
ENSMUSG00000036390	1629.93	1.72521	0.260796	6.61516	3.7115e-11	3.80083e-09	Up	813	571	734	796	3065	2143	3263	1913	Gadd45a
ENSMUSG00000026043	9058.11	-2.77958	0.42098	-6.60264	4.03895e-11	4.11292e-09	Down	14891	14593	10627	21304	3766	2483	500	3536	Col3a1
ENSMUSG00000024493	1459.99	0.885789	0.134303	6.59547	4.23918e-11	4.26885e-09	No change	1045	1070	947	894	2226	1790	1875	2120	Lars
ENSMUSG00000002250	2071.61	0.765014	0.11599	6.59551	4.23802e-11	4.26885e-09	No change	1566	1490	1268	1616	3114	2721	2518	2681	Ppard
ENSMUSG00000029512	6382.1	1.53578	0.233099	6.5885	4.44299e-11	4.44937e-09	Up	2930	4145	2597	2997	15566	8172	8959	7889	Ulk1
ENSMUSG00000039911	1261.99	2.72172	0.413464	6.58273	4.61901e-11	4.60023e-09	Up	355	318	255	362	2884	959	3776	1288	Spsb1
ENSMUSG00000034663	416.806	0.983103	0.149471	6.5772	4.79393e-11	4.74835e-09	No change	265	319	226	274	732	555	486	588	Bmp2k
ENSMUSG00000071856	319.925	1.04976	0.159805	6.56897	5.06632e-11	4.99088e-09	Up	227	208	175	197	486	429	457	442	Mcc
ENSMUSG00000031239	3226.62	-1.69273	0.2579	-6.56353	5.25496e-11	5.14872e-09	Down	5151	4780	4079	5078	2227	1979	688	1775	Itm2a
ENSMUSG00000036833	3279.62	1.58881	0.24213	6.56179	5.3167e-11	5.18121e-09	Up	1461	1822	1500	1515	5356	3608	6421	5034	Pnpla7
ENSMUSG00000026249	2895.93	-1.19262	0.181853	-6.55812	5.44892e-11	5.28166e-09	Down	4270	4488	3147	3747	2361	2161	1103	1994	Serpine2
ENSMUSG00000022962	1688.45	0.890553	0.135843	6.55577	5.53565e-11	5.33719e-09	No change	1223	1332	1008	1018	2385	2204	2129	2549	Gart
ENSMUSG00000097243	217.883	2.69938	0.412205	6.54863	5.80681e-11	5.56901e-09	Up	74	67	28	60	335	260	650	274	nan
ENSMUSG00000049323	1417.89	1.5487	0.236547	6.54712	5.86568e-11	5.59586e-09	Up	635	1017	454	708	2826	2100	2134	1880	Smcr8
ENSMUSG00000019932	93.1915	-3.35193	0.512361	-6.54213	6.06505e-11	5.75576e-09	Down	222	179	56	218	31	12	4	27	Kera
ENSMUSG00000070348	415.112	-2.05392	0.314178	-6.53745	6.25768e-11	5.90764e-09	Down	869	597	387	776	140	156	233	130	Ccnd1
ENSMUSG00000068040	928.035	-0.724063	0.110803	-6.53471	6.37329e-11	5.98561e-09	No change	1329	1129	990	1036	848	713	641	771	Tm9sf4
ENSMUSG00000049134	85878.6	1.21369	0.185988	6.52565	6.77063e-11	6.326e-09	Up	52684	54774	43564	49238	121270	103709	142537	132610	Nrap
ENSMUSG00000023456	69722	-0.681247	0.104538	-6.51676	7.18443e-11	6.67821e-09	No change	87924	86565	74842	82626	64206	62646	45532	55489	Tpi1
ENSMUSG00000015647	2579.63	0.81311	0.124805	6.51504	7.26718e-11	6.72066e-09	No change	1935	1862	1707	1719	3621	3275	3312	3652	Lama5
ENSMUSG00000086534	22.461	-5.22935	0.803236	-6.51036	7.49725e-11	6.89823e-09	Down	27	56	30	56	1	2	0	2	Gm16758
ENSMUSG00000029059	2159.18	-0.885503	0.136271	-6.4981	8.13387e-11	7.44619e-09	No change	2575	2700	2785	2688	1770	1573	1414	1670	Prxl2b
ENSMUSG00000023055	5296.51	0.985738	0.151777	6.49466	8.32211e-11	7.58023e-09	No change	3348	3815	3064	3493	8479	6143	7329	7755	Calcoco1
ENSMUSG00000051510	2612.52	1.1738	0.180828	6.49126	8.51225e-11	7.64444e-09	Up	1526	1582	1394	1689	5170	2865	3608	3752	Mafg
ENSMUSG00000041096	773.899	1.16129	0.178902	6.49125	8.51253e-11	7.64444e-09	Up	488	450	465	438	1412	839	1044	1252	Tspyl2
ENSMUSG00000018554	376.021	-1.40263	0.216084	-6.49114	8.51913e-11	7.64444e-09	Down	635	425	583	455	201	223	176	276	Ybx2
ENSMUSG00000028229	701.348	-0.966717	0.148978	-6.48901	8.6401e-11	7.7148e-09	No change	1109	806	771	919	555	526	358	594	Rmdn1
ENSMUSG00000026042	959.039	-1.24288	0.1918	-6.4801	9.16607e-11	8.14432e-09	Down	1354	1234	1071	1563	673	659	365	759	Col5a2
ENSMUSG00000021453	3763.33	2.00182	0.309382	6.47039	9.7753e-11	8.64327e-09	Up	1126	1375	1871	1316	5628	5892	8431	4714	Gadd45g
ENSMUSG00000054252	238.754	2.44291	0.377819	6.46582	1.00749e-10	8.86495e-09	Up	70	97	61	59	306	232	625	478	Fgfr3
ENSMUSG00000068742	2700.88	2.28416	0.353351	6.46427	1.01792e-10	8.91341e-09	Up	934	920	782	922	4789	2498	7562	3303	Cry2
ENSMUSG00000031360	229.021	1.57811	0.24436	6.45812	1.06014e-10	9.19427e-09	Up	135	115	88	109	369	246	405	416	Ctps2
ENSMUSG00000055322	12707.9	0.87445	0.135394	6.45854	1.05715e-10	9.19427e-09	No change	8352	10242	7543	8523	17750	16810	15635	19339	Tns1
ENSMUSG00000003518	2684.08	-0.844775	0.130849	-6.45613	1.07415e-10	9.2548e-09	No change	3620	3732	2680	3357	1950	2181	1737	2254	Dusp3
ENSMUSG00000029287	684.448	0.839044	0.12997	6.45568	1.07733e-10	9.2548e-09	No change	500	470	404	526	1149	837	778	981	Tgfbr3
ENSMUSG00000055027	11507.4	-0.981092	0.152039	-6.45289	1.09734e-10	9.38222e-09	No change	16851	15576	11362	15661	9463	9312	5378	9104	Smyd1
ENSMUSG00000047187	7219.62	0.877358	0.136014	6.45049	1.11488e-10	9.48746e-09	No change	5573	5068	4360	4715	9378	9595	9613	10695	Rab2a
ENSMUSG00000019505	71297	1.4571	0.225984	6.4478	1.13486e-10	9.61238e-09	Up	37698	36337	37238	35111	106642	77303	130603	120121	Ubb
ENSMUSG00000049800	757.218	1.15399	0.17903	6.44583	1.14972e-10	9.64809e-09	Up	485	442	381	510	963	1284	1040	1094	Sertad2
ENSMUSG00000050503	239.85	-1.57512	0.244348	-6.44623	1.14668e-10	9.64809e-09	Down	322	308	360	386	143	177	88	106	Fbxl22
ENSMUSG00000044285	13584.2	1.45783	0.226743	6.42944	1.28076e-10	1.06982e-08	Up	7617	6735	6934	6655	20431	14609	25098	22646	Ubb-ps
ENSMUSG00000033909	797.386	0.918908	0.143129	6.42016	1.36136e-10	1.13192e-08	No change	612	596	452	482	1428	968	939	1116	Usp36
ENSMUSG00000022665	561.307	-1.44619	0.225306	-6.4188	1.37354e-10	1.13246e-08	Down	896	719	627	949	478	291	182	362	Ccdc80
ENSMUSG00000079434	687.233	-1.09604	0.170758	-6.41869	1.3745e-10	1.13246e-08	Down	871	911	931	881	470	426	369	601	Neu2
ENSMUSG00000067722	824.167	-0.88006	0.137294	-6.41005	1.45476e-10	1.19316e-08	No change	1125	924	972	1100	628	668	528	632	BC003965
ENSMUSG00000032238	2625.76	1.63246	0.254722	6.40878	1.46686e-10	1.19767e-08	Up	1214	1733	961	1066	6105	3457	4218	3040	Rora
ENSMUSG00000098387	28.0327	-5.87155	0.916295	-6.40793	1.47513e-10	1.19902e-08	Down	57	90	13	59	1	1	1	1	Pet117
ENSMUSG00000032239	1106.57	-0.833378	0.130225	-6.39952	1.55862e-10	1.26123e-08	No change	1464	1239	1296	1469	947	850	638	964	Rp9
ENSMUSG00000037907	846.185	0.735922	0.115136	6.39179	1.63954e-10	1.32081e-08	No change	680	593	536	649	1303	1056	996	1131	Ankrd13b
ENSMUSG00000038039	602.827	1.02951	0.161108	6.39015	1.65722e-10	1.32915e-08	Up	428	438	313	360	864	892	844	797	Gcc2
ENSMUSG00000004098	1009.76	-1.43955	0.2253	-6.38946	1.66474e-10	1.3293e-08	Down	1528	1416	910	1904	785	586	364	618	Col5a3
ENSMUSG00000040097	1074.9	1.18548	0.185879	6.37769	1.7978e-10	1.42925e-08	Up	744	826	424	575	1657	1521	1478	1646	Flywch1
ENSMUSG00000016327	153.105	-1.34641	0.211185	-6.37552	1.82348e-10	1.44334e-08	Down	295	221	167	177	106	90	68	106	Atp1b4
ENSMUSG00000025610	548.728	-1.66561	0.261368	-6.37267	1.85763e-10	1.46398e-08	Down	902	691	664	979	361	390	148	238	Map3k7cl
ENSMUSG00000029392	10385.2	0.928671	0.145891	6.36553	1.94619e-10	1.52713e-08	No change	6037	7895	6744	6792	15871	14572	11836	15639	Rilpl1
ENSMUSG00000050777	2568.87	2.31704	0.365034	6.34746	2.18897e-10	1.71023e-08	Up	839	817	942	688	3981	2590	7369	3298	Tmem37
ENSMUSG00000033585	258.43	-1.59992	0.252102	-6.34634	2.20498e-10	1.71534e-08	Down	471	353	390	288	169	165	71	150	Ndn
ENSMUSG00000110353	54.6768	-2.64116	0.41673	-6.33783	2.33022e-10	1.80502e-08	Down	98	112	90	64	19	6	12	28	Gm33543
ENSMUSG00000046413	60.3913	-2.47155	0.39006	-6.33633	2.35303e-10	1.81494e-08	Down	94	123	64	117	25	18	25	9	Irx3os
ENSMUSG00000020435	41.8916	2.65514	0.419873	6.32368	2.55414e-10	1.96171e-08	Up	7	15	12	10	98	45	67	99	Osbp2
ENSMUSG00000104348	83.3906	-1.79296	0.2836	-6.32216	2.57932e-10	1.97269e-08	Down	119	157	106	119	36	49	23	52	Gm37691
ENSMUSG00000034457	498.385	1.69724	0.268718	6.31605	2.68331e-10	2.0436e-08	Up	217	234	198	258	776	1160	405	942	Eda2r
ENSMUSG00000026154	390.529	-1.47498	0.233685	-6.31184	2.75744e-10	2.09127e-08	Down	664	438	558	555	167	266	209	222	Sdhaf4
ENSMUSG00000034842	4092.57	0.920163	0.145799	6.31117	2.76934e-10	2.09154e-08	No change	2710	3089	2505	2616	5437	6234	5197	5674	Art3
ENSMUSG00000031379	158.442	1.65562	0.262659	6.30329	2.91396e-10	2.18282e-08	Up	72	88	55	81	232	189	280	304	Pir
ENSMUSG00000044086	4390.83	-1.05554	0.167459	-6.30327	2.91429e-10	2.18282e-08	Down	6009	5702	4958	6266	3274	3724	1938	3302	Lmod3
ENSMUSG00000029415	699.905	1.0917	0.173232	6.30198	2.93871e-10	2.19206e-08	Up	505	515	292	435	1181	900	950	1001	Sdad1
ENSMUSG00000072825	426.515	1.84856	0.293423	6.3	2.97637e-10	2.21105e-08	Up	227	201	93	209	1102	795	395	616	Cep170b
ENSMUSG00000070803	763.609	-2.67469	0.424598	-6.29935	2.98904e-10	2.2114e-08	Down	1201	1542	874	1518	337	279	41	263	Cited4
ENSMUSG00000072969	166.086	1.41534	0.224764	6.29704	3.03385e-10	2.23543e-08	Up	111	88	77	76	323	183	218	309	Armcx5
ENSMUSG00000015522	1363.7	1.34526	0.213779	6.29274	3.11906e-10	2.28891e-08	Up	768	1046	508	683	2657	1710	1940	2000	Arnt
ENSMUSG00000016534	2812.09	0.809618	0.128754	6.28812	3.21337e-10	2.34861e-08	No change	2088	2182	1704	1936	4322	3421	3642	3735	Lamp2
ENSMUSG00000031502	10654	-1.14535	0.182179	-6.28695	3.23758e-10	2.3568e-08	Down	15504	13612	11395	16424	8921	6395	7020	5651	Col4a1
ENSMUSG00000035963	315.475	2.91621	0.464111	6.28343	3.31174e-10	2.40114e-08	Up	51	59	136	27	538	402	510	917	Odf3l2
ENSMUSG00000042628	1521.72	1.61246	0.256895	6.2767	3.45832e-10	2.49743e-08	Up	607	969	594	727	2959	1807	2830	1984	Zfyve1
ENSMUSG00000006998	10883	1.39709	0.222701	6.27341	3.53225e-10	2.53449e-08	Up	6092	6200	5227	5632	14997	12560	20291	17467	Psmd2
ENSMUSG00000033365	20401.4	1.2591	0.200711	6.27317	3.5376e-10	2.53449e-08	Up	12238	12073	11123	10939	29893	23833	35350	30644	Ipo13
ENSMUSG00000027236	4446.82	0.877411	0.140034	6.26569	3.71173e-10	2.64877e-08	No change	3601	3369	2264	2992	6700	5857	5824	5905	Eif3j1
ENSMUSG00000029610	5021.48	-1.18543	0.189574	-6.25315	4.02249e-10	2.85928e-08	Down	7944	6596	5964	6543	3678	4370	2344	2681	Aimp2
ENSMUSG00000034154	1306.5	1.25278	0.200437	6.25023	4.09862e-10	2.90201e-08	Up	633	901	660	781	2135	2269	1788	1564	Ino80
ENSMUSG00000001173	643.896	0.82924	0.132851	6.24189	4.32302e-10	3.04899e-08	No change	561	457	348	442	999	934	688	892	Ocrl
ENSMUSG00000057530	3545.05	1.01476	0.16271	6.23661	4.47165e-10	3.11743e-08	Up	2330	2807	1897	2064	6697	4387	4346	4800	Ece1
ENSMUSG00000039515	1944.05	-0.95197	0.152623	-6.2374	4.44907e-10	3.11743e-08	No change	2742	2250	2306	2601	1588	1548	1272	1189	Ptpa
ENSMUSG00000001995	609.53	0.907246	0.14546	6.23708	4.45823e-10	3.11743e-08	No change	453	469	319	407	836	941	703	888	Sipa1l2
ENSMUSG00000019923	2222.38	1.52407	0.244497	6.23349	4.56153e-10	3.1679e-08	Up	1181	1172	1021	1056	4135	2291	4278	3026	Zwint
ENSMUSG00000043251	160.3	-1.84368	0.296002	-6.22861	4.70587e-10	3.25567e-08	Down	279	198	261	227	97	77	31	100	Exoc3l
ENSMUSG00000026991	875.667	1.24261	0.199541	6.22734	4.74433e-10	3.2698e-08	Up	423	606	492	476	1582	1104	1298	1211	Pkp4
ENSMUSG00000107997	53.9124	4.54874	0.730703	6.22516	4.81079e-10	3.30305e-08	Up	4	4	4	5	103	42	229	30	Gm44243
ENSMUSG00000040430	2187.27	-1.1907	0.191336	-6.22307	4.87521e-10	3.33464e-08	Down	3163	3079	2569	2965	2019	1532	815	1420	Pitpnc1
ENSMUSG00000056121	1978.44	-0.844043	0.135688	-6.22045	4.9573e-10	3.37804e-08	No change	2672	2556	2181	2425	1599	1810	1145	1469	Fez2
ENSMUSG00000034158	2279.03	2.18379	0.351941	6.20498	5.47044e-10	3.6999e-08	Up	774	1022	564	838	5327	2234	5532	2331	Lrrc58
ENSMUSG00000030967	3772.68	1.44545	0.232947	6.20507	5.46739e-10	3.6999e-08	Up	1789	2337	1798	1883	6316	4804	7071	4708	Zranb1
ENSMUSG00000070639	125.05	1.61661	0.261038	6.193	5.90289e-10	3.97754e-08	Up	57	72	50	59	195	158	158	294	Lrrc8b
ENSMUSG00000025175	398.812	-1.13198	0.182813	-6.19201	5.94013e-10	3.98781e-08	Down	560	487	564	492	249	308	208	295	Fn3k
ENSMUSG00000002052	2340.39	0.982077	0.158732	6.18702	6.13117e-10	4.10087e-08	No change	1467	1797	1237	1590	4067	2799	3081	3227	Supt6
ENSMUSG00000048490	787.077	1.53219	0.247709	6.18542	6.19365e-10	4.11821e-08	Up	294	551	307	410	1709	1308	773	1272	Nrip1
ENSMUSG00000038302	537.434	-0.923525	0.149312	-6.1852	6.20253e-10	4.11821e-08	No change	801	691	518	730	386	408	363	408	Afg1l
ENSMUSG00000025499	2546.59	-0.790102	0.128242	-6.16105	7.22664e-10	4.78066e-08	No change	3105	3228	2879	3231	2166	2224	1660	1862	Hras
ENSMUSG00000037470	2670.37	1.06997	0.173732	6.15874	7.33246e-10	4.8238e-08	Up	1655	2138	1302	1593	4002	3240	3525	4541	Uggt1
ENSMUSG00000021614	86.2076	-1.93007	0.313401	-6.15847	7.34508e-10	4.8238e-08	Down	142	158	90	143	65	30	32	27	Vcan
ENSMUSG00000028280	47.6947	2.59471	0.421606	6.15435	7.5388e-10	4.93315e-08	Up	16	8	7	22	124	77	49	107	Gabrr1
ENSMUSG00000035247	7653.08	1.76694	0.287398	6.14807	7.84317e-10	5.11386e-08	Up	3540	4941	1665	3520	14501	11059	13959	9916	Hectd1
ENSMUSG00000040170	937.756	1.49942	0.243995	6.14528	7.9822e-10	5.17005e-08	Up	511	538	460	383	1763	1499	738	2032	Fmo2
ENSMUSG00000025735	951.594	-1.38534	0.225455	-6.14463	8.01492e-10	5.17005e-08	Down	1794	948	1381	1197	545	693	456	535	Rhbdl1
ENSMUSG00000021178	4259.31	0.954288	0.155298	6.14489	8.00183e-10	5.17005e-08	No change	3293	2671	2450	2830	6125	4950	6057	6480	Psmc1
ENSMUSG00000072591	50.4856	-2.0644	0.336366	-6.13737	8.39008e-10	5.39286e-08	Down	75	69	60	111	21	22	21	18	Fzd10os
ENSMUSG00000042010	16530.6	1.28281	0.20916	6.13317	8.61429e-10	5.51741e-08	Up	9917	11618	7575	8283	26402	18941	28195	24263	Acacb
ENSMUSG00000019577	32850.2	2.4834	0.405415	6.12557	9.03569e-10	5.76693e-08	Up	12514	16103	4934	5892	69804	45145	82430	31369	Pdk4
ENSMUSG00000014905	1685.57	1.50422	0.245762	6.12062	9.32135e-10	5.92838e-08	Up	1021	931	707	758	2844	1732	3265	2509	Dnajb9
ENSMUSG00000020744	1352.54	-0.858292	0.140302	-6.11746	9.50808e-10	6.026e-08	No change	1840	1747	1367	1810	1038	1092	964	953	Slc25a19
ENSMUSG00000040859	2401.42	1.11116	0.181707	6.11512	9.64848e-10	6.09367e-08	Up	1511	1592	1296	1476	3945	2663	3751	3416	Bsdc1
ENSMUSG00000039197	1653.36	-0.872928	0.142839	-6.11129	9.88284e-10	6.22001e-08	No change	2425	1929	1939	1982	1454	1277	841	1447	Adk
ENSMUSG00000055319	898.098	1.08681	0.178193	6.09905	1.06698e-09	6.69207e-08	Up	648	641	460	486	1639	1038	1262	1231	Sec23ip
ENSMUSG00000026574	832.209	-1.40749	0.231489	-6.08015	1.20069e-09	7.5047e-08	Down	1257	1253	760	1448	698	529	290	458	Dpt
ENSMUSG00000024892	2933.64	1.0923	0.179735	6.07728	1.22239e-09	7.61409e-08	Up	1678	2069	1733	1727	4359	4781	4068	3561	Pcx
ENSMUSG00000027438	867.324	1.87218	0.308157	6.0754	1.2368e-09	7.67745e-08	Up	437	240	376	380	1155	1042	1947	1436	Napb
ENSMUSG00000001119	2939.92	-1.92268	0.317024	-6.06476	1.32152e-09	8.17539e-08	Down	4975	4108	3434	5563	1929	1283	453	1760	Col6a1
ENSMUSG00000037705	76.452	-2.73632	0.451243	-6.06396	1.32807e-09	8.18799e-08	Down	120	151	111	132	16	29	4	38	Tecta
ENSMUSG00000084843	760.967	-2.23253	0.368239	-6.0627	1.33853e-09	8.22446e-08	Down	1258	970	978	1652	462	362	84	273	B230312C02Rik
ENSMUSG00000038319	107.423	-1.91185	0.315409	-6.0615	1.34858e-09	8.2582e-08	Down	194	181	99	192	67	62	22	45	Kcnh2
ENSMUSG00000028967	2349.8	1.66582	0.275369	6.0494	1.45384e-09	8.87281e-08	Up	1366	1070	679	1300	3447	2408	4478	4527	Errfi1
ENSMUSG00000024440	261.458	-2.42718	0.401304	-6.04822	1.46454e-09	8.90813e-08	Down	499	451	313	457	123	153	27	55	Pcdh12
ENSMUSG00000020392	1268.7	0.819199	0.135575	6.04242	1.5182e-09	9.20362e-08	No change	869	1021	842	806	1893	1836	1352	1816	Cdkn2aipnl
ENSMUSG00000030683	69.4046	-2.51312	0.416223	-6.03792	1.56114e-09	9.43239e-08	Down	126	78	119	131	32	35	12	10	Sez6l2
ENSMUSG00000039840	1660.67	1.19606	0.198281	6.03213	1.61815e-09	9.74437e-08	Up	991	1373	663	909	2763	2177	2231	2626	Epg5
ENSMUSG00000020715	660.499	1.63628	0.271471	6.02745	1.66562e-09	9.99701e-08	Up	336	365	259	287	1220	696	1361	864	Ern1
ENSMUSG00000024073	2121.93	1.06353	0.176488	6.02605	1.68011e-09	1.00507e-07	Up	1395	1754	963	1238	3946	2714	2504	3105	Birc6
ENSMUSG00000048756	1564.2	1.55419	0.257961	6.02489	1.69223e-09	1.00899e-07	Up	739	1075	524	757	3336	1757	2648	2099	Foxo3
ENSMUSG00000020585	7668.34	-0.616183	0.102371	-6.01912	1.75367e-09	1.0422e-07	No change	9859	8921	8331	8753	6940	7012	5090	6720	Laptm4a
ENSMUSG00000022096	3882.32	1.31984	0.219463	6.01396	1.81048e-09	1.07244e-07	Up	2288	2704	1453	2221	6658	7918	3993	5129	Hr
ENSMUSG00000021838	2044.21	1.97066	0.328106	6.00616	1.89964e-09	1.12159e-07	Up	594	1367	448	831	5242	2469	3164	3045	Samd4
ENSMUSG00000054027	3588.26	0.83867	0.139674	6.0045	1.91926e-09	1.1295e-07	No change	2553	2968	2050	2406	6232	4800	4046	4551	Nt5dc3
ENSMUSG00000031600	1892.66	0.77385	0.12896	6.00069	1.96476e-09	1.15253e-07	No change	1548	1513	1121	1245	3189	2231	2131	2640	Vps37a
ENSMUSG00000035279	447.453	-2.24272	0.374194	-5.99346	2.05421e-09	1.20056e-07	Down	755	586	599	919	259	178	43	213	Ssc5d
ENSMUSG00000050896	53.8489	2.56663	0.428307	5.99249	2.0665e-09	1.20056e-07	Up	12	12	20	15	74	107	126	69	Rtn4rl2
ENSMUSG00000002265	2119.17	1.37023	0.228649	5.99274	2.0634e-09	1.20056e-07	Up	1494	1032	735	1374	4575	2930	2937	2566	Peg3
ENSMUSG00000024750	10273.2	1.0943	0.1828	5.98635	2.146e-09	1.24276e-07	Up	6313	8000	4932	6194	17151	11817	15050	14946	Zfand5
ENSMUSG00000030880	698.335	1.01956	0.170384	5.98391	2.17841e-09	1.25751e-07	Up	476	401	427	475	1270	768	842	1116	Polr3e
ENSMUSG00000033228	1693.79	0.996039	0.166501	5.98219	2.20163e-09	1.26688e-07	No change	1106	1382	828	1080	3099	2063	2030	2439	Scaf11
ENSMUSG00000086841	1075.68	2.65859	0.444489	5.98123	2.21457e-09	1.27029e-07	Up	275	259	329	260	2205	732	3410	1131	2410006H16Rik
ENSMUSG00000047604	467.48	-1.02058	0.170981	-5.96897	2.38762e-09	1.36524e-07	Down	628	686	504	610	395	360	204	371	Frat2
ENSMUSG00000038370	786.161	-0.778403	0.130454	-5.96686	2.41864e-09	1.37863e-07	No change	1097	936	864	948	598	612	522	722	Pcp4l1
ENSMUSG00000027004	320.258	-1.87847	0.315238	-5.95889	2.53951e-09	1.44298e-07	Down	541	430	536	427	210	189	54	147	Frzb
ENSMUSG00000021025	1774.86	1.14994	0.193182	5.95263	2.63868e-09	1.49465e-07	Up	1210	1044	1059	941	2755	2076	2875	2521	Nfkbia
ENSMUSG00000013584	80.4796	-2.62292	0.440717	-5.95149	2.65711e-09	1.49574e-07	Down	114	169	87	169	45	18	6	31	Aldh1a2
ENSMUSG00000003660	2962.86	0.808875	0.135906	5.95171	2.6536e-09	1.49574e-07	No change	2226	2520	1690	1924	4376	3827	3688	4053	Snrnp200
ENSMUSG00000085653	386.24	-0.988192	0.166201	-5.94577	2.75165e-09	1.54416e-07	No change	534	409	504	528	298	282	238	279	Gm15179
ENSMUSG00000053192	3428.64	1.43786	0.242084	5.93953	2.85834e-09	1.59416e-07	Up	2020	2388	1303	1504	5822	3993	6245	4800	Mllt11
ENSMUSG00000028426	4669.79	1.0311	0.17359	5.93984	2.85299e-09	1.59416e-07	Up	3287	3539	2274	2843	7934	5488	6761	6242	Rad23b
ENSMUSG00000037408	608.989	-1.10506	0.186297	-5.9317	2.9982e-09	1.66703e-07	Down	788	733	757	921	386	428	419	384	Cnnm4
ENSMUSG00000020190	31641.4	2.06631	0.348624	5.92704	3.08438e-09	1.70971e-07	Up	12355	11876	11578	11176	43003	28273	85965	49003	Mknk2
ENSMUSG00000020439	4810.79	-1.01258	0.171146	-5.91645	3.28966e-09	1.81794e-07	Down	6699	5503	6233	6326	3279	3223	2573	4527	Smtn
ENSMUSG00000021750	261.042	2.62378	0.443586	5.91493	3.32008e-09	1.8291e-07	Up	39	82	97	56	385	230	730	477	Fam107a
ENSMUSG00000020593	12238.6	1.13834	0.192467	5.91444	3.33004e-09	1.8291e-07	Up	9769	6952	5301	7898	20779	15040	18724	16164	Lpin1
ENSMUSG00000041889	6273.94	-0.726916	0.122954	-5.91208	3.37812e-09	1.8499e-07	No change	8003	7750	6375	8164	4839	5218	4252	5700	Shisa4
ENSMUSG00000032725	71.0089	-1.6832	0.284815	-5.90982	3.42491e-09	1.86988e-07	Down	143	111	76	95	49	32	21	44	Folr2
ENSMUSG00000037993	924.867	0.803861	0.136161	5.90377	3.55294e-09	1.93395e-07	No change	690	725	550	645	1539	1113	1136	1203	Dhx38
ENSMUSG00000032577	2067.9	0.741987	0.125725	5.90166	3.59855e-09	1.94708e-07	No change	1426	1599	1421	1511	2938	2721	2462	2826	Mapkapk3
ENSMUSG00000038982	315.881	-1.03594	0.175532	-5.90173	3.59702e-09	1.94708e-07	Down	498	431	351	370	198	253	175	252	Bloc1s5
ENSMUSG00000021280	63.4852	-1.96757	0.333542	-5.89902	3.65667e-09	1.97265e-07	Down	86	107	64	136	29	25	18	39	Exoc3l4
ENSMUSG00000028841	5143.79	2.10297	0.357016	5.89042	3.85216e-09	2.06581e-07	Up	2016	1960	1795	1725	7993	4310	14189	7240	Cnksr1
ENSMUSG00000045795	806.858	1.31076	0.222514	5.89068	3.84613e-09	2.06581e-07	Up	461	415	435	474	1596	790	1254	1225	Whamm
ENSMUSG00000030591	12071.8	1.65315	0.280855	5.88614	3.95308e-09	2.11368e-07	Up	6177	5684	5279	5359	16404	13891	27546	16862	Psmd8
ENSMUSG00000018143	2792.36	2.47233	0.420565	5.87859	4.13766e-09	2.20586e-07	Up	986	1034	737	555	4621	1918	8534	3957	Mafk
ENSMUSG00000022216	887.738	-0.821945	0.139843	-5.87764	4.16162e-09	2.21213e-07	No change	1151	1144	1037	1042	702	715	643	641	Psme1
ENSMUSG00000026672	3250.1	1.28555	0.218887	5.87312	4.27667e-09	2.26663e-07	Up	2025	2072	1491	1755	4467	4503	5918	4151	Optn
ENSMUSG00000021699	4433.71	2.12556	0.362513	5.86339	4.53507e-09	2.39658e-07	Up	1530	2618	1029	1280	7041	5008	11445	5824	Pde4d
ENSMUSG00000003849	594.945	1.46982	0.250716	5.86248	4.56002e-09	2.40276e-07	Up	348	274	294	303	977	685	613	1498	Nqo1
ENSMUSG00000005198	2540.29	0.676661	0.115484	5.85935	4.64696e-09	2.44147e-07	No change	1993	2026	1654	1892	3969	2910	2950	3448	Polr2a
ENSMUSG00000002274	1063.09	-1.18052	0.201529	-5.85785	4.6891e-09	2.45649e-07	Down	1422	1383	1295	1591	931	814	400	672	Metrn
ENSMUSG00000024597	2281.91	1.34056	0.228876	5.85715	4.70865e-09	2.45962e-07	Up	1233	1655	980	1147	4480	4378	1986	3300	Slc12a2
ENSMUSG00000015971	1371.09	0.884101	0.150966	5.85628	4.73336e-09	2.46543e-07	No change	1029	936	856	904	1963	1613	1917	1980	Actr8
ENSMUSG00000004535	3356.39	1.08792	0.185899	5.85218	4.85176e-09	2.51266e-07	Up	2168	2424	1712	2023	6068	3687	4987	4515	Tax1bp1
ENSMUSG00000032199	5267.74	-0.698615	0.119374	-5.85231	4.84782e-09	2.51266e-07	No change	7215	6530	5550	5972	4855	4777	3489	3945	Polr2m
ENSMUSG00000003435	4290.13	1.06244	0.181579	5.85112	4.8826e-09	2.52142e-07	Up	2843	2803	2360	2740	5915	5319	6914	6009	Supt5
ENSMUSG00000027706	1810.71	0.890848	0.152373	5.8465	5.0202e-09	2.58512e-07	No change	1287	1490	1081	1054	3214	2431	2036	2364	Sec62
ENSMUSG00000031442	874.302	1.84088	0.315002	5.84402	5.09544e-09	2.60904e-07	Up	233	457	366	401	1166	1204	1026	2453	Mcf2l
ENSMUSG00000015478	610.248	-0.942938	0.161347	-5.84415	5.09173e-09	2.60904e-07	No change	965	685	723	737	421	430	399	514	Rnf5
ENSMUSG00000037447	610.034	2.53495	0.433964	5.84139	5.17662e-09	2.64314e-07	Up	186	209	48	267	1558	563	1303	948	Arid5a
ENSMUSG00000033196	51359	-1.86909	0.320379	-5.834	5.41126e-09	2.75518e-07	Down	118225	48531	75661	71173	13128	28221	23613	26589	Myh2
ENSMUSG00000031875	236.792	-1.12121	0.192293	-5.83073	5.5187e-09	2.80202e-07	Down	399	295	214	361	169	152	138	174	Cmtm3
ENSMUSG00000021000	1844.47	0.665836	0.114325	5.82406	5.74359e-09	2.90805e-07	No change	1349	1475	1252	1426	2730	2503	2000	2382	Mia2
ENSMUSG00000034126	448.946	0.881539	0.151395	5.82278	5.78756e-09	2.92215e-07	No change	345	369	231	285	698	568	528	681	Pomt2
ENSMUSG00000024587	3590.95	0.793089	0.136258	5.82049	5.86767e-09	2.95437e-07	No change	2707	2673	2335	2438	5071	4378	4809	4890	Nars
ENSMUSG00000049892	122.621	2.86734	0.493433	5.811	6.21011e-09	3.11813e-07	Up	26	20	30	37	104	147	402	200	Rasd1
ENSMUSG00000036745	2059.09	2.12928	0.366645	5.80748	6.34184e-09	3.16673e-07	Up	552	1002	531	879	4616	4363	3678	1381	Ttll7
ENSMUSG00000026603	11792.1	1.12725	0.194093	5.80776	6.33128e-09	3.16673e-07	Up	8333	8152	6249	6012	13659	20317	15845	17965	Smyd2
ENSMUSG00000026426	551.499	1.38412	0.238659	5.79956	6.64874e-09	3.29106e-07	Up	308	322	249	304	1027	515	933	878	Arl8a
ENSMUSG00000031584	926.857	1.11376	0.192012	5.80048	6.6126e-09	3.29106e-07	Up	676	522	494	580	1592	1002	1428	1310	Gsr
ENSMUSG00000032766	539.936	-1.26534	0.218158	-5.80009	6.6278e-09	3.29106e-07	Down	884	636	635	805	443	372	178	385	Gng11
ENSMUSG00000030774	395.062	-1.21441	0.20941	-5.79919	6.66347e-09	3.29106e-07	Down	668	578	445	460	367	274	159	229	Pak1
ENSMUSG00000052488	1304.36	0.710814	0.123011	5.77845	7.53897e-09	3.71335e-07	No change	1052	928	844	1004	1823	1619	1628	1760	Cherp
ENSMUSG00000071036	557.809	9.08517	1.57409	5.77171	7.84723e-09	3.8443e-07	Up	0	4	0	4	681	83	3174	210	Gm10309
ENSMUSG00000041235	758.64	1.3602	0.235659	5.7719	7.83827e-09	3.8443e-07	Up	380	629	276	372	1466	1232	900	1069	Chd7
ENSMUSG00000100783	267.768	-1.00685	0.174512	-5.76949	7.9511e-09	3.88468e-07	Down	395	346	298	348	186	221	130	223	2310047D07Rik
ENSMUSG00000006920	2211.89	1.18932	0.206227	5.76704	8.06748e-09	3.93095e-07	Up	1336	1256	1210	1398	3313	2321	3619	3607	Ezh1
ENSMUSG00000001739	229.745	0.989433	0.171632	5.76484	8.17332e-09	3.97184e-07	No change	182	134	139	141	370	276	287	365	Cldn15
ENSMUSG00000099041	142.447	3.40298	0.590512	5.76276	8.27505e-09	4.01052e-07	Up	12	14	27	40	55	345	225	462	Gm28035
ENSMUSG00000039168	301.284	-1.39736	0.242683	-5.75795	8.51404e-09	4.11535e-07	Down	512	371	344	472	258	123	115	224	Dap
ENSMUSG00000097451	363.362	-1.47996	0.257156	-5.7551	8.65898e-09	4.17427e-07	Down	720	352	362	661	260	223	148	191	Rian
ENSMUSG00000086918	399.642	1.25081	0.217478	5.75144	8.84856e-09	4.25435e-07	Up	264	201	235	211	623	453	658	620	4930429F24Rik
ENSMUSG00000056900	9061.79	1.28433	0.223613	5.74351	9.27327e-09	4.44675e-07	Up	5010	4267	4840	6172	15425	10932	15571	11695	Usp13
ENSMUSG00000042451	1996.19	-2.43761	0.424503	-5.74227	9.34143e-09	4.46762e-07	Down	3937	5040	2124	2133	1316	825	281	324	Mybph
ENSMUSG00000039616	302.7	1.8176	0.31674	5.73847	9.55345e-09	4.557e-07	Up	156	80	143	135	695	291	548	456	Mocos
ENSMUSG00000025793	2904.53	2.1525	0.375466	5.73288	9.87398e-09	4.69753e-07	Up	1019	902	1028	1148	4460	2237	8120	4345	Hgs
ENSMUSG00000039756	869.45	1.21199	0.211488	5.73076	9.99832e-09	4.74423e-07	Up	592	550	373	529	1820	987	1262	1086	Dnttip2
ENSMUSG00000017724	176.348	-1.39143	0.243034	-5.72525	1.03279e-08	4.88783e-07	Down	250	200	233	299	86	107	110	103	Etv4
ENSMUSG00000024066	2444.16	1.79648	0.31417	5.71818	1.07668e-08	5.06909e-07	Up	774	1584	964	878	2799	3303	4902	4635	Xdh
ENSMUSG00000113165	76.4735	-1.6675	0.291608	-5.71828	1.07606e-08	5.06909e-07	Down	111	110	120	106	60	39	20	40	Gm47863
ENSMUSG00000042292	952.996	-1.94472	0.340348	-5.71391	1.10406e-08	5.18452e-07	Down	1634	2307	523	1527	572	442	279	402	Mrtfa
ENSMUSG00000075702	456.658	-1.06707	0.186794	-5.71256	1.11289e-08	5.21248e-07	Down	683	516	609	575	367	319	199	386	Selenom
ENSMUSG00000042712	331.815	-0.924022	0.161796	-5.71103	1.12298e-08	5.24615e-07	No change	500	348	404	427	269	232	215	255	Tceal9
ENSMUSG00000036639	69.2953	-1.65347	0.289594	-5.70961	1.13236e-08	5.27638e-07	Down	126	87	95	99	28	49	29	35	Nudt1
ENSMUSG00000029321	169.258	2.43374	0.427306	5.69556	1.22969e-08	5.71522e-07	Up	53	52	31	70	202	158	485	305	Slc10a6
ENSMUSG00000043424	975.136	0.931598	0.163604	5.69422	1.23934e-08	5.74534e-07	No change	789	641	519	661	1426	1214	1413	1312	Eif3j2
ENSMUSG00000015852	57.5818	-1.91644	0.336825	-5.68973	1.27239e-08	5.8835e-07	Down	72	89	74	116	42	22	18	22	Fcrls
ENSMUSG00000003418	87.8139	1.56373	0.275143	5.68333	1.32098e-08	6.09263e-07	Up	50	55	30	38	173	116	145	119	St8sia6
ENSMUSG00000021709	1375.99	1.46417	0.257862	5.67813	1.36179e-08	6.2649e-07	Up	745	999	482	632	3377	1757	1857	1664	Erbin
ENSMUSG00000024483	1445.15	0.879786	0.155016	5.67545	1.38328e-08	6.34769e-07	No change	1170	1119	690	997	2569	1925	1592	1920	Ankhd1
ENSMUSG00000032279	26138.4	-0.58262	0.102813	-5.66681	1.4548e-08	6.65902e-07	No change	35273	30787	26795	28667	24194	23492	19271	21688	Idh3a
ENSMUSG00000002944	8585.28	0.706309	0.124717	5.66329	1.48501e-08	6.78019e-07	No change	6731	7194	5578	5753	14344	10432	8796	12024	Cd36
ENSMUSG00000034930	465.851	-0.830116	0.146748	-5.65675	1.54268e-08	7.02579e-07	No change	677	533	507	595	379	393	256	405	Rtkn
ENSMUSG00000056501	6195.66	1.92417	0.340193	5.65612	1.54831e-08	7.03376e-07	Up	2002	3041	1638	3343	8050	6530	14763	10657	Cebpb
ENSMUSG00000042129	379.793	2.25281	0.398327	5.65569	1.55222e-08	7.03389e-07	Up	105	178	73	157	637	390	1044	472	Rassf4
ENSMUSG00000020075	1616.78	1.34042	0.237371	5.64693	1.63334e-08	7.38304e-07	Up	939	1236	559	846	2954	1956	2609	2225	Ddx21
ENSMUSG00000005469	3588.83	-0.652904	0.115645	-5.64574	1.64476e-08	7.41616e-07	No change	4638	4399	3721	4229	3238	3363	2200	3105	Prkaca
ENSMUSG00000041638	2297.43	0.87713	0.155395	5.64452	1.65645e-08	7.45031e-07	No change	1545	1843	1330	1548	3137	2873	3127	3365	Gcn1
ENSMUSG00000003226	1787.22	1.26566	0.224267	5.64352	1.66605e-08	7.47494e-07	Up	1128	1384	689	903	4032	2397	2026	2420	Ranbp2
ENSMUSG00000110588	54.7947	3.27109	0.580021	5.63961	1.70434e-08	7.62786e-07	Up	12	3	6	19	109	46	161	89	Gm45774
ENSMUSG00000020806	1481.05	1.32829	0.235903	5.63067	1.79513e-08	8.01443e-07	Up	731	784	913	793	2809	1587	2456	2051	Rhbdf2
ENSMUSG00000029505	1114.89	0.825542	0.146666	5.62871	1.81564e-08	8.08605e-07	No change	711	930	669	796	1829	1402	1229	1624	Ep400
ENSMUSG00000069372	713.435	2.30262	0.409418	5.62412	1.86458e-08	8.28367e-07	Up	242	205	273	199	1052	667	2190	829	Ctxn3
ENSMUSG00000033735	936.211	-0.728013	0.129477	-5.62272	1.87975e-08	8.33066e-07	No change	1160	1254	1008	1091	781	832	574	814	Spr
ENSMUSG00000005973	212.504	-0.943218	0.167823	-5.62032	1.9061e-08	8.4268e-07	No change	275	303	227	278	168	174	111	168	Rcn1
ENSMUSG00000034685	115.005	-1.54377	0.274721	-5.61941	1.91616e-08	8.45066e-07	Down	203	131	115	220	73	68	38	74	Fam171a2
ENSMUSG00000031990	310.981	-1.00578	0.17924	-5.61138	2.00723e-08	8.83084e-07	Down	462	357	373	414	226	250	147	262	Jam3
ENSMUSG00000054978	876.956	-2.32942	0.415473	-5.60668	2.06244e-08	9.05175e-07	Down	1453	1642	1240	1325	456	397	57	384	Kbtbd13
ENSMUSG00000020220	1788.1	0.752649	0.134305	5.60404	2.09418e-08	9.16887e-07	No change	1337	1553	1050	1227	2950	2379	1896	2359	Vps13d
ENSMUSG00000035569	3943.72	1.01173	0.180585	5.60251	2.11265e-08	9.2068e-07	Up	2422	3246	1907	2576	7542	5414	4572	5006	Ankrd11
ENSMUSG00000020067	12671.1	0.824093	0.147094	5.60249	2.113e-08	9.2068e-07	No change	8999	10510	7112	8855	18309	15634	16867	17364	Mypn
ENSMUSG00000018882	1636.9	-0.687565	0.122789	-5.59957	2.14889e-08	9.34073e-07	No change	2276	1829	1722	1999	1413	1394	1208	1281	Mrpl45
ENSMUSG00000017999	617.11	1.2516	0.224029	5.58678	2.31314e-08	9.98361e-07	Up	417	380	275	349	1141	633	1023	853	Ddx27
ENSMUSG00000041040	348.187	1.38432	0.247786	5.58677	2.31331e-08	9.98361e-07	Up	170	246	143	189	596	579	293	712	Fam117b
ENSMUSG00000086555	9.16586	-6.72132	1.20302	-5.58704	2.30978e-08	9.98361e-07	Down	21	21	10	20	0	0	0	0	Gm13446
ENSMUSG00000022440	333.586	-1.61673	0.289931	-5.57627	2.4573e-08	1.05798e-06	Down	525	352	415	654	229	137	95	254	C1qtnf6
ENSMUSG00000039316	807.014	-0.75292	0.135064	-5.57454	2.48191e-08	1.06604e-06	No change	1039	966	789	1133	678	688	533	651	Rftn1
ENSMUSG00000030614	739.778	-0.764059	0.137102	-5.57292	2.50506e-08	1.07345e-06	No change	1058	889	753	917	629	677	429	604	Tmem126b
ENSMUSG00000065529	84.9738	1.38734	0.249211	5.56693	2.59268e-08	1.10837e-06	Up	48	38	48	47	142	126	91	168	Mir22
ENSMUSG00000026837	1395.12	-1.8005	0.323453	-5.56649	2.59924e-08	1.10856e-06	Down	2211	1797	1540	2872	872	657	242	969	Col5a1
ENSMUSG00000039405	2293.28	-1.0029	0.180332	-5.56142	2.67581e-08	1.13854e-06	Down	3248	3436	2292	2925	1963	2022	1155	1389	Prss23
ENSMUSG00000021223	110.492	-2.82369	0.507919	-5.55932	2.70824e-08	1.14964e-06	Down	306	177	135	146	42	47	3	29	Papln
ENSMUSG00000026114	39.8923	-2.43998	0.439504	-5.55167	2.82959e-08	1.19619e-06	Down	66	81	45	70	18	14	16	4	Cnga3
ENSMUSG00000037706	3149.8	-0.534338	0.0962498	-5.55157	2.8311e-08	1.19619e-06	No change	3795	3588	3276	3734	3070	2733	2360	2753	Cd81
ENSMUSG00000016757	317.351	-0.97902	0.176541	-5.54556	2.93007e-08	1.23513e-06	No change	441	453	310	434	269	267	153	227	Ttll12
ENSMUSG00000022186	10533.2	-0.893027	0.161187	-5.54032	3.01914e-08	1.26972e-06	No change	12820	14697	12050	13248	9349	9134	5070	8153	Oxct1
ENSMUSG00000040715	1613.08	1.63966	0.296025	5.53893	3.04333e-08	1.27693e-06	Up	754	1064	525	711	3100	1938	3310	1767	Rsc1a1
ENSMUSG00000073600	2500.16	0.985687	0.177986	5.538	3.05939e-08	1.2807e-06	No change	1662	1887	1199	1774	4584	2743	3232	3575	Prob1
ENSMUSG00000025486	767.329	-1.00899	0.182396	-5.53185	3.16878e-08	1.32344e-06	Down	1034	910	961	1043	660	589	491	415	Sirt3
ENSMUSG00000022241	1636.09	0.773513	0.139898	5.52911	3.21859e-08	1.34115e-06	No change	1326	1331	936	1103	2641	2419	1742	1996	Tars
ENSMUSG00000032523	4109.05	-0.967045	0.175074	-5.52363	3.32065e-08	1.37696e-06	No change	4692	4897	5824	5344	3050	3075	2707	2898	Hhatl
ENSMUSG00000038763	8033.6	0.850122	0.153899	5.52388	3.3159e-08	1.37696e-06	No change	5163	6479	4429	6117	12027	10577	10400	10585	Alpk3
ENSMUSG00000031910	74.8479	-1.73295	0.313754	-5.52328	3.32731e-08	1.37696e-06	Down	117	87	134	102	54	36	20	40	Has3
ENSMUSG00000040506	1306.78	0.696773	0.126316	5.5161	3.46598e-08	1.43108e-06	No change	1056	1051	818	941	1809	1538	1466	2053	Ambra1
ENSMUSG00000043639	3704.96	1.15784	0.210005	5.51341	3.51949e-08	1.44987e-06	Up	2246	3071	1493	2135	6374	4503	5407	5300	Rbm20
ENSMUSG00000023088	1818.44	0.729715	0.132443	5.50965	3.59546e-08	1.47781e-06	No change	1394	1429	1210	1254	2629	2337	1773	2971	Abcc1
ENSMUSG00000019864	948.729	-1.01353	0.184175	-5.50306	3.73245e-08	1.53064e-06	Down	1425	1216	1023	1262	589	822	625	598	Rtn4ip1
ENSMUSG00000022180	822.518	1.84451	0.335299	5.50109	3.77444e-08	1.54437e-06	Up	338	344	266	440	1585	606	1807	1337	Slc7a8
ENSMUSG00000048003	82.5637	2.77067	0.503822	5.4993	3.81302e-08	1.55664e-06	Up	22	28	7	26	70	113	230	167	Catsper4
ENSMUSG00000034940	1468.92	0.882668	0.160552	5.4977	3.8477e-08	1.56727e-06	No change	1201	922	824	1068	2302	2459	1439	1941	Synrg
ENSMUSG00000026466	3963.86	1.39115	0.253099	5.49648	3.87451e-08	1.57465e-06	Up	1842	2161	2635	1676	8478	6003	3456	7029	Tor1aip1
ENSMUSG00000037851	2592	0.799916	0.145626	5.49295	3.95276e-08	1.60286e-06	No change	2087	2167	1555	1535	3659	3397	3258	3578	Iars
ENSMUSG00000020130	1568.11	1.81749	0.331258	5.48663	4.09667e-08	1.65751e-06	Up	616	834	528	706	3376	1495	3549	1677	Tbc1d15
ENSMUSG00000022332	344.674	-0.912656	0.166467	-5.48251	4.19327e-08	1.69281e-06	No change	482	417	364	481	235	255	247	268	Khdrbs3
ENSMUSG00000058914	57.4283	-3.05199	0.557015	-5.47919	4.27274e-08	1.72106e-06	Down	128	87	59	129	21	18	0	16	C1qtnf3
ENSMUSG00000026234	3963.87	0.928523	0.169532	5.47699	4.32633e-08	1.73878e-06	No change	2900	3238	1781	2743	6839	5066	4913	5260	Ncl
ENSMUSG00000099411	368.519	-1.47541	0.269627	-5.47205	4.44867e-08	1.784e-06	Down	615	576	420	498	206	312	172	131	2310015D24Rik
ENSMUSG00000043439	86.7506	1.39729	0.255381	5.47138	4.46539e-08	1.78675e-06	Up	47	47	36	55	161	97	125	151	Epop
ENSMUSG00000045211	658.198	1.38549	0.253417	5.46722	4.57159e-08	1.82521e-06	Up	390	308	377	325	718	888	1111	1236	Nudt18
ENSMUSG00000010122	1505.62	-1.15366	0.211048	-5.46633	4.59442e-08	1.8303e-06	Down	2546	1821	1794	1904	732	1067	997	1098	Slc47a1
ENSMUSG00000030161	4042.26	2.33144	0.4266	5.46516	4.62481e-08	1.83836e-06	Up	1213	1310	1242	1387	6362	2835	12942	4744	Gabarapl1
ENSMUSG00000039208	190.001	-1.13891	0.208701	-5.45712	4.8391e-08	1.91933e-06	Down	262	261	203	286	138	129	131	100	Metrnl
ENSMUSG00000017421	2427.45	0.689142	0.126312	5.45588	4.87319e-08	1.92745e-06	No change	2095	1891	1557	1668	3904	2826	2878	3112	Zfp207
ENSMUSG00000028430	1263.07	0.713388	0.130763	5.4556	4.88084e-08	1.92745e-06	No change	1070	1021	723	910	1962	1536	1526	1624	Nol6
ENSMUSG00000103034	245.38	1.39492	0.256009	5.4487	5.07385e-08	1.99069e-06	Up	144	112	150	112	359	298	437	384	Gm8797
ENSMUSG00000062234	776.907	0.672399	0.123405	5.4487	5.07392e-08	1.99069e-06	No change	682	592	479	574	1149	921	930	1043	Gak
ENSMUSG00000022414	812.313	-0.68054	0.124897	-5.44881	5.0709e-08	1.99069e-06	No change	1084	886	876	1023	761	704	549	639	Tab1
ENSMUSG00000078202	585.841	-0.987339	0.181263	-5.44701	5.1224e-08	2.00537e-06	No change	983	689	550	823	459	449	284	493	Nrarp
ENSMUSG00000027204	981.458	-1.75175	0.322029	-5.43972	5.33648e-08	2.08256e-06	Down	1972	994	1116	1826	855	507	249	359	Fbn1
ENSMUSG00000048126	1951.68	-1.74059	0.320013	-5.43913	5.35404e-08	2.08256e-06	Down	3005	3226	1864	3625	1323	1210	339	1077	Col6a3
ENSMUSG00000034243	921.237	1.28139	0.235584	5.43922	5.35134e-08	2.08256e-06	Up	540	623	321	614	1911	1505	803	1445	Golgb1
ENSMUSG00000041130	1644.4	0.787205	0.144838	5.43509	5.47696e-08	2.12581e-06	No change	1238	1303	1012	1118	2462	1936	2200	2171	Zfp598
ENSMUSG00000022528	776.578	-1.23815	0.227959	-5.43148	5.58899e-08	2.16466e-06	Down	1163	802	783	1489	493	453	408	611	Hes1
ENSMUSG00000005312	2897.9	0.828241	0.152788	5.42086	5.93121e-08	2.29231e-06	No change	2298	2222	1568	2037	4628	3329	3893	3794	Ubqln1
ENSMUSG00000032376	607.434	1.48151	0.273364	5.41954	5.97532e-08	2.30444e-06	Up	308	347	269	314	1084	542	1178	918	Usp3
ENSMUSG00000086938	421.938	2.68036	0.49465	5.41871	6.00319e-08	2.31027e-06	Up	110	109	101	119	444	254	1506	664	4930481A15Rik
ENSMUSG00000005625	7150.6	1.61637	0.298351	5.4177	6.03718e-08	2.31843e-06	Up	3596	3165	3574	3176	9767	7041	16134	11137	Psmd4
ENSMUSG00000029683	10955.2	1.77689	0.328107	5.41558	6.10892e-08	2.34102e-06	Up	4754	4283	4530	5483	12775	13759	27736	14054	Lmod2
ENSMUSG00000023032	130.777	1.69687	0.313416	5.41409	6.16003e-08	2.35563e-06	Up	38	58	63	76	205	165	170	312	Slc4a8
ENSMUSG00000002455	1718.21	0.973281	0.179783	5.41364	6.1757e-08	2.35665e-06	No change	1110	1294	929	1156	2672	1910	2548	2430	Prpf6
ENSMUSG00000103409	160.069	-1.47825	0.273153	-5.41179	6.23981e-08	2.37611e-06	Down	246	186	252	220	110	114	44	98	Lsmem2
ENSMUSG00000038463	267.273	-1.1204	0.207122	-5.40937	6.32469e-08	2.39835e-06	Down	377	367	344	325	212	210	100	205	Olfml2b
ENSMUSG00000107283	566.177	-0.835607	0.154465	-5.40968	6.3139e-08	2.39835e-06	No change	730	685	653	733	498	415	296	538	Mpv17
ENSMUSG00000051730	230.725	-0.896431	0.165863	-5.40463	6.49423e-08	2.4575e-06	No change	365	276	269	254	181	180	141	183	Mettl5
ENSMUSG00000032816	964.844	-1.07509	0.199027	-5.40172	6.60067e-08	2.49258e-06	Down	1233	1292	1072	1461	813	698	372	808	Igdcc4
ENSMUSG00000036438	4151.17	-0.904485	0.167729	-5.39255	6.94638e-08	2.61767e-06	No change	6024	5143	4264	5591	3931	3550	1932	3052	Calm2
ENSMUSG00000068220	6265.79	-0.705142	0.131141	-5.37699	7.57426e-08	2.84836e-06	No change	7587	6823	7713	7702	5531	5028	4174	5525	Lgals1
ENSMUSG00000032855	1879.22	0.60721	0.112957	5.37559	7.63324e-08	2.8646e-06	No change	1554	1565	1245	1406	2745	2372	1795	2798	Pkd1
ENSMUSG00000008450	1509.89	-0.729432	0.135827	-5.3703	7.86074e-08	2.94388e-06	No change	1966	1728	1708	1868	1152	1348	1021	1283	Nutf2
ENSMUSG00000054034	285.396	-1.08661	0.20241	-5.36833	7.9468e-08	2.96997e-06	Down	404	359	370	362	167	251	155	199	Tceal5
ENSMUSG00000027244	2031.07	1.11862	0.208519	5.36461	8.11255e-08	3.01328e-06	Up	1320	1308	1112	1212	3009	2345	3515	2679	Atg13
ENSMUSG00000034881	57.2784	-1.73549	0.323487	-5.36494	8.09782e-08	3.01328e-06	Down	93	58	105	80	31	27	25	29	Tbxa2r
ENSMUSG00000015843	1691.74	-0.974423	0.181619	-5.36521	8.08529e-08	3.01328e-06	No change	2405	2489	1949	1841	1302	1556	934	1055	Rxrg
ENSMUSG00000035673	589.537	0.824485	0.153708	5.36396	8.14189e-08	3.018e-06	No change	519	417	355	363	927	704	758	798	Sbno2
ENSMUSG00000104694	39.6801	2.88323	0.538275	5.35643	8.4882e-08	3.13994e-06	Up	17	2	8	10	47	57	80	107	Gm43797
ENSMUSG00000025648	1676.56	1.43197	0.267366	5.35585	8.51562e-08	3.14367e-06	Up	929	1066	685	844	3837	2572	1133	3209	Pfkfb4
ENSMUSG00000017428	3616.73	1.268	0.236846	5.35367	8.61894e-08	3.17534e-06	Up	2168	2402	1932	1695	5631	4024	6654	4882	Psmd11
ENSMUSG00000031431	6169.88	1.0782	0.201431	5.35271	8.66467e-08	3.18572e-06	Up	4483	4393	3121	3431	7110	9997	9200	8535	Tsc22d3
ENSMUSG00000031832	390.802	0.802179	0.150145	5.3427	9.15735e-08	3.36004e-06	No change	295	264	259	281	516	517	496	563	Taf1c
ENSMUSG00000031217	667.781	1.12169	0.209969	5.34215	9.18517e-08	3.36344e-06	Up	386	444	375	415	850	791	1054	1123	Efnb1
ENSMUSG00000064145	2532.81	0.815854	0.153048	5.33072	9.78226e-08	3.57486e-06	No change	1621	2209	1482	1782	4119	3462	2854	3315	Arih2
ENSMUSG00000032479	9010.8	0.991031	0.185964	5.32916	9.86706e-08	3.5986e-06	No change	5289	7675	4708	5676	14820	14738	8654	13213	Map4
ENSMUSG00000030123	3211.41	-1.05506	0.198016	-5.32818	9.92023e-08	3.61073e-06	Down	4604	4211	3437	4570	2736	2692	1219	2385	Plxnd1
ENSMUSG00000026083	2423.62	0.628451	0.118212	5.31629	1.05906e-07	3.84698e-06	No change	2076	1976	1607	1721	3753	3147	2717	2879	Eif5b
ENSMUSG00000038170	89287.9	1.18672	0.223312	5.31415	1.07154e-07	3.88456e-06	Up	51357	75569	34011	51764	164714	151924	98128	115753	Pde4dip
ENSMUSG00000020115	494.459	1.02622	0.193157	5.31287	1.0791e-07	3.90414e-06	Up	352	381	225	312	980	562	585	715	Tbk1
ENSMUSG00000019951	508.107	1.46176	0.275224	5.31116	1.08931e-07	3.93325e-06	Up	313	306	166	275	1164	531	840	619	Uhrf1bp1l
ENSMUSG00000004393	1753.6	1.6196	0.305165	5.30728	1.11271e-07	4.00974e-06	Up	857	776	878	794	2199	1901	4048	2619	Ddx56
ENSMUSG00000020034	3047.57	2.12268	0.400236	5.30357	1.13557e-07	4.0759e-06	Up	1028	1093	987	1277	4582	2593	9228	3396	Tcp11l2
ENSMUSG00000056153	621.968	1.234	0.232657	5.30393	1.13335e-07	4.0759e-06	Up	411	489	209	347	1259	843	801	820	Socs6
ENSMUSG00000021070	53.904	1.51997	0.286638	5.30276	1.14067e-07	4.08614e-06	Up	29	36	23	20	91	89	76	82	Bdkrb2
ENSMUSG00000021798	91581.3	-0.705332	0.133123	-5.29833	1.16864e-07	4.17807e-06	No change	140538	103071	93278	104849	76957	81548	63742	72296	Ldb3
ENSMUSG00000020044	5004.62	1.07077	0.202286	5.29334	1.20104e-07	4.28546e-06	Up	2736	4173	2425	3167	7634	6007	5868	9405	Timp3
ENSMUSG00000035139	643.038	0.948621	0.179278	5.29135	1.21419e-07	4.32384e-06	No change	444	485	353	419	1105	669	870	945	Secisbp2
ENSMUSG00000039480	211.247	1.29665	0.245083	5.29067	1.21871e-07	4.33143e-06	Up	157	129	86	106	442	265	316	249	Nt5dc1
ENSMUSG00000015597	400.286	0.910762	0.172261	5.28712	1.24258e-07	4.40762e-06	No change	275	282	231	288	698	560	353	645	Zfp318
ENSMUSG00000051671	550.318	-0.843222	0.159859	-5.27479	1.32909e-07	4.7053e-06	No change	691	613	695	715	446	395	399	421	Coa6
ENSMUSG00000019132	2711.89	0.920502	0.174574	5.27286	1.34312e-07	4.74571e-06	No change	2077	1885	1524	1792	5264	2823	3377	3684	BC005537
ENSMUSG00000025040	432.397	-0.920218	0.17464	-5.26923	1.36997e-07	4.83113e-06	No change	606	573	436	584	421	345	201	323	Fundc1
ENSMUSG00000039960	1001.21	1.57661	0.299297	5.26771	1.38137e-07	4.84395e-06	Up	516	567	428	435	1527	950	2236	1432	Rhou
ENSMUSG00000028821	1432.4	0.72701	0.138013	5.26768	1.38162e-07	4.84395e-06	No change	1158	1015	1001	991	2264	1625	1770	1906	Syf2
ENSMUSG00000028423	1113.56	0.622576	0.118173	5.26833	1.37669e-07	4.84395e-06	No change	880	895	786	825	1730	1292	1158	1586	Nfx1
ENSMUSG00000031812	6915.05	1.40734	0.267314	5.26475	1.40379e-07	4.9122e-06	Up	3837	3428	3837	3442	9679	7316	14188	10094	Map1lc3b
ENSMUSG00000071342	334.426	-1.75522	0.333771	-5.25875	1.45036e-07	5.05564e-06	Down	450	612	434	496	183	266	62	152	Lsmem1
ENSMUSG00000027230	232.491	-1.66746	0.317075	-5.25889	1.44924e-07	5.05564e-06	Down	412	300	242	427	201	104	50	136	Creb3l1
ENSMUSG00000037958	404.346	0.935056	0.177848	5.25763	1.45924e-07	5.07682e-06	No change	318	296	173	299	663	507	499	587	Nsrp1
ENSMUSG00000021061	9020.83	0.855535	0.162866	5.253	1.49638e-07	5.19606e-06	No change	5891	8044	4902	6057	13962	13518	10182	11697	Sptb
ENSMUSG00000003541	411.26	1.57351	0.299776	5.24894	1.52981e-07	5.30197e-06	Up	173	178	174	271	666	365	632	944	Ier3
ENSMUSG00000040265	290.555	1.38291	0.263715	5.24394	1.57181e-07	5.42983e-06	Up	110	231	121	160	590	411	309	501	Dnm3
ENSMUSG00000051346	1077.49	-0.614539	0.117192	-5.24384	1.57269e-07	5.42983e-06	No change	1451	1163	1140	1291	936	936	768	969	Spryd4
ENSMUSG00000062694	2448.41	-0.798976	0.152589	-5.23612	1.63989e-07	5.64034e-06	No change	3266	2557	3018	3127	1832	2025	1588	2124	Cav3
ENSMUSG00000001052	1147.66	0.732814	0.139953	5.23613	1.63982e-07	5.64034e-06	No change	934	960	694	760	1889	1346	1356	1500	Sec24b
ENSMUSG00000031960	5421.55	0.788574	0.150673	5.23367	1.66181e-07	5.70493e-06	No change	4119	4244	3462	3552	7604	6342	7444	7446	Aars
ENSMUSG00000023118	5891.18	0.860915	0.164656	5.22856	1.70834e-07	5.85356e-06	No change	3970	4784	3479	3945	7874	7397	8307	8249	Sympk
ENSMUSG00000025006	1426.94	1.96686	0.376433	5.22498	1.74172e-07	5.95669e-06	Up	458	899	305	608	2393	1880	3504	1479	Sorbs1
ENSMUSG00000006850	514.536	1.34664	0.257921	5.22115	1.77813e-07	6.06975e-06	Up	280	249	256	334	708	597	990	752	Tmco6
ENSMUSG00000045983	19880.2	0.62633	0.120048	5.21733	1.81519e-07	6.18463e-06	No change	15869	17714	11655	15499	28685	25685	21737	26357	Eif4g1
ENSMUSG00000034543	689.517	0.833684	0.159904	5.21365	1.85156e-07	6.29671e-06	No change	502	585	374	465	1204	867	684	1042	Morc2a
ENSMUSG00000021819	2457.06	0.808138	0.155151	5.20873	1.90143e-07	6.44954e-06	No change	1836	1682	1611	1765	3622	2724	3377	3435	Zswim8
ENSMUSG00000038895	288.061	0.916136	0.175901	5.20824	1.90641e-07	6.44954e-06	No change	257	171	167	181	410	365	367	450	Zfp653
ENSMUSG00000009647	1026.62	-0.718248	0.137908	-5.20816	1.90718e-07	6.44954e-06	No change	1486	1140	1129	1193	915	935	603	862	Mcu
ENSMUSG00000002058	131.829	-1.07489	0.206458	-5.20632	1.92619e-07	6.50169e-06	Down	170	184	154	183	124	76	65	100	Unc119
ENSMUSG00000020385	1291.35	0.988473	0.190019	5.20196	1.97198e-07	6.64388e-06	No change	922	637	866	902	2038	1519	1776	1914	Clk4
ENSMUSG00000026817	40439.7	-0.788155	0.151529	-5.20135	1.97849e-07	6.65346e-06	No change	49972	53726	46092	47782	34297	38818	23273	30002	Ak1
ENSMUSG00000056999	4084.57	0.555661	0.106886	5.19863	2.00765e-07	6.739e-06	No change	3518	3540	2624	3158	6213	5118	3916	5559	Ide
ENSMUSG00000028954	2177.51	0.865521	0.166508	5.19808	2.01358e-07	6.74005e-06	No change	1441	1682	1396	1428	3480	2432	2992	2952	Nub1
ENSMUSG00000051355	748.673	-0.892692	0.171741	-5.19791	2.01539e-07	6.74005e-06	No change	966	1011	822	965	658	688	364	539	Commd1
ENSMUSG00000001151	2591.88	0.847285	0.163032	5.19704	2.02486e-07	6.75923e-06	No change	1620	2214	1508	1813	3714	3147	3092	4180	Pcnt
ENSMUSG00000002769	118.832	2.59485	0.499694	5.19288	2.07065e-07	6.89938e-06	Up	23	26	54	23	115	140	348	213	Gnmt
ENSMUSG00000002228	1659.03	-0.893432	0.172086	-5.19177	2.08308e-07	6.92804e-06	No change	2441	1879	1926	2101	1493	1361	748	1410	Ppm1j
ENSMUSG00000024991	4205.68	1.22854	0.236718	5.1899	2.10411e-07	6.9776e-06	Up	2487	3363	1609	2361	8078	4857	6536	5380	Eif3a
ENSMUSG00000047446	714.036	0.635857	0.122522	5.18976	2.10568e-07	6.9776e-06	No change	650	555	424	548	1036	983	737	944	Arl4a
ENSMUSG00000024778	204.697	1.14396	0.220448	5.18926	2.11127e-07	6.98336e-06	Up	142	136	122	93	306	258	234	405	Fas
ENSMUSG00000030530	2717	1.02169	0.196968	5.18705	2.13649e-07	7.03048e-06	Up	1802	2081	1376	1702	4840	3340	4042	3092	Furin
ENSMUSG00000050212	322.089	-1.02482	0.197558	-5.18743	2.1322e-07	7.03048e-06	Down	413	353	379	520	288	238	155	231	Eva1b
ENSMUSG00000038286	592.317	-0.709614	0.136806	-5.18699	2.13715e-07	7.03048e-06	No change	703	812	581	751	515	473	383	543	Bphl
ENSMUSG00000035828	3244.54	1.77976	0.343622	5.17942	2.22576e-07	7.29549e-06	Up	1108	1523	1566	1381	4061	3218	8027	5065	Pim3
ENSMUSG00000014846	1129.35	-1.50648	0.290845	-5.17965	2.22297e-07	7.29549e-06	Down	2285	1324	1099	1848	465	502	506	1024	Tppp3
ENSMUSG00000024049	40921.5	0.754519	0.145752	5.17675	2.25787e-07	7.3874e-06	No change	32286	35019	22756	28427	55926	57465	51141	51799	Myom1
ENSMUSG00000024007	289.257	-1.31487	0.254112	-5.17438	2.28675e-07	7.46839e-06	Down	470	325	390	408	146	258	120	180	Ppil1
ENSMUSG00000074063	995.643	1.96925	0.380633	5.17363	2.29595e-07	7.47153e-06	Up	359	526	482	178	2410	827	1779	1710	Osgin1
ENSMUSG00000030870	1055.04	0.939538	0.181595	5.17382	2.29359e-07	7.47153e-06	No change	759	800	539	713	1742	1146	1519	1435	Ubfd1
ENSMUSG00000020173	1416.3	-0.716419	0.138528	-5.17165	2.32033e-07	7.53732e-06	No change	1823	1631	1605	1737	1331	1242	774	1253	Cobl
ENSMUSG00000029086	151.647	1.40146	0.271089	5.16974	2.34423e-07	7.60134e-06	Up	74	108	72	68	332	207	134	285	Prom1
ENSMUSG00000021273	6235.01	1.54685	0.299456	5.16552	2.39767e-07	7.76073e-06	Up	3127	2978	3225	2876	8523	5804	13742	9973	Fdft1
ENSMUSG00000091996	62.0549	-1.53294	0.297046	-5.16061	2.46145e-07	7.94448e-06	Down	102	64	81	109	31	37	33	33	BC049352
ENSMUSG00000031077	182.316	-0.875233	0.169603	-5.16048	2.4632e-07	7.94448e-06	No change	251	244	190	231	166	119	104	162	Fadd
ENSMUSG00000029528	2949	0.729325	0.141355	5.15955	2.4755e-07	7.96996e-06	No change	2278	2453	1703	2182	5006	3445	3452	3752	Pxn
ENSMUSG00000007888	143.589	-1.23952	0.240299	-5.15825	2.4927e-07	8.01113e-06	Down	242	184	166	192	84	69	78	132	Crlf1
ENSMUSG00000021226	968.239	1.85552	0.359744	5.15788	2.49757e-07	8.01256e-06	Up	655	322	314	356	1864	669	2079	1696	Acot2
ENSMUSG00000007950	993.28	-0.769639	0.149249	-5.15674	2.51284e-07	8.04731e-06	No change	1399	1203	1067	1184	901	921	625	675	Abhd8
ENSMUSG00000061306	2157.4	-0.745048	0.144512	-5.15563	2.52776e-07	8.08082e-06	No change	3022	2671	2244	2546	1758	1635	1745	1624	Slc38a10
ENSMUSG00000105245	138.023	1.23027	0.238879	5.15019	2.60219e-07	8.3041e-06	Up	76	79	69	94	192	187	228	199	Gm31305
ENSMUSG00000058799	1796.9	0.931731	0.180938	5.14946	2.61235e-07	8.32187e-06	No change	1391	1189	912	1319	2869	2050	2655	2324	Nap1l1
ENSMUSG00000056724	440.918	0.747198	0.145168	5.14712	2.64511e-07	8.41146e-06	No change	324	322	303	320	671	632	506	533	Nbeal2
ENSMUSG00000036492	29.7307	2.69461	0.523918	5.14318	2.7012e-07	8.57477e-06	Up	4	3	11	12	59	51	62	42	Rnf39
ENSMUSG00000028145	238.433	-0.880888	0.17146	-5.13756	2.78333e-07	8.82006e-06	No change	369	277	234	323	176	174	160	200	Them4
ENSMUSG00000021282	2067.36	1.22412	0.238296	5.13699	2.79173e-07	8.82059e-06	Up	1502	1422	777	1160	3350	4074	1707	3348	Eif5
ENSMUSG00000020695	372.083	-1.06756	0.207823	-5.13689	2.79324e-07	8.82059e-06	Down	523	461	381	591	285	293	150	308	Mrc2
ENSMUSG00000015053	702.078	0.951105	0.185333	5.13186	2.86889e-07	9.02926e-06	No change	449	534	427	436	1119	741	983	1062	Gata2
ENSMUSG00000021832	3025.95	0.910664	0.177454	5.13184	2.86928e-07	9.02926e-06	No change	2487	2264	1602	1838	5073	3336	4266	3983	Psmc6
ENSMUSG00000042354	974.441	1.37401	0.267812	5.1305	2.88974e-07	9.0779e-06	Up	521	643	430	508	1902	928	1799	1245	Gnl3
ENSMUSG00000019080	462.029	-0.872655	0.170163	-5.12835	2.92295e-07	9.16634e-06	No change	627	503	600	568	345	396	268	378	Mfsd3
ENSMUSG00000085819	13.0557	4.28659	0.835953	5.12779	2.93165e-07	9.17774e-06	Up	2	3	0	0	24	31	19	32	Ube4bos1
ENSMUSG00000058173	360.008	-1.21316	0.23661	-5.12725	2.94004e-07	9.18813e-06	Down	417	444	570	484	227	269	149	284	Smco4
ENSMUSG00000031438	392.839	-0.822341	0.160411	-5.12648	2.95209e-07	9.20991e-06	No change	516	548	403	480	370	337	202	310	Rnf128
ENSMUSG00000002625	1194.91	0.864902	0.16873	5.12596	2.96027e-07	9.21956e-06	No change	825	862	711	876	2043	1250	1578	1666	Akap8l
ENSMUSG00000078566	5764.53	1.09284	0.213233	5.1251	2.97388e-07	9.24605e-06	Up	4235	3295	3393	3309	10351	5436	8805	8505	Bnip3
ENSMUSG00000023150	2982.05	0.99863	0.19494	5.12275	3.01112e-07	9.3458e-06	No change	1938	2336	1511	1934	4922	3348	4545	3863	Ivns1abp
ENSMUSG00000029686	2863.71	0.808809	0.157927	5.12142	3.03239e-07	9.37971e-06	No change	2094	2182	1791	1979	4268	3160	3984	3917	Cul1
ENSMUSG00000018921	925.151	0.683648	0.133487	5.12147	3.03164e-07	9.37971e-06	No change	683	697	647	709	1406	1042	1041	1363	Pelp1
ENSMUSG00000025280	419.826	0.604457	0.118042	5.12072	3.04372e-07	9.39871e-06	No change	359	323	278	331	633	521	438	567	Polr3a
ENSMUSG00000049086	355.393	-0.765281	0.149607	-5.11528	3.13282e-07	9.65741e-06	No change	430	416	433	442	330	273	213	309	Bmyc
ENSMUSG00000030451	2724.33	0.988913	0.193413	5.11295	3.17167e-07	9.76055e-06	No change	1687	2436	1194	1793	4726	3710	3215	3785	Herc2
ENSMUSG00000073375	6682.39	1.14549	0.224081	5.11193	3.18881e-07	9.79666e-06	Up	3766	4994	3786	3484	9287	7191	10793	11173	Lrrc30
ENSMUSG00000043557	958.547	-2.42381	0.474228	-5.11106	3.20349e-07	9.82511e-06	Down	1303	2426	945	1625	587	503	90	152	Mdga1
ENSMUSG00000106981	66.3362	-1.46368	0.286411	-5.1104	3.2147e-07	9.84284e-06	Down	109	88	91	89	51	43	18	41	Gm45495
ENSMUSG00000047731	4859.73	1.28073	0.250691	5.1088	3.2421e-07	9.89442e-06	Up	2607	3407	2472	2452	6529	5930	9344	6537	Wbp1l
ENSMUSG00000056493	1363.87	1.22292	0.239376	5.10878	3.24246e-07	9.89442e-06	Up	638	1137	568	828	2402	1842	2052	1741	Foxk1
ENSMUSG00000024594	2109.34	1.11373	0.218041	5.10788	3.2579e-07	9.92484e-06	Up	1434	1381	1166	1179	3026	2211	3630	3126	Prrc1
ENSMUSG00000029661	7149.52	-2.00064	0.391835	-5.10581	3.29376e-07	1.00009e-05	Down	10866	8637	9538	15084	3402	3175	800	5253	Col1a2
ENSMUSG00000006517	375.977	0.922065	0.180592	5.1058	3.2939e-07	1.00009e-05	No change	279	242	243	238	554	514	540	454	Mvd
ENSMUSG00000018401	595.161	1.18259	0.231759	5.10268	3.3488e-07	1.01506e-05	Up	417	395	249	361	1416	756	547	881	Mtmr4
ENSMUSG00000036693	933.769	1.03681	0.203243	5.10134	3.37263e-07	1.02057e-05	Up	626	632	477	638	1453	1042	1519	1226	Nop14
ENSMUSG00000038732	44.9561	-1.97025	0.386386	-5.09918	3.41127e-07	1.03055e-05	Down	74	70	60	74	25	22	5	28	Mboat1
ENSMUSG00000098134	477.925	1.19399	0.234176	5.09868	3.42027e-07	1.03154e-05	Up	343	343	231	215	840	506	764	685	Rnf113a2
ENSMUSG00000024501	310.143	-1.24281	0.243772	-5.09824	3.42821e-07	1.03222e-05	Down	513	364	344	475	237	256	101	203	Dpysl3
ENSMUSG00000030816	1614.43	0.510198	0.100101	5.09684	3.45371e-07	1.03817e-05	No change	1383	1421	1096	1261	2336	1922	1702	2109	Rnf40
ENSMUSG00000028809	1627.69	0.674152	0.132387	5.09227	3.53802e-07	1.06176e-05	No change	1403	1147	1078	1231	2484	1880	1626	2580	Srrm1
ENSMUSG00000018076	1016	1.32159	0.259609	5.09068	3.56788e-07	1.06718e-05	Up	598	790	349	535	2197	1434	1439	1094	Med13l
ENSMUSG00000020802	1923.68	0.841239	0.165242	5.09093	3.56302e-07	1.06718e-05	No change	1611	1322	1196	1216	2946	2033	2612	2825	Ube2o
ENSMUSG00000029557	219.342	-1.23545	0.242821	-5.08791	3.62039e-07	1.08111e-05	Down	313	261	312	297	148	195	84	133	Mrm2
ENSMUSG00000005362	969.367	1.13294	0.222701	5.08729	3.63219e-07	1.08285e-05	Up	700	827	435	411	1775	1271	1213	1414	Crbn
ENSMUSG00000021702	3844.13	-0.747392	0.146949	-5.08607	3.65559e-07	1.08803e-05	No change	5202	3799	4176	5449	3325	3015	2513	3352	Thbs4
ENSMUSG00000029169	1366.2	0.738461	0.145209	5.08549	3.66672e-07	1.08881e-05	No change	1206	1094	767	925	2277	1649	1612	1724	Dhx15
ENSMUSG00000035597	496.498	0.768405	0.151103	5.08531	3.67023e-07	1.08881e-05	No change	423	368	326	307	761	664	473	785	Prpf39
ENSMUSG00000021536	2152.35	0.700875	0.137873	5.0835	3.70552e-07	1.09749e-05	No change	1528	1888	1382	1537	2867	2951	2468	2986	Adcy2
ENSMUSG00000009535	847.579	0.747893	0.147142	5.08279	3.71935e-07	1.09979e-05	No change	705	639	583	520	1416	970	930	1223	Rnmt
ENSMUSG00000031149	177.946	-1.00433	0.197777	-5.07808	3.81269e-07	1.12555e-05	Down	248	207	227	232	112	133	122	130	Praf2
ENSMUSG00000020782	312.963	0.847329	0.166875	5.07762	3.82184e-07	1.12642e-05	No change	241	246	191	189	536	464	303	423	Llgl2
ENSMUSG00000039252	73.4179	-2.19349	0.432181	-5.0754	3.8669e-07	1.13785e-05	Down	122	109	78	161	47	22	7	41	Lgi2
ENSMUSG00000029131	3364.3	1.046	0.206167	5.07356	3.90449e-07	1.14705e-05	Up	2241	2418	1757	2096	5100	3872	5640	4244	Dnajb6
ENSMUSG00000022037	1508.81	-1.11698	0.220172	-5.07322	3.91139e-07	1.14721e-05	Down	1671	2170	1612	2516	891	1185	719	1261	Clu
ENSMUSG00000016344	799.093	-0.953841	0.188076	-5.07156	3.94565e-07	1.15539e-05	No change	967	824	1095	1146	584	611	462	655	Ppdpf
ENSMUSG00000021039	1222.38	0.910613	0.179587	5.0706	3.96573e-07	1.1594e-05	No change	897	1079	601	732	2026	1418	1483	1864	Snw1
ENSMUSG00000049303	148.487	1.55551	0.30693	5.06795	4.02117e-07	1.17372e-05	Up	52	81	90	63	256	235	260	172	Syt12
ENSMUSG00000028986	1273.54	0.851359	0.168002	5.06754	4.02993e-07	1.17438e-05	No change	989	997	726	816	2446	1471	1482	1608	Klhl7
ENSMUSG00000034872	124.683	-1.28205	0.253051	-5.06636	4.055e-07	1.17979e-05	Down	209	148	166	161	80	91	42	100	Gipc3
ENSMUSG00000039611	1090.2	-0.840585	0.165926	-5.06602	4.06227e-07	1.18001e-05	No change	1670	1244	1255	1253	792	951	604	982	Pgap4
ENSMUSG00000008730	2027.11	0.946142	0.18682	5.06446	4.09554e-07	1.18777e-05	No change	1300	1787	994	1302	3319	2316	2384	3364	Hipk1
ENSMUSG00000085148	812.973	0.933003	0.184273	5.06316	4.1237e-07	1.19403e-05	No change	634	451	531	542	1323	1107	732	1438	Mir22hg
ENSMUSG00000018765	5265.84	0.958717	0.189481	5.05971	4.19895e-07	1.21388e-05	No change	3662	3717	2881	3605	7450	5643	8203	7750	Fxr2
ENSMUSG00000087523	798.289	-1.28756	0.254732	-5.05457	4.31366e-07	1.24505e-05	Down	1139	1304	896	1055	628	647	226	517	Gm12319
ENSMUSG00000040128	4386.67	1.26366	0.250169	5.05122	4.39004e-07	1.26108e-05	Up	2755	2699	2134	2412	6179	4940	8694	5644	Pnrc1
ENSMUSG00000028542	283.709	1.05088	0.208024	5.0517	4.37888e-07	1.26108e-05	Up	141	226	168	175	465	388	299	487	Slc6a9
ENSMUSG00000028295	399.14	-0.688026	0.136204	-5.05145	4.38465e-07	1.26108e-05	No change	566	451	402	493	375	293	289	341	Smim8
ENSMUSG00000025139	2218.56	0.963204	0.190721	5.05032	4.4106e-07	1.26498e-05	No change	1615	1642	1172	1415	3395	2336	3410	3143	Tollip
ENSMUSG00000006587	770.227	1.44039	0.285845	5.03905	4.67854e-07	1.3397e-05	Up	478	323	373	430	1011	734	1496	1413	Snai3
ENSMUSG00000026024	908.852	1.25375	0.248849	5.03819	4.69948e-07	1.34358e-05	Up	383	725	536	411	1719	1133	1050	1592	Als2
ENSMUSG00000006519	315.132	-0.959922	0.190607	-5.03614	4.75004e-07	1.35589e-05	No change	460	327	331	497	281	238	165	233	Cyba
ENSMUSG00000026179	1503.28	-0.870218	0.172806	-5.0358	4.75852e-07	1.35618e-05	No change	2153	1553	1996	1772	1094	1184	901	1337	Pnkd
ENSMUSG00000034659	9285.84	-0.849836	0.168788	-5.03492	4.7805e-07	1.3603e-05	No change	11692	11945	10993	11399	7706	8211	4368	8221	Tmem109
ENSMUSG00000028869	1394.77	0.843581	0.167564	5.03439	4.79379e-07	1.36195e-05	No change	1095	1043	826	908	2207	1486	1947	1906	Gnl2
ENSMUSG00000024269	310.113	-1.05061	0.208815	-5.03131	4.87137e-07	1.38134e-05	Down	502	411	354	359	247	274	126	222	Tpgs2
ENSMUSG00000052310	1423.92	-0.666246	0.132426	-5.03108	4.8773e-07	1.38134e-05	No change	1845	1668	1393	1869	1280	1273	837	1319	Slc39a1
ENSMUSG00000035047	362.132	0.875441	0.174031	5.03038	4.89505e-07	1.38421e-05	No change	252	271	190	279	586	467	348	614	Kri1
ENSMUSG00000058966	2891.72	-0.554017	0.11035	-5.02054	5.15271e-07	1.4548e-05	No change	3593	3108	3244	3315	2860	2491	2081	2531	Tlcd3b
ENSMUSG00000036188	229.57	-1.22909	0.244947	-5.01777	5.2275e-07	1.47362e-05	Down	335	272	322	309	136	174	83	197	Ankmy2
ENSMUSG00000031070	143.895	-1.1883	0.236909	-5.01585	5.27984e-07	1.48606e-05	Down	180	155	185	248	90	94	78	110	Mrgprf
ENSMUSG00000029458	1756.86	0.694194	0.13853	5.01116	5.41027e-07	1.52041e-05	No change	1445	1376	1039	1353	2728	1975	2197	2286	Brap
ENSMUSG00000101693	7.9057	-6.50461	1.29912	-5.00695	5.52993e-07	1.55163e-05	Down	13	8	11	29	0	0	0	0	Gm19461
ENSMUSG00000063952	328.82	1.30753	0.261243	5.00503	5.5853e-07	1.56475e-05	Up	176	267	112	184	662	581	350	418	Brpf3
ENSMUSG00000050288	159.314	-1.34348	0.268464	-5.00434	5.60549e-07	1.56798e-05	Down	243	192	185	266	100	132	49	107	Fzd2
ENSMUSG00000050148	1074.18	0.73615	0.147121	5.00369	5.6242e-07	1.57079e-05	No change	862	855	682	724	1850	1164	1158	1576	Ubqln2
ENSMUSG00000009210	122.424	-1.11691	0.223261	-5.0027	5.65324e-07	1.57405e-05	Down	182	169	168	127	102	67	67	94	Prr29
ENSMUSG00000020696	448.778	0.717795	0.143474	5.00295	5.64588e-07	1.57405e-05	No change	383	364	252	322	646	534	536	649	Rffl
ENSMUSG00000035121	15.6882	4.25588	0.850852	5.0019	5.67686e-07	1.5782e-05	Up	2	0	2	2	34	10	37	44	Neil2
ENSMUSG00000073802	48.1183	-1.47798	0.296059	-4.99217	5.97051e-07	1.6573e-05	Down	75	71	64	64	37	32	18	22	Cdkn2b
ENSMUSG00000038102	1033.7	0.523541	0.104892	4.99126	5.99867e-07	1.66257e-05	No change	894	890	685	820	1510	1234	1109	1330	Trappc11
ENSMUSG00000011427	279.16	1.04346	0.209073	4.99087	6.0109e-07	1.66341e-05	Up	176	210	129	194	584	354	296	386	Zfp790
ENSMUSG00000028953	6397.12	0.726241	0.145645	4.98638	6.15212e-07	1.69988e-05	No change	5074	4796	4234	4533	8560	7865	8712	8277	Abcf2
ENSMUSG00000035069	762.994	-0.821343	0.164732	-4.98595	6.16593e-07	1.69988e-05	No change	1012	876	892	979	525	690	472	647	Oma1
ENSMUSG00000019802	1110.19	0.575405	0.115409	4.98579	6.17083e-07	1.69988e-05	No change	991	863	675	938	1623	1364	1202	1459	Sec63
ENSMUSG00000012114	1840.8	1.29672	0.260114	4.98519	6.19017e-07	1.70013e-05	Up	1129	966	979	1036	2933	1782	3597	2504	Med15
ENSMUSG00000109841	81.0075	-1.57382	0.315699	-4.98518	6.19049e-07	1.70013e-05	Down	119	122	101	127	61	20	41	52	E330011O21Rik
ENSMUSG00000027955	456.157	-1.435	0.287922	-4.98398	6.22898e-07	1.70812e-05	Down	789	625	494	689	356	333	102	287	Gask1b
ENSMUSG00000020329	1665.48	0.843478	0.169312	4.98178	6.30015e-07	1.71988e-05	No change	1343	1053	1188	1010	2288	2048	2270	2379	Polrmt
ENSMUSG00000083327	525.334	0.855339	0.171681	4.98213	6.28871e-07	1.71988e-05	No change	391	396	328	331	729	605	740	766	Vcp-rs
ENSMUSG00000003308	3959.83	0.666803	0.133849	4.98178	6.30033e-07	1.71988e-05	No change	3203	3253	2500	2908	5416	4685	5096	5244	Keap1
ENSMUSG00000085479	259.726	-2.91172	0.584644	-4.98033	6.34747e-07	1.73014e-05	Down	624	142	619	363	46	127	11	81	9430073C21Rik
ENSMUSG00000002996	3107.8	0.857298	0.172175	4.97924	6.38356e-07	1.73736e-05	No change	2386	2142	1953	2069	4794	3416	4558	4029	Hbp1
ENSMUSG00000024659	399.514	-0.627877	0.126159	-4.97687	6.46219e-07	1.75613e-05	No change	525	482	381	495	357	347	279	350	Anxa1
ENSMUSG00000057969	454.968	-1.01628	0.204235	-4.97603	6.49006e-07	1.76106e-05	Down	712	433	545	666	325	338	227	397	Sema3b
ENSMUSG00000027452	1219.81	2.09978	0.422083	4.97479	6.53171e-07	1.76971e-05	Up	422	495	405	457	2556	657	3331	1527	Acss1
ENSMUSG00000059796	2966.15	0.817882	0.164585	4.96935	6.71786e-07	1.81743e-05	No change	2430	2070	1780	2052	4518	3061	4067	4307	Eif4a1
ENSMUSG00000048445	201.012	1.07017	0.215515	4.96563	6.84787e-07	1.84984e-05	Up	163	134	101	108	312	269	196	394	Ccdc57
ENSMUSG00000034247	1182.44	0.75547	0.15221	4.96335	6.92884e-07	1.86893e-05	No change	769	953	717	958	1948	1531	1180	1706	Plekhm1
ENSMUSG00000032078	1432.52	0.896592	0.180656	4.96298	6.94198e-07	1.86969e-05	No change	1041	1013	935	873	2053	1582	2119	2053	Zpr1
ENSMUSG00000039148	1336.49	0.578003	0.116492	4.96174	6.98636e-07	1.87885e-05	No change	1133	974	928	1111	1848	1579	1517	1837	Sart1
ENSMUSG00000020706	1006.62	0.972206	0.196006	4.96007	7.0466e-07	1.89225e-05	No change	727	832	434	663	1819	1204	1317	1320	Ftsj3
ENSMUSG00000105961	11.4909	-5.57827	1.1249	-4.95891	7.08909e-07	1.90084e-05	Down	22	19	19	27	1	1	0	0	Gm40123
ENSMUSG00000052854	7.40908	-6.40756	1.29264	-4.95696	7.16035e-07	1.91711e-05	Down	8	10	16	22	0	0	0	0	Nrk
ENSMUSG00000046861	1382.68	0.475384	0.0959665	4.95365	7.28335e-07	1.94717e-05	No change	1175	1160	988	1151	1931	1754	1389	1771	Hectd3
ENSMUSG00000024330	94.1433	-1.55368	0.313694	-4.95287	7.31285e-07	1.95218e-05	Down	165	113	91	179	40	40	56	64	Col11a2
ENSMUSG00000020472	1257.91	0.905625	0.183003	4.94869	7.47163e-07	1.99082e-05	No change	844	977	672	901	2100	1373	1782	1659	Zkscan17
ENSMUSG00000018740	316.825	-0.963568	0.19472	-4.94848	7.47958e-07	1.99082e-05	No change	403	376	388	444	200	217	234	248	Slc25a35
ENSMUSG00000036391	829.688	1.00021	0.202168	4.94743	7.51988e-07	1.99861e-05	Up	590	725	331	519	1272	1173	1070	1161	Sec24a
ENSMUSG00000023805	1397.19	1.21195	0.245074	4.94523	7.60544e-07	2.01839e-05	Up	684	1020	561	1003	2514	1632	2231	1820	Synj2
ENSMUSG00000031577	446.871	0.748178	0.151314	4.94453	7.6328e-07	2.02269e-05	No change	352	317	319	298	676	503	530	669	Tti2
ENSMUSG00000027712	1718.52	-0.679003	0.137378	-4.94259	7.70916e-07	2.03707e-05	No change	2239	1929	1885	2119	1359	1349	1343	1509	Anxa5
ENSMUSG00000019302	1263.18	0.715147	0.144691	4.94258	7.70952e-07	2.03707e-05	No change	1113	1051	642	932	1865	1656	1434	1709	Atp6v0a1
ENSMUSG00000030672	323825	-0.632838	0.128089	-4.94061	7.78801e-07	2.05481e-05	No change	393152	369451	365533	388788	299562	284993	242731	245936	Mylpf
ENSMUSG00000042826	110.708	-1.15021	0.23283	-4.94012	7.80738e-07	2.05693e-05	Down	193	152	103	150	93	84	51	67	Fgf11
ENSMUSG00000071252	56.1845	1.68554	0.341404	4.93709	7.9297e-07	2.08612e-05	Up	37	31	12	25	90	115	79	78	2210408I21Rik
ENSMUSG00000021192	1105.19	0.687951	0.139361	4.93647	7.95485e-07	2.0897e-05	No change	970	897	653	775	1871	1346	1228	1370	Golga5
ENSMUSG00000025650	306.835	0.774354	0.156877	4.93606	7.9715e-07	2.09105e-05	No change	241	186	213	233	461	384	363	434	Col7a1
ENSMUSG00000024404	5047.05	0.670875	0.135957	4.93447	8.03703e-07	2.10375e-05	No change	4098	4168	3356	3452	7337	7176	5878	5815	Riok3
ENSMUSG00000020413	289.767	-0.724109	0.14675	-4.93432	8.04312e-07	2.10375e-05	No change	370	394	292	344	289	233	176	237	Hus1
ENSMUSG00000033159	1209.63	1.216	0.246604	4.931	8.18084e-07	2.13668e-05	Up	716	765	645	684	1847	1126	2182	1875	Cnppd1
ENSMUSG00000021597	210.708	0.961878	0.195135	4.92931	8.25224e-07	2.15223e-05	No change	162	137	127	127	301	315	297	254	Slf1
ENSMUSG00000016487	1032.22	0.895008	0.181723	4.92513	8.43038e-07	2.19553e-05	No change	774	857	507	676	1878	1349	1273	1207	Ppfibp1
ENSMUSG00000048154	2003.39	1.11272	0.225948	4.92469	8.44954e-07	2.19737e-05	Up	1240	1771	874	1052	4239	2658	2149	2758	Kmt2d
ENSMUSG00000107585	248.853	-1.26834	0.257672	-4.92232	8.55263e-07	2.22099e-05	Down	363	271	378	336	144	185	90	208	3300002P13Rik
ENSMUSG00000015837	27844.8	1.84419	0.374832	4.92005	8.65231e-07	2.24212e-05	Up	8841	15881	7257	15130	55270	21785	65141	37295	Sqstm1
ENSMUSG00000019797	1725.54	-0.672315	0.136652	-4.9199	8.65874e-07	2.24212e-05	No change	2462	2035	1682	2065	1389	1354	1363	1492	Mtres1
ENSMUSG00000021846	498.389	0.785252	0.159738	4.91587	8.83906e-07	2.28555e-05	No change	318	359	357	370	716	630	612	708	Peli2
ENSMUSG00000017221	8888.59	1.15007	0.234146	4.91178	9.02528e-07	2.33037e-05	Up	6008	5427	5144	4748	12884	8615	15601	13836	Psmd3
ENSMUSG00000058291	555.996	1.44093	0.293421	4.9108	9.0706e-07	2.33874e-05	Up	298	380	300	175	1185	1032	439	880	Zfp68
ENSMUSG00000031762	685.962	3.45806	0.70431	4.90986	9.11426e-07	2.34666e-05	Up	89	72	117	158	1438	287	2505	788	Mt2
ENSMUSG00000022066	3612.14	-0.620819	0.126496	-4.90782	9.20938e-07	2.36779e-05	No change	4260	4380	3694	4582	3332	3188	2179	3483	Entpd4b
ENSMUSG00000097845	15.4616	4.90422	0.999677	4.90581	9.30426e-07	2.3888e-05	Up	4	0	0	0	52	42	19	17	A230020J21Rik
ENSMUSG00000031370	391.45	0.784565	0.159954	4.90494	9.34573e-07	2.39605e-05	No change	337	267	236	277	683	435	452	544	Zrsr2
ENSMUSG00000057388	2554.71	-0.749332	0.152888	-4.90117	9.52675e-07	2.43901e-05	No change	3425	2675	2952	3307	2082	2258	1827	1869	Mrpl18
ENSMUSG00000031840	1429.85	-0.923349	0.188412	-4.90068	9.55033e-07	2.4416e-05	No change	1804	1775	1727	1904	1003	1386	720	1098	Rab3a
ENSMUSG00000042705	120.147	-1.39944	0.285709	-4.89811	9.67646e-07	2.46769e-05	Down	247	176	107	157	76	86	38	85	Commd10
ENSMUSG00000052369	152.505	-1.3012	0.265657	-4.89804	9.67962e-07	2.46769e-05	Down	272	193	188	191	117	105	43	118	Tmem106c
ENSMUSG00000033793	652.355	1.54192	0.314834	4.89757	9.70294e-07	2.47016e-05	Up	398	338	271	290	1059	620	1491	802	Atp6v1h
ENSMUSG00000031939	343.528	0.988891	0.201991	4.89573	9.79434e-07	2.48993e-05	No change	272	216	199	206	611	336	448	549	Taf1d
ENSMUSG00000020877	395.792	-1.05331	0.215202	-4.89452	9.85484e-07	2.5018e-05	Down	582	433	517	527	297	345	160	305	Scrn2
ENSMUSG00000037003	4157.14	1.07629	0.219953	4.89326	9.91769e-07	2.51327e-05	Up	2279	2453	2740	2756	6371	4123	6041	7243	Tns2
ENSMUSG00000036202	345.031	0.90069	0.184075	4.89307	9.92773e-07	2.51327e-05	No change	274	268	165	233	634	486	324	493	Rif1
ENSMUSG00000021906	439.709	-0.82312	0.168253	-4.89217	9.97304e-07	2.52122e-05	No change	468	578	547	561	373	347	260	374	Oxnad1
ENSMUSG00000033044	5520.17	-0.83284	0.170429	-4.88673	1.02525e-06	2.58827e-05	No change	7149	6691	6645	6756	4701	5217	2685	4438	Dhrs7c
ENSMUSG00000072946	1465.69	-0.715513	0.14654	-4.88271	1.04639e-06	2.63795e-05	No change	1982	1582	1582	1901	1116	1333	1008	1230	Ptgr2
ENSMUSG00000000805	897.28	1.26733	0.25957	4.88243	1.04785e-06	2.63796e-05	Up	386	469	663	473	1602	1032	1057	1742	Car4
ENSMUSG00000099843	89.2078	1.64067	0.336322	4.87827	1.07023e-06	2.68684e-05	Up	68	49	18	37	157	114	119	187	Gm7160
ENSMUSG00000020309	247.291	-0.896498	0.18377	-4.87838	1.06959e-06	2.68684e-05	No change	335	354	280	277	247	193	123	181	Chac2
ENSMUSG00000019470	981.084	0.875671	0.17954	4.87731	1.07544e-06	2.69619e-05	No change	659	626	678	695	1426	1083	1371	1461	Xab2
ENSMUSG00000061119	256.369	-1.07112	0.219677	-4.87589	1.0832e-06	2.7119e-05	Down	388	292	312	352	193	221	99	199	Prcp
ENSMUSG00000009614	60.222	-1.21863	0.25019	-4.8708	1.11149e-06	2.77889e-05	Down	91	93	63	81	45	37	28	45	Sardh
ENSMUSG00000020137	203.227	-1.14871	0.235904	-4.8694	1.1194e-06	2.79415e-05	Down	252	348	175	316	140	133	99	168	Thap2
ENSMUSG00000069833	5145.35	0.721099	0.148095	4.86917	1.12068e-06	2.79415e-05	No change	3756	4648	2849	3839	6934	7060	5630	7556	Ahnak
ENSMUSG00000047407	445.453	2.20745	0.453462	4.86799	1.12737e-06	2.80697e-05	Up	152	150	134	176	574	298	1446	583	Tgif1
ENSMUSG00000024426	115.082	-1.02906	0.211409	-4.86762	1.1295e-06	2.8084e-05	Down	166	122	141	167	81	80	68	92	Atat1
ENSMUSG00000020183	339.811	1.28557	0.264242	4.86513	1.1438e-06	2.84008e-05	Up	214	262	124	173	410	428	539	636	Cpm
ENSMUSG00000039959	1300.68	0.695618	0.142999	4.86449	1.14755e-06	2.84549e-05	No change	1016	1147	784	907	1960	1682	1233	2020	Hip1
ENSMUSG00000051502	563.908	-0.996444	0.205003	-4.86063	1.17015e-06	2.89577e-05	No change	819	679	701	702	403	452	235	531	Ufsp1
ENSMUSG00000002808	4084.84	-0.735085	0.151237	-4.86048	1.17103e-06	2.89577e-05	No change	5475	5283	4262	4761	3072	3889	2396	3689	Epdr1
ENSMUSG00000017412	40.7136	1.89539	0.390021	4.8597	1.17566e-06	2.89931e-05	Up	23	18	14	12	67	55	87	56	Cacnb4
ENSMUSG00000034157	1539.53	2.30713	0.474732	4.85986	1.17467e-06	2.89931e-05	Up	145	333	376	1115	3192	2294	2305	3124	Cipc
ENSMUSG00000045092	2619.52	0.889773	0.18321	4.85657	1.19437e-06	2.94147e-05	No change	1743	2096	1633	1614	3073	3497	3215	4568	S1pr1
ENSMUSG00000038335	680.162	1.42363	0.29317	4.85599	1.19784e-06	2.9432e-05	Up	393	459	244	346	1343	701	1316	763	Tsr1
ENSMUSG00000038344	409.619	0.9978	0.205481	4.85591	1.19833e-06	2.9432e-05	No change	318	272	205	270	819	415	448	670	Txlng
ENSMUSG00000001569	586.429	0.737369	0.151887	4.85472	1.20558e-06	2.95702e-05	No change	490	446	333	442	1018	817	561	752	Nom1
ENSMUSG00000097277	508.712	-0.82799	0.170659	-4.85173	1.22386e-06	2.99781e-05	No change	729	573	602	611	492	442	300	331	2900076A07Rik
ENSMUSG00000040435	3563.81	2.07349	0.427518	4.85007	1.23415e-06	3.00906e-05	Up	1393	1469	1060	1387	4969	2905	11398	3526	Ppp1r15a
ENSMUSG00000022558	1203.52	0.9514	0.196168	4.84992	1.2351e-06	3.00906e-05	No change	776	864	811	701	1799	1385	1836	1617	Mroh1
ENSMUSG00000027630	326.061	1.09913	0.226615	4.85018	1.2335e-06	3.00906e-05	Up	211	256	129	214	577	514	426	365	Tbl1xr1
ENSMUSG00000029178	659.146	0.791197	0.16312	4.85039	1.23216e-06	3.00906e-05	No change	456	533	420	455	851	887	694	1123	Klf3
ENSMUSG00000020109	2809.39	0.793427	0.163611	4.84947	1.23791e-06	3.01187e-05	No change	2151	2023	1865	1899	3821	3134	3952	4031	Dnajb12
ENSMUSG00000020032	755.621	1.16433	0.240375	4.84382	1.27367e-06	3.09472e-05	Up	435	509	411	443	1345	977	1276	761	Nuak1
ENSMUSG00000027470	48534	0.853384	0.17627	4.84135	1.28958e-06	3.12918e-05	No change	32569	39565	29883	31534	77335	68606	41041	82703	Mylk2
ENSMUSG00000113178	365.007	-0.836453	0.172802	-4.84053	1.29492e-06	3.13792e-05	No change	454	407	438	501	331	269	261	247	Mylf-ps
ENSMUSG00000079478	1170.18	-1.08741	0.224668	-4.84008	1.29789e-06	3.14094e-05	Down	1595	1455	1517	1557	834	587	958	733	Znrd2
ENSMUSG00000007817	2507.94	1.17431	0.242776	4.837	1.31811e-06	3.18561e-05	Up	1846	1837	728	1663	4653	3651	3143	3347	Zmiz1
ENSMUSG00000056204	438.793	-0.912731	0.188716	-4.83653	1.32123e-06	3.18889e-05	No change	549	533	566	554	347	386	205	368	Pgpep1
ENSMUSG00000056133	12.2126	4.94882	1.02334	4.83597	1.32498e-06	3.1937e-05	Up	1	2	0	0	32	13	20	37	Unc93a2
ENSMUSG00000057113	2442.83	0.773434	0.160115	4.83049	1.36197e-06	3.2785e-05	No change	1940	1846	1538	1660	3873	2728	3353	3023	Npm1
ENSMUSG00000038543	71.7403	-1.92108	0.397725	-4.83018	1.36409e-06	3.27925e-05	Down	190	83	67	110	58	21	24	27	BC028528
ENSMUSG00000045382	202	-1.05547	0.218627	-4.82773	1.38099e-06	3.31547e-05	Down	232	250	270	293	187	150	107	117	Cxcr4
ENSMUSG00000066440	717.488	0.770511	0.15965	4.82626	1.39118e-06	3.33111e-05	No change	546	645	373	501	1000	1023	782	1038	Zfyve26
ENSMUSG00000027961	2291.41	-0.564821	0.117025	-4.82648	1.38965e-06	3.33111e-05	No change	3259	2547	2350	2457	2146	2113	1566	2040	Lrrc39
ENSMUSG00000001420	88.0629	1.4144	0.293245	4.82327	1.4122e-06	3.36881e-05	Up	50	49	31	57	110	115	126	189	Tmem79
ENSMUSG00000050244	425.44	0.877675	0.181968	4.82323	1.4125e-06	3.36881e-05	No change	294	360	246	261	684	524	579	536	Heatr1
ENSMUSG00000026048	491.226	0.700439	0.14521	4.82363	1.40966e-06	3.36881e-05	No change	357	364	357	362	787	584	569	644	Ercc5
ENSMUSG00000098708	110.783	1.83067	0.379828	4.81974	1.43748e-06	3.42153e-05	Up	63	39	47	39	108	176	259	157	Gm27252
ENSMUSG00000061742	8.67323	6.49996	1.34865	4.81961	1.43838e-06	3.42153e-05	Up	0	0	0	0	17	7	34	11	Slc22a12
ENSMUSG00000031701	7637.63	0.828031	0.171891	4.81719	1.45592e-06	3.45011e-05	No change	5898	6573	3936	5042	12349	9003	10225	9654	Dnaja2
ENSMUSG00000058927	1371.77	-0.748617	0.155406	-4.81717	1.4561e-06	3.45011e-05	No change	2072	1576	1427	1608	1132	1133	1066	969	Gm10053
ENSMUSG00000047412	985.87	0.621226	0.128954	4.81743	1.45423e-06	3.45011e-05	No change	749	836	668	748	1414	1408	1025	1232	Zbtb44
ENSMUSG00000029338	322.278	-1.22877	0.25517	-4.8155	1.46832e-06	3.47452e-05	Down	409	518	321	506	293	241	107	197	Antxr2
ENSMUSG00000028080	1467.67	1.28591	0.26706	4.81504	1.47168e-06	3.47793e-05	Up	944	1234	467	710	2313	2140	2388	1850	Lrba
ENSMUSG00000026110	331.32	0.985406	0.204708	4.81371	1.48153e-06	3.49321e-05	No change	207	237	184	231	490	343	467	556	Mgat4a
ENSMUSG00000061474	1877.67	-0.829029	0.172234	-4.81339	1.48393e-06	3.49321e-05	No change	2774	1906	2196	2413	1385	1498	1417	1371	Mrps36
ENSMUSG00000025933	26.8923	-2.06069	0.428111	-4.81345	1.48346e-06	3.49321e-05	Down	48	35	47	37	14	14	4	13	Tmem14a
ENSMUSG00000047547	4657.99	1.10273	0.229139	4.81248	1.49067e-06	3.50452e-05	Up	3663	2373	2591	2857	6642	5065	8089	6583	Cltb
ENSMUSG00000034164	250.033	-1.22264	0.254173	-4.81028	1.50716e-06	3.5387e-05	Down	242	323	388	376	142	171	138	182	Emid1
ENSMUSG00000028772	997.753	-0.590701	0.122829	-4.80912	1.51599e-06	3.55483e-05	No change	1268	1095	1086	1182	898	921	649	924	Zcchc17
ENSMUSG00000022091	5475.61	1.40066	0.291285	4.80856	1.5202e-06	3.56011e-05	Up	2587	3291	2912	2754	8181	5379	11694	7316	Sorbs3
ENSMUSG00000069094	2653.22	1.40123	0.291432	4.80807	1.52391e-06	3.56417e-05	Up	1584	1541	1284	1232	3528	2895	5875	3381	Pde7a
ENSMUSG00000024423	837.446	1.62752	0.33855	4.80734	1.52954e-06	3.57045e-05	Up	441	415	341	390	1323	599	1927	1340	Impact
ENSMUSG00000087410	2668.02	-1.39311	0.289796	-4.80721	1.53053e-06	3.57045e-05	Down	4174	3813	3511	3439	2287	2157	655	1333	2310065F04Rik
ENSMUSG00000030351	103.811	-1.31271	0.273314	-4.80292	1.56366e-06	3.64304e-05	Down	180	105	133	156	97	59	40	62	Tspan11
ENSMUSG00000037071	1920.31	1.83626	0.382465	4.8011	1.57793e-06	3.67158e-05	Up	638	1471	563	594	4383	4448	2412	1551	Scd1
ENSMUSG00000024177	46.1033	-1.78436	0.371749	-4.79991	1.58739e-06	3.68705e-05	Down	61	53	83	75	21	21	13	34	Nme4
ENSMUSG00000020859	6704.76	0.737982	0.153756	4.7997	1.58906e-06	3.68705e-05	No change	5236	5938	3710	4671	11116	9633	6908	8151	Spag9
ENSMUSG00000039457	86.7319	1.24598	0.259608	4.79949	1.59068e-06	3.68705e-05	Up	58	33	54	53	136	132	99	153	Ppl
ENSMUSG00000019715	1375.44	0.547316	0.114125	4.79578	1.62047e-06	3.75129e-05	No change	1093	1178	960	1087	1897	1816	1499	1708	Gle1
ENSMUSG00000070282	35.8114	-1.8727	0.390667	-4.7936	1.63816e-06	3.7874e-05	Down	59	33	63	60	15	20	13	17	3000002C10Rik
ENSMUSG00000034353	3203.2	-0.981622	0.204866	-4.79153	1.65517e-06	3.82186e-05	No change	3413	3444	4461	4898	2638	2191	1676	2725	Ramp1
ENSMUSG00000010067	716.866	0.762717	0.159266	4.78894	1.67666e-06	3.86656e-05	No change	572	573	467	446	1186	779	879	987	Rassf1
ENSMUSG00000036918	295.709	-1.04076	0.217408	-4.7871	1.69205e-06	3.89709e-05	Down	440	404	234	480	255	215	143	218	Ttc7
ENSMUSG00000025978	127.568	-1.15027	0.240427	-4.78429	1.71589e-06	3.94699e-05	Down	177	175	136	195	126	79	49	90	Rftn2
ENSMUSG00000036281	212.645	0.839556	0.175528	4.78304	1.72666e-06	3.96672e-05	No change	165	135	128	162	293	258	271	330	Snapc4
ENSMUSG00000042106	154.485	-1.5265	0.319179	-4.78257	1.73066e-06	3.96813e-05	Down	242	161	231	248	136	93	36	84	Inka1
ENSMUSG00000022961	4169.65	0.810852	0.169547	4.78246	1.73165e-06	3.96813e-05	No change	3530	2586	2577	3050	7419	5618	3545	6394	Son
ENSMUSG00000032014	331.7	-1.52879	0.319788	-4.78064	1.74738e-06	3.99834e-05	Down	507	418	370	617	246	129	83	292	Oaf
ENSMUSG00000000753	1538.93	-1.13154	0.236703	-4.78043	1.74925e-06	3.99834e-05	Down	2774	1606	1512	2371	1199	1271	577	1118	Serpinf1
ENSMUSG00000022462	5424.98	1.69056	0.353727	4.77927	1.75935e-06	4.01636e-05	Up	2714	3256	1912	2109	5870	5073	13455	9080	Slc38a2
ENSMUSG00000045896	3008.58	0.652188	0.136475	4.7788	1.76342e-06	4.0206e-05	No change	2194	2509	2109	2206	4410	3615	3697	3807	Paip2b
ENSMUSG00000079487	1408.44	0.678324	0.141978	4.77768	1.77326e-06	4.03795e-05	No change	1254	1007	937	1002	1915	1601	1577	2271	Med12
ENSMUSG00000026860	685.227	-0.892745	0.186878	-4.77715	1.77797e-06	4.04361e-05	No change	887	788	839	916	617	573	302	579	Sh3glb2
ENSMUSG00000001576	1271.83	-0.621828	0.130315	-4.77172	1.82663e-06	4.14906e-05	No change	1550	1547	1356	1501	1033	1198	886	1124	Ergic1
ENSMUSG00000027887	13364.1	-1.72215	0.361092	-4.76928	1.84888e-06	4.19435e-05	Down	20479	21434	15957	21655	8827	10402	1884	6179	Sypl2
ENSMUSG00000055204	1855.62	0.857467	0.179832	4.76816	1.8592e-06	4.21248e-05	No change	1377	1716	866	1195	2976	2618	2071	2518	Ankrd17
ENSMUSG00000112188	155.734	-1.54746	0.324774	-4.76472	1.89114e-06	4.27949e-05	Down	349	145	256	148	97	101	65	75	Gm47708
ENSMUSG00000043257	316.342	-0.76409	0.16045	-4.76216	1.91534e-06	4.32886e-05	No change	462	378	360	343	301	265	172	268	Pigv
ENSMUSG00000030986	1849.25	0.603275	0.1267	4.76143	1.92227e-06	4.33911e-05	No change	1436	1488	1285	1459	2703	2031	2009	2753	Dhx32
ENSMUSG00000029722	214.992	0.900097	0.189078	4.76045	1.93166e-06	4.35488e-05	No change	136	168	146	127	300	313	231	347	Agfg2
ENSMUSG00000041633	176.523	-1.56475	0.32881	-4.75882	1.94725e-06	4.38458e-05	Down	400	248	123	277	147	88	53	101	Kctd12b
ENSMUSG00000046201	841.853	0.999944	0.210406	4.75245	2.00967e-06	4.5195e-05	No change	608	635	329	625	1682	1055	909	1181	Scaf8
ENSMUSG00000026812	1855.69	1.10919	0.233456	4.75117	2.02242e-06	4.54256e-05	Up	1069	1590	922	974	3372	2372	2817	2102	Tsc1
ENSMUSG00000022750	1229.36	0.935473	0.196913	4.75069	2.02721e-06	4.54767e-05	No change	852	831	769	804	1874	1313	1930	1629	Klhl22
ENSMUSG00000029598	3325.54	0.864712	0.182052	4.74981	2.03606e-06	4.56188e-05	No change	2326	2202	2191	2361	4279	3721	4795	5178	Plbd2
ENSMUSG00000039007	307.73	-0.989902	0.208443	-4.74904	2.04388e-06	4.57375e-05	No change	392	390	381	414	288	217	123	266	Cpq
ENSMUSG00000107451	150.418	1.80106	0.379882	4.74111	2.12551e-06	4.75056e-05	Up	48	43	102	58	214	183	296	275	Gm44421
ENSMUSG00000020315	6863.84	0.670467	0.141423	4.74086	2.12818e-06	4.75066e-05	No change	5236	6308	4279	4705	9660	8264	8227	9495	Sptbn1
ENSMUSG00000003752	269.552	2.50472	0.528441	4.73982	2.13905e-06	4.76906e-05	Up	81	89	56	88	455	185	976	186	Itpkc
ENSMUSG00000000915	598.749	0.951947	0.200924	4.73784	2.16012e-06	4.81013e-05	No change	447	400	364	367	762	690	933	904	Hip1r
ENSMUSG00000026640	941.865	1.06891	0.225696	4.73604	2.17932e-06	4.84258e-05	Up	559	785	416	604	1302	1226	1511	1272	Plxna2
ENSMUSG00000068551	470.347	-1.00175	0.21152	-4.73598	2.18004e-06	4.84258e-05	Down	669	559	569	627	496	331	189	347	Zfp467
ENSMUSG00000027599	612.384	-0.534775	0.112936	-4.73519	2.18849e-06	4.85538e-05	No change	773	694	613	725	582	557	451	532	Armc1
ENSMUSG00000002731	175.651	-0.877189	0.185376	-4.73194	2.22379e-06	4.92769e-05	No change	220	206	204	247	147	153	97	131	Prkra
ENSMUSG00000045064	99.1309	1.74509	0.368918	4.7303	2.24194e-06	4.96135e-05	Up	51	38	35	53	299	85	141	135	Zc2hc1c
ENSMUSG00000052769	17.4306	2.76554	0.584672	4.73007	2.24446e-06	4.96135e-05	Up	4	2	7	4	43	19	31	36	Gm9889
ENSMUSG00000008429	2228.69	0.865861	0.183181	4.7268	2.28091e-06	5.02355e-05	No change	1593	1733	1180	1627	3899	2523	3076	2654	Herpud2
ENSMUSG00000002012	145.909	-1.25716	0.265954	-4.72698	2.2788e-06	5.02355e-05	Down	190	199	206	195	90	112	47	122	Pnck
ENSMUSG00000062980	884.279	0.701054	0.148313	4.72686	2.28023e-06	5.02355e-05	No change	671	731	496	718	1275	1117	881	1408	Cped1
ENSMUSG00000028378	36.6735	-2.51418	0.531942	-4.72641	2.28528e-06	5.02705e-05	Down	57	63	53	68	14	25	4	4	Ptgr1
ENSMUSG00000024210	5384.05	1.44831	0.306497	4.72538	2.29691e-06	5.04488e-05	Up	3288	2532	2176	3237	7159	5605	12305	6969	Ip6k3
ENSMUSG00000003526	538.335	1.57107	0.332487	4.7252	2.29895e-06	5.04488e-05	Up	155	220	371	270	736	686	774	1207	Prodh
ENSMUSG00000022201	1671.23	0.729891	0.154579	4.72181	2.33755e-06	5.12339e-05	No change	1502	1162	943	1293	2992	2126	1596	2259	Zfr
ENSMUSG00000020808	13.6393	-4.20185	0.890128	-4.7205	2.35268e-06	5.15033e-05	Down	18	16	22	43	4	0	2	0	Pimreg
ENSMUSG00000001855	795.742	0.711257	0.150725	4.71891	2.3711e-06	5.18438e-05	No change	576	722	458	585	1295	1013	854	1054	Nup214
ENSMUSG00000100320	12.11	-5.10624	1.08237	-4.71762	2.38615e-06	5.211e-05	Down	26	39	12	16	3	0	0	0	Gm29417
ENSMUSG00000009097	6798.87	0.845504	0.179256	4.71675	2.39648e-06	5.22726e-05	No change	5238	4479	3943	5188	9293	7061	9361	11038	Tbx1
ENSMUSG00000020018	593.148	-0.825408	0.175041	-4.7155	2.41113e-06	5.25291e-05	No change	888	638	680	729	468	490	445	394	Snrpf
ENSMUSG00000059741	3992.97	-1.2114	0.25703	-4.71306	2.44019e-06	5.30664e-05	Down	5927	3437	6302	5649	2025	2956	2395	2710	Myl3
ENSMUSG00000024206	194.902	1.02843	0.218213	4.71294	2.44165e-06	5.30664e-05	Up	113	130	125	124	242	258	284	310	Rfx2
ENSMUSG00000026839	41.9406	-1.55944	0.330933	-4.71226	2.44983e-06	5.31805e-05	Down	51	62	60	67	21	18	20	31	Upp2
ENSMUSG00000040209	355.41	0.822845	0.174663	4.71105	2.46447e-06	5.33703e-05	No change	243	301	190	262	613	462	415	443	Zfp704
ENSMUSG00000038607	115.268	-1.07563	0.22831	-4.71126	2.46196e-06	5.33703e-05	Down	146	137	129	192	100	69	59	90	Gng10
ENSMUSG00000104011	70.1683	-1.59693	0.339002	-4.71068	2.46896e-06	5.34037e-05	Down	160	68	89	95	52	28	37	31	Gm32391
ENSMUSG00000021130	175.344	-0.938635	0.199411	-4.70705	2.5133e-06	5.42981e-05	No change	243	246	168	239	111	140	106	152	Galnt16
ENSMUSG00000102869	5976.19	0.670602	0.142483	4.70655	2.51949e-06	5.43669e-05	No change	4527	5007	3912	4384	9190	7182	7529	7084	Norad
ENSMUSG00000040354	3124.64	0.929348	0.197475	4.70615	2.52434e-06	5.44068e-05	No change	2111	2102	2151	1902	4078	3400	4522	5178	Mars1
ENSMUSG00000053460	227.856	-1.21684	0.258681	-4.704	2.55108e-06	5.49178e-05	Down	372	283	228	360	162	176	71	185	Ggcx
ENSMUSG00000024002	1376.5	0.926203	0.19694	4.70297	2.5641e-06	5.50889e-05	No change	888	1280	723	793	2564	1803	1454	1921	Brd4
ENSMUSG00000056043	17.0581	-2.6343	0.560155	-4.70281	2.56601e-06	5.50889e-05	Down	24	31	18	41	4	8	4	4	Rgs9bp
ENSMUSG00000098975	382.331	-0.902568	0.191928	-4.70264	2.56814e-06	5.50889e-05	No change	491	438	527	454	384	284	195	284	Gm27177
ENSMUSG00000006005	2675.58	0.714374	0.151931	4.70196	2.57671e-06	5.52074e-05	No change	1973	2363	1662	1847	4298	3362	3253	3167	Tpr
ENSMUSG00000024538	568.718	-0.992882	0.211307	-4.69877	2.61728e-06	5.60104e-05	No change	730	657	739	783	492	449	223	483	Ppic
ENSMUSG00000001555	296.032	-1.05305	0.224159	-4.69778	2.62999e-06	5.62161e-05	Down	476	273	355	443	241	172	152	261	Fkbp10
ENSMUSG00000030647	3398.53	-0.76994	0.163983	-4.69525	2.66276e-06	5.68495e-05	No change	4872	3422	4337	3867	2603	2751	2289	2990	Ndufc2
ENSMUSG00000026131	11318.8	0.963313	0.205208	4.69431	2.67504e-06	5.70444e-05	No change	6730	10221	5174	7708	19850	17663	11875	14624	Dst
ENSMUSG00000000282	744.066	1.07331	0.22869	4.69328	2.68857e-06	5.72655e-05	Up	447	504	426	471	1318	651	1088	1211	Mnt
ENSMUSG00000024736	262.505	-1.08514	0.231227	-4.69298	2.69247e-06	5.72814e-05	Down	330	284	344	412	209	217	106	192	Tmem132a
ENSMUSG00000027397	1118.6	1.97475	0.420977	4.69088	2.72035e-06	5.78067e-05	Up	492	543	328	405	1157	702	2920	2441	Slc20a1
ENSMUSG00000039781	335.208	0.952365	0.203081	4.68959	2.73756e-06	5.81043e-05	No change	261	204	144	283	466	464	407	535	Cep131
ENSMUSG00000005262	942.543	0.887193	0.18922	4.6887	2.74949e-06	5.82892e-05	No change	727	793	482	576	1645	988	1216	1348	Ufd1
ENSMUSG00000026380	197.517	1.58655	0.338671	4.68463	2.80473e-06	5.93215e-05	Up	68	124	93	93	498	226	332	199	Tfcp2l1
ENSMUSG00000044308	9413.79	0.993498	0.212075	4.68465	2.8044e-06	5.93215e-05	No change	7280	7812	3626	5999	17189	14688	9230	12753	Ubr3
ENSMUSG00000032579	291.778	-0.797529	0.170294	-4.68324	2.82373e-06	5.96537e-05	No change	379	304	354	389	237	245	175	250	Hemk1
ENSMUSG00000110547	340.668	-2.20684	0.47135	-4.68197	2.84137e-06	5.99565e-05	Down	644	699	282	580	144	267	34	82	Gm29773
ENSMUSG00000028932	5450.3	0.930099	0.198741	4.67996	2.86937e-06	6.0477e-05	No change	3996	3871	3299	3348	7556	5709	8630	7909	Psmc2
ENSMUSG00000030269	1099.35	0.850002	0.181739	4.67705	2.91026e-06	6.12677e-05	No change	684	816	743	770	1748	1213	1523	1474	Mtmr14
ENSMUSG00000012483	79.1927	-1.40427	0.300315	-4.67599	2.92536e-06	6.1514e-05	Down	122	79	127	112	44	36	41	63	Rpa3
ENSMUSG00000033237	619.979	0.794611	0.170009	4.67394	2.95473e-06	6.20595e-05	No change	503	534	335	395	1104	833	595	851	Arid2
ENSMUSG00000027575	462.394	0.798684	0.170902	4.67336	2.96319e-06	6.21652e-05	No change	345	341	260	364	878	559	472	616	Arfgap1
ENSMUSG00000046345	1499.91	-1.10313	0.236075	-4.67279	2.97137e-06	6.22648e-05	Down	2145	2078	1688	2021	1101	1095	495	1449	Smco1
ENSMUSG00000071984	636.165	-1.6312	0.349128	-4.67221	2.9798e-06	6.23693e-05	Down	971	922	637	1215	461	422	100	385	Fndc1
ENSMUSG00000022442	169.656	-1.14525	0.245165	-4.67134	2.99247e-06	6.25623e-05	Down	259	259	161	233	121	158	71	102	Ttll1
ENSMUSG00000022485	58.1392	-1.38102	0.29579	-4.66891	3.02803e-06	6.32327e-05	Down	108	93	53	76	33	36	24	45	Hoxc5
ENSMUSG00000027075	1024.66	1.2574	0.269389	4.66758	3.04762e-06	6.35687e-05	Up	485	688	561	586	1909	1288	1814	1009	Slc43a1
ENSMUSG00000042589	111.383	-0.939882	0.201378	-4.66725	3.05256e-06	6.35984e-05	No change	159	135	135	137	85	89	57	95	Cux2
ENSMUSG00000061751	808.403	0.713426	0.152927	4.66513	3.0842e-06	6.41839e-05	No change	685	613	460	625	1394	964	944	972	Kalrn
ENSMUSG00000001506	9994	-2.18134	0.467625	-4.66471	3.09048e-06	6.42409e-05	Down	15866	10687	14531	21944	3373	3971	765	7856	Col1a1
ENSMUSG00000003476	2016.09	-0.675149	0.14483	-4.66166	3.13671e-06	6.51272e-05	No change	2664	2360	2143	2429	1918	1494	1161	2101	Crhr2
ENSMUSG00000031458	126.182	-0.921001	0.197594	-4.66109	3.14546e-06	6.52342e-05	No change	197	145	146	152	89	99	76	106	Coprs
ENSMUSG00000004698	115.393	-2.17917	0.467718	-4.65915	3.17516e-06	6.56997e-05	Down	264	322	61	109	59	60	26	35	Hdac9
ENSMUSG00000023852	1121.32	0.691324	0.148377	4.65924	3.17379e-06	6.56997e-05	No change	1007	914	676	742	1899	1250	1209	1565	Chd1
ENSMUSG00000031790	1167.7	-1.27827	0.274429	-4.65793	3.19401e-06	6.60144e-05	Down	1927	1758	1148	1627	1005	960	317	693	Mmp15
ENSMUSG00000059273	1516.15	0.783595	0.168279	4.65652	3.21601e-06	6.63934e-05	No change	1114	1341	792	1088	2674	1866	1735	1905	Zc3h4
ENSMUSG00000028443	422.012	-0.759751	0.163173	-4.65612	3.22228e-06	6.64472e-05	No change	561	451	521	509	344	373	288	320	Nudt2
ENSMUSG00000039068	411.11	1.10288	0.236958	4.65435	3.25011e-06	6.6945e-05	Up	234	328	185	267	795	398	525	680	Zzz3
ENSMUSG00000016239	41.1746	2.90536	0.624615	4.65144	3.29628e-06	6.77419e-05	Up	6	26	4	2	109	77	66	58	Lonrf3
ENSMUSG00000034088	13543.1	0.675096	0.145135	4.65151	3.29513e-06	6.77419e-05	No change	10860	11451	8138	10046	18261	16398	17825	17437	Hdlbp
ENSMUSG00000028989	166.835	2.01975	0.434316	4.65042	3.31255e-06	6.79993e-05	Up	43	41	66	101	232	137	385	346	Angptl7
ENSMUSG00000041268	277.575	1.59564	0.343166	4.64976	3.32321e-06	6.81409e-05	Up	166	149	96	128	468	267	652	317	Dmxl2
ENSMUSG00000027203	185.452	-1.24679	0.268327	-4.64653	3.37564e-06	6.91377e-05	Down	251	233	230	293	146	104	58	171	Dut
ENSMUSG00000059195	1431.15	-1.13551	0.244401	-4.64609	3.38288e-06	6.91476e-05	Down	2421	1831	1512	1903	704	741	994	1302	Gm12715
ENSMUSG00000056201	2885.06	-0.777226	0.167288	-4.64604	3.38376e-06	6.91476e-05	No change	4442	3056	2889	3792	2096	2114	2025	2746	Cfl1
ENSMUSG00000034858	2674.83	1.93084	0.415686	4.64494	3.4018e-06	6.94382e-05	Up	1185	1097	948	1073	3312	2328	8317	2805	Fam214a
ENSMUSG00000054021	276.987	-1.00558	0.216534	-4.64398	3.41757e-06	6.96816e-05	Down	444	330	296	367	199	159	226	184	Sirt5
ENSMUSG00000027274	903.009	-0.557758	0.120156	-4.64195	3.45133e-06	7.02908e-05	No change	1213	1001	947	1002	818	766	709	794	Mkks
ENSMUSG00000092345	8.92272	-5.93736	1.27916	-4.64161	3.457e-06	7.03273e-05	Down	14	36	8	11	0	0	1	0	Gm20503
ENSMUSG00000030147	5.4412	-5.96519	1.28544	-4.64059	3.47421e-06	7.05982e-05	Down	11	12	10	9	0	0	0	0	Clec4b1
ENSMUSG00000039476	41.6891	-2.01669	0.434774	-4.63848	3.50979e-06	7.10878e-05	Down	71	52	57	79	20	27	4	21	Prrx2
ENSMUSG00000025505	367.492	-0.786573	0.169565	-4.63876	3.50499e-06	7.10878e-05	No change	477	437	408	476	288	307	197	362	Tmem80
ENSMUSG00000025545	1335.04	-0.547185	0.117967	-4.63846	3.51007e-06	7.10878e-05	No change	1598	1568	1394	1562	1233	1283	956	1129	Clybl
ENSMUSG00000001755	632.629	1.03066	0.222301	4.63634	3.54625e-06	7.15149e-05	Up	433	380	431	353	1065	677	1001	816	Coasy
ENSMUSG00000033863	6108.57	1.13664	0.245162	4.6363	3.54694e-06	7.15149e-05	Up	3559	5163	2445	3722	13326	9196	5261	8723	Klf9
ENSMUSG00000051339	2666.07	0.791411	0.170698	4.63632	3.54667e-06	7.15149e-05	No change	1895	2254	1569	1845	4614	3020	3442	3239	2900026A02Rik
ENSMUSG00000028619	393.811	0.924648	0.199426	4.63654	3.54287e-06	7.15149e-05	No change	281	322	200	254	757	416	474	559	Tceanc2
ENSMUSG00000020205	337.038	0.937855	0.202331	4.63524	3.56518e-06	7.18028e-05	No change	247	178	209	258	513	374	471	508	Phlda1
ENSMUSG00000022483	13.4844	-3.76177	0.811601	-4.635	3.56945e-06	7.1809e-05	Down	32	20	20	26	0	2	0	6	Col2a1
ENSMUSG00000042211	881.347	0.679937	0.146779	4.63239	3.6146e-06	7.26366e-05	No change	674	741	544	666	1530	1156	883	1081	Fbxo38
ENSMUSG00000031637	178.023	-1.44457	0.3119	-4.63151	3.63014e-06	7.28681e-05	Down	310	246	205	253	110	160	42	102	Lrp2bp
ENSMUSG00000028868	1676.27	0.620741	0.134069	4.63001	3.65645e-06	7.33151e-05	No change	1324	1411	1138	1234	2281	1885	2030	2384	Wasf2
ENSMUSG00000038422	28.5736	-1.90292	0.411124	-4.62858	3.68183e-06	7.3661e-05	Down	51	34	38	52	17	18	6	11	Hdhd3
ENSMUSG00000024446	499.078	-0.704705	0.152248	-4.62866	3.68037e-06	7.3661e-05	No change	678	593	533	590	390	379	403	422	Rpp21
ENSMUSG00000042834	2781.69	-3.20452	0.692427	-4.62796	3.69285e-06	7.38001e-05	Down	4930	4203	3814	6491	1334	716	80	332	Nrep
ENSMUSG00000024561	573.02	0.647626	0.13995	4.62756	3.69992e-06	7.38598e-05	No change	454	472	372	431	859	644	592	894	Mbd1
ENSMUSG00000066571	2917.87	1.7247	0.372824	4.62604	3.72723e-06	7.43232e-05	Up	1733	1082	782	1726	5491	2874	7109	2820	Garre1
ENSMUSG00000028577	1471.13	0.793392	0.171541	4.62508	3.74459e-06	7.45873e-05	No change	1187	1227	706	1085	2128	1705	1893	2151	Plaa
ENSMUSG00000024081	647.86	0.790845	0.171041	4.62371	3.76933e-06	7.49976e-05	No change	511	546	309	487	1115	811	724	855	Cebpz
ENSMUSG00000038848	1785.16	0.728359	0.157544	4.62322	3.77834e-06	7.50945e-05	No change	1438	1559	1017	1213	2653	1929	2174	2681	Ythdf1
ENSMUSG00000092241	127.885	-0.887876	0.1921	-4.62194	3.80167e-06	7.54755e-05	No change	180	141	143	178	103	87	87	103	Gm20522
ENSMUSG00000072720	15740.8	1.18202	0.255803	4.62082	3.82234e-06	7.57217e-05	Up	9798	11678	6407	9670	25037	23847	26858	14932	Myo18b
ENSMUSG00000002329	526.901	-0.779873	0.168774	-4.62081	3.82243e-06	7.57217e-05	No change	829	530	605	617	466	443	352	384	Mdp1
ENSMUSG00000034216	986.573	0.829611	0.179683	4.61709	3.89168e-06	7.70093e-05	No change	755	798	571	633	1521	1079	1412	1292	Vps18
ENSMUSG00000029166	2327.3	1.23321	0.26722	4.61498	3.93125e-06	7.77077e-05	Up	1573	1334	1161	1321	2866	2149	3322	5444	Mapre3
ENSMUSG00000020333	1114.15	0.634541	0.137517	4.61427	3.94479e-06	7.78903e-05	No change	997	953	740	699	1704	1448	1200	1415	Acsl6
ENSMUSG00000037652	677.695	0.800031	0.173441	4.61271	3.97454e-06	7.8307e-05	No change	511	621	359	434	1110	838	689	1054	Phc3
ENSMUSG00000030403	893.679	-0.718933	0.155856	-4.61279	3.97292e-06	7.8307e-05	No change	1317	1243	828	950	727	713	575	859	Vasp
ENSMUSG00000002661	564.282	-1.11468	0.241783	-4.61026	4.0217e-06	7.91503e-05	Down	766	611	801	780	332	298	440	411	Alkbh7
ENSMUSG00000005514	1472.19	1.16074	0.251887	4.60819	4.06189e-06	7.98545e-05	Up	951	850	786	931	2228	1257	2540	2462	Por
ENSMUSG00000031154	842.82	0.718454	0.155927	4.60763	4.07288e-06	7.99837e-05	No change	743	593	518	621	1262	901	1087	1178	Otud5
ENSMUSG00000037379	76.2884	-2.4067	0.52237	-4.60726	4.08009e-06	8.00387e-05	Down	186	106	79	135	52	36	12	6	Spon2
ENSMUSG00000031380	315.908	1.93953	0.421207	4.6047	4.13063e-06	8.0885e-05	Up	116	147	146	90	504	251	887	376	Vegfd
ENSMUSG00000046949	542.906	-1.05665	0.229475	-4.60462	4.13216e-06	8.0885e-05	Down	694	791	601	750	559	418	277	260	Nqo2
ENSMUSG00000025239	1313.05	0.835893	0.181563	4.60386	4.14726e-06	8.10929e-05	No change	773	1152	866	834	2155	1769	1563	1658	Limd1
ENSMUSG00000020530	1145.8	0.767037	0.166634	4.60313	4.16196e-06	8.12928e-05	No change	935	896	632	838	2109	1285	1344	1421	Ggnbp2
ENSMUSG00000021994	128.679	-1.35972	0.29541	-4.60282	4.16805e-06	8.13241e-05	Down	192	211	151	165	105	103	33	73	Wnt5a
ENSMUSG00000042215	747.364	-0.7293	0.158455	-4.60257	4.17317e-06	8.13364e-05	No change	966	752	873	1001	714	526	485	676	Bag2
ENSMUSG00000095463	2679.82	-0.623824	0.135646	-4.59891	4.24702e-06	8.26869e-05	No change	3170	3330	2718	3349	2612	2327	1533	2588	Entpd4
ENSMUSG00000022215	10494.9	-0.885761	0.192629	-4.59828	4.25991e-06	8.28488e-05	No change	13695	10187	14635	13610	7408	8852	6203	8807	Fitm1
ENSMUSG00000058440	342.178	0.828209	0.180141	4.59756	4.27461e-06	8.30456e-05	No change	255	251	226	220	623	377	423	440	Nrf1
ENSMUSG00000097101	35.8558	-2.1756	0.473324	-4.59642	4.29803e-06	8.34113e-05	Down	50	49	79	44	27	10	11	8	1810034E14Rik
ENSMUSG00000026313	1402.28	0.861646	0.18749	4.59569	4.3132e-06	8.3616e-05	No change	1092	1264	649	887	2057	1849	1844	1872	Hdac4
ENSMUSG00000061950	721.624	0.552868	0.120356	4.59362	4.3563e-06	8.43614e-05	No change	606	589	478	593	1022	816	810	993	Ppp4r1
ENSMUSG00000073529	18.8052	4.57979	0.997187	4.59271	4.37532e-06	8.46393e-05	Up	3	3	0	0	40	18	74	11	F830208F22Rik
ENSMUSG00000032637	2668.77	0.652264	0.142069	4.59117	4.40769e-06	8.51747e-05	No change	2199	1847	1858	2112	3911	2920	3333	3615	Atxn2l
ENSMUSG00000042680	283.25	1.47066	0.320342	4.59089	4.41365e-06	8.5199e-05	Up	136	223	90	137	547	326	536	325	Garem1
ENSMUSG00000022124	1512.87	1.05812	0.230554	4.58947	4.44379e-06	8.56895e-05	Up	930	1464	650	784	2215	2122	2003	2285	Fbxl3
ENSMUSG00000026387	266.221	1.69534	0.369575	4.58727	4.49089e-06	8.65057e-05	Up	103	96	154	123	319	294	643	392	Sctr
ENSMUSG00000053333	713.934	0.708457	0.154514	4.58508	4.53816e-06	8.73235e-05	No change	544	568	490	490	964	800	891	1084	Dis3l2
ENSMUSG00000097242	66.2793	1.34418	0.293196	4.58458	4.54907e-06	8.74405e-05	Up	51	33	21	42	127	80	92	106	nan
ENSMUSG00000062038	573.087	-0.690612	0.150755	-4.58101	4.62725e-06	8.88491e-05	No change	876	622	573	682	504	478	429	441	Gm10108
ENSMUSG00000034931	682.748	0.798795	0.174443	4.57911	4.66957e-06	8.95668e-05	No change	470	582	365	517	1044	755	864	1008	Dhx8
ENSMUSG00000002500	21353.6	-0.454527	0.0993122	-4.57675	4.72262e-06	9.04886e-05	No change	25393	23330	22289	24278	20699	19823	16499	19326	Rpl3l
ENSMUSG00000050323	667.643	-0.735071	0.160681	-4.57472	4.76863e-06	9.12738e-05	No change	783	850	818	753	535	599	470	511	Ndufaf6
ENSMUSG00000030045	548.166	-0.729257	0.159425	-4.57428	4.7785e-06	9.13662e-05	No change	735	782	503	642	518	490	352	396	Mrpl19
ENSMUSG00000066621	1650.9	0.505425	0.110514	4.57341	4.7984e-06	9.16499e-05	No change	1378	1475	1082	1355	2347	2018	1786	2070	Tecpr1
ENSMUSG00000031824	868.008	1.20489	0.263508	4.57251	4.81924e-06	9.1879e-05	Up	557	583	401	500	1645	833	1559	1016	6430548M08Rik
ENSMUSG00000055865	223.604	-1.47583	0.32277	-4.57239	4.82189e-06	9.1879e-05	Down	345	325	273	332	196	167	46	110	Tafa3
ENSMUSG00000026581	6.19545	-6.15371	1.34595	-4.57201	4.83067e-06	9.1879e-05	Down	6	21	7	14	0	0	0	0	Sell
ENSMUSG00000033249	412.672	0.804214	0.175894	4.57215	4.82742e-06	9.1879e-05	No change	282	277	312	281	627	465	508	624	Hsf4
ENSMUSG00000086765	104.594	2.51541	0.550232	4.57155	4.8413e-06	9.19847e-05	Up	27	20	31	41	96	93	377	128	Gm11827
ENSMUSG00000041408	1234.81	0.993953	0.217466	4.57062	4.86285e-06	9.22973e-05	No change	903	1048	535	742	2524	1644	1433	1438	Wapl
ENSMUSG00000025464	241.052	1.20871	0.26455	4.56894	4.90208e-06	9.28475e-05	Up	166	119	121	158	357	251	441	346	Paox
ENSMUSG00000037656	4535.86	0.825562	0.180689	4.56897	4.90136e-06	9.28475e-05	No change	3397	2882	3226	3083	5837	5452	6589	6344	Slc20a2
ENSMUSG00000021222	814.924	-0.715229	0.156572	-4.56806	4.9225e-06	9.3137e-05	No change	964	956	1012	955	684	648	630	635	Dcaf4
ENSMUSG00000034022	1926.42	0.782975	0.171467	4.56633	4.96339e-06	9.38127e-05	No change	1428	1470	1270	1299	2746	2000	2659	2841	Cpsf1
ENSMUSG00000063808	342.515	0.850591	0.186381	4.56371	5.02565e-06	9.48906e-05	No change	263	255	203	226	574	356	469	463	Gpatch1
ENSMUSG00000028960	1584.07	0.920856	0.201835	4.56242	5.05672e-06	9.53778e-05	No change	1014	1298	852	1077	2460	1637	2353	2254	Ube4b
ENSMUSG00000074656	4302.75	0.591651	0.129713	4.56122	5.0858e-06	9.58267e-05	No change	4032	3679	2560	3114	6440	5625	4716	5182	Eif2s2
ENSMUSG00000025047	564.826	0.751501	0.164805	4.55994	5.11691e-06	9.63127e-05	No change	444	470	326	395	740	677	629	965	Pdcd11
ENSMUSG00000025261	6093.22	0.697758	0.153047	4.55911	5.13707e-06	9.65918e-05	No change	4684	5709	3306	4391	9779	7914	6537	7914	Huwe1
ENSMUSG00000029729	432.925	1.03756	0.227643	4.55784	5.16813e-06	9.69747e-05	Up	273	360	183	289	759	493	637	565	Zkscan1
ENSMUSG00000026389	1302.79	-1.21682	0.266964	-4.55799	5.16454e-06	9.69747e-05	Down	1763	1959	1432	1904	962	1118	357	972	Steap3
ENSMUSG00000025364	1968.39	0.491897	0.107943	4.55699	5.18907e-06	9.72669e-05	No change	1822	1685	1319	1527	2776	2290	2202	2480	Pa2g4
ENSMUSG00000029502	2138.38	0.960709	0.210871	4.5559	5.21606e-06	9.76718e-05	No change	1557	1745	901	1473	3216	2550	3241	2816	Golga3
ENSMUSG00000056050	2725.01	0.667913	0.146629	4.55512	5.23567e-06	9.79379e-05	No change	2141	2333	1565	2140	4200	3196	3370	3376	Mia3
ENSMUSG00000033684	934.673	1.0086	0.221734	4.54869	5.39804e-06	0.000100871	Up	617	624	602	545	1440	956	1541	1270	Qsox1
ENSMUSG00000044629	85.7306	-0.994691	0.21869	-4.54842	5.4051e-06	0.000100899	No change	116	101	103	120	65	56	58	63	Cnrip1
ENSMUSG00000040212	344.939	-1.03161	0.226855	-4.54741	5.43089e-06	0.000101172	Down	472	331	483	489	214	225	241	270	Emp3
ENSMUSG00000048706	101.303	-1.55903	0.342832	-4.5475	5.42861e-06	0.000101172	Down	180	129	128	151	108	45	27	46	Lurap1l
ENSMUSG00000034563	900.461	0.689136	0.151577	4.54644	5.45599e-06	0.000101535	No change	681	815	488	697	1362	1238	954	1179	Ccpg1
ENSMUSG00000038332	2918.39	3.01393	0.663064	4.54546	5.48165e-06	0.000101908	Up	566	683	665	548	5605	1881	10928	2082	Sesn1
ENSMUSG00000035413	66.638	-1.13178	0.249003	-4.54523	5.48741e-06	0.000101911	Down	105	78	79	93	49	48	29	53	Tmem98
ENSMUSG00000078676	1173.93	0.573435	0.126191	4.54419	5.5147e-06	0.000102313	No change	943	908	816	978	1679	1296	1330	1653	Casc3
ENSMUSG00000034602	1424.78	0.806975	0.177706	4.54106	5.59714e-06	0.000103736	No change	1124	1289	694	941	2415	1972	1370	2031	Mon2
ENSMUSG00000022433	2083.13	0.84658	0.186512	4.53901	5.65202e-06	0.000104646	No change	1470	1415	1366	1486	2989	2273	3150	2775	Csnk1e
ENSMUSG00000112858	29.7668	-2.058	0.453682	-4.53622	5.72706e-06	0.000105927	Down	39	44	64	34	12	14	14	8	Rnf212b
ENSMUSG00000008658	6493.13	0.818945	0.18063	4.53381	5.79282e-06	0.000107034	No change	4559	5592	3600	4477	11772	9635	5635	8738	Rbfox1
ENSMUSG00000039041	5607.25	1.11953	0.247032	4.53193	5.8448e-06	0.000107775	Up	3489	3437	3445	3222	7309	5840	10366	8162	Adrm1
ENSMUSG00000037210	626.739	0.610674	0.134745	4.53209	5.84038e-06	0.000107775	No change	574	522	373	463	938	713	689	884	Fam193a
ENSMUSG00000007029	2029.41	1.14834	0.25346	4.53066	5.87993e-06	0.000108313	Up	1168	1237	1252	1185	2672	2084	3758	3031	Vars
ENSMUSG00000034403	479.483	-0.639269	0.141167	-4.52846	5.94155e-06	0.000109337	No change	577	564	487	630	475	345	339	438	Pja1
ENSMUSG00000022574	179.035	-1.29797	0.286663	-4.52787	5.95799e-06	0.0001095	Down	297	150	293	235	121	97	78	148	Naprt
ENSMUSG00000026223	924.933	-0.815782	0.180175	-4.52771	5.96253e-06	0.0001095	No change	1276	1037	1132	1104	856	804	430	801	Itm2c
ENSMUSG00000042675	1976.68	0.795335	0.175676	4.52728	5.97472e-06	0.000109613	No change	1291	1241	1422	1585	2839	2316	2579	2840	Ypel3
ENSMUSG00000037649	108.267	-1.27578	0.281873	-4.5261	6.00833e-06	0.000110118	Down	131	157	104	202	86	76	57	50	H2-DMa
ENSMUSG00000004561	411.603	-0.838214	0.185268	-4.52433	6.05875e-06	0.00011093	No change	497	459	574	488	325	290	290	342	Mettl17
ENSMUSG00000032359	288.432	-1.02303	0.226142	-4.52382	6.07335e-06	0.000111085	Down	406	340	270	488	247	249	139	180	Ctsh
ENSMUSG00000001435	584.643	-0.750628	0.165949	-4.52324	6.08992e-06	0.000111276	No change	836	578	668	752	496	445	445	451	Col18a1
ENSMUSG00000050394	44.2578	-1.63621	0.361973	-4.52025	6.17671e-06	0.000112748	Down	68	53	67	70	35	24	9	26	Armcx6
ENSMUSG00000040451	1545.11	0.750708	0.166097	4.51971	6.19249e-06	0.000112923	No change	1056	1338	973	1082	2043	1787	1946	2400	Sgms1
ENSMUSG00000028106	886.833	0.685449	0.151711	4.51812	6.23903e-06	0.000113657	No change	738	790	495	626	1501	1086	908	1189	Rprd2
ENSMUSG00000001105	390.093	-0.663189	0.146895	-4.51472	6.34012e-06	0.000115382	No change	541	423	444	440	356	286	277	364	Ift20
ENSMUSG00000031503	9154.81	-0.813857	0.180362	-4.51235	6.41118e-06	0.000116559	No change	12831	9709	9551	13141	8637	6000	7113	6241	Col4a2
ENSMUSG00000035105	3067.32	2.08052	0.461235	4.51075	6.45982e-06	0.000117325	Up	1589	1058	999	926	4100	2640	10263	2492	Egln3
ENSMUSG00000027765	214.241	-1.23762	0.274473	-4.50907	6.51127e-06	0.000118141	Down	268	390	212	299	157	188	73	132	P2ry1
ENSMUSG00000022634	691.899	-0.878565	0.19492	-4.50732	6.56521e-06	0.000118882	No change	956	956	785	773	594	462	327	722	Yaf2
ENSMUSG00000063229	78166	-0.712933	0.158166	-4.5075	6.55974e-06	0.000118882	No change	99347	97011	92327	85467	74125	75848	46606	56275	Ldha
ENSMUSG00000020409	1172.02	0.599037	0.132933	4.50631	6.59653e-06	0.00011933	No change	1064	985	693	889	1854	1369	1306	1478	Slu7
ENSMUSG00000042436	111.658	-2.05372	0.455839	-4.50537	6.62588e-06	0.000119741	Down	175	89	154	275	38	86	19	43	Mfap4
ENSMUSG00000005102	277.578	1.19159	0.264516	4.50482	6.64299e-06	0.000119931	Up	140	202	178	127	553	277	393	418	Eif2ak4
ENSMUSG00000037646	608.48	0.732423	0.16262	4.5039	6.67181e-06	0.000120332	No change	405	540	406	412	950	804	593	907	Vps13b
ENSMUSG00000060600	157832	-0.632224	0.140393	-4.50326	6.69188e-06	0.000120574	No change	202563	196691	173763	168337	145704	157024	99912	124576	Eno3
ENSMUSG00000057421	1260.63	0.662046	0.147095	4.5008	6.7698e-06	0.000121856	No change	1061	939	894	878	1761	1391	1610	1749	Las1l
ENSMUSG00000061410	1201.42	0.580227	0.128929	4.50036	6.784e-06	0.000121991	No change	928	1089	811	896	1830	1572	1239	1494	Zcchc14
ENSMUSG00000086290	259.328	1.95538	0.434818	4.49701	6.8916e-06	0.00012368	Up	126	90	92	104	455	244	754	201	Snhg12
ENSMUSG00000000317	785.656	-1.80964	0.402394	-4.49718	6.88596e-06	0.00012368	Down	1875	1170	528	1290	364	291	152	721	Bcl6b
ENSMUSG00000054611	1012.15	1.77829	0.395842	4.49242	7.04173e-06	0.00012625	Up	483	666	237	410	2589	1852	461	2056	Kdm2a
ENSMUSG00000000682	57.2497	-1.46075	0.325238	-4.49133	7.07794e-06	0.000126648	Down	56	82	81	102	42	35	21	33	Cd52
ENSMUSG00000048240	69.7972	-1.25695	0.279851	-4.49151	7.07193e-06	0.000126648	Down	106	83	95	96	53	50	22	53	Gng7
ENSMUSG00000092268	8.58698	6.48465	1.44421	4.49012	7.11836e-06	0.000127246	Up	0	0	0	0	12	6	41	7	Gm20540
ENSMUSG00000072941	437.861	-1.04189	0.232208	-4.48687	7.22757e-06	0.000129071	Down	709	430	460	692	274	285	333	301	Sod3
ENSMUSG00000054091	444.435	-0.778357	0.173548	-4.48497	7.29231e-06	0.000130099	No change	690	441	520	523	353	382	276	380	1810037I17Rik
ENSMUSG00000078151	243.781	1.24534	0.27774	4.48385	7.33079e-06	0.0001305	Up	155	158	109	140	438	219	441	333	Gm12226
ENSMUSG00000034192	391.764	-0.835256	0.186295	-4.48351	7.34266e-06	0.0001305	No change	677	492	370	426	285	299	272	332	Lsm3
ENSMUSG00000106734	113.387	-1.01074	0.225417	-4.48386	7.33062e-06	0.0001305	Down	171	140	106	173	74	89	74	80	Gm20559
ENSMUSG00000024668	1425.45	-0.606482	0.13527	-4.48348	7.34357e-06	0.0001305	No change	2015	1542	1378	1752	1197	1273	1082	1217	Sdhaf2
ENSMUSG00000028207	4930.21	-0.708945	0.158181	-4.48187	7.39918e-06	0.000131359	No change	6415	6390	4884	6042	4363	4956	3126	3449	Asph
ENSMUSG00000027597	2180.95	1.08145	0.241324	4.48131	7.41866e-06	0.000131576	Up	1370	1481	1292	1252	3069	2726	3979	2435	Ahcy
ENSMUSG00000057497	466.469	-0.608015	0.135738	-4.47932	7.48806e-06	0.000132677	No change	609	533	467	574	391	407	314	459	Fam136a
ENSMUSG00000040213	441.791	0.857254	0.191406	4.47872	7.50929e-06	0.000132923	No change	342	292	277	304	666	485	660	573	Kyat3
ENSMUSG00000013236	1052.12	-1.1989	0.267712	-4.47831	7.52365e-06	0.000133047	Down	1605	1374	1215	1489	766	835	282	900	Ptprs
ENSMUSG00000018858	781.031	-0.827212	0.184775	-4.47685	7.57508e-06	0.000133826	No change	1216	895	793	984	495	666	494	725	Mrpl58
ENSMUSG00000030087	3452.88	1.9279	0.430742	4.47577	7.61373e-06	0.000134378	Up	870	1954	1250	1435	4891	2698	10104	4171	Klf15
ENSMUSG00000019564	103.096	1.34575	0.300736	4.47485	7.64652e-06	0.000134826	Up	77	63	41	47	257	136	127	117	Arid3a
ENSMUSG00000071719	10.4484	-4.46212	0.998294	-4.46975	7.83121e-06	0.00013768	Down	15	23	18	21	4	0	0	0	Tmem28
ENSMUSG00000024201	1272.31	0.65206	0.145874	4.47002	7.8214e-06	0.00013768	No change	896	991	896	1026	2029	1431	1471	1678	Kdm4b
ENSMUSG00000049038	292.388	-0.93344	0.208834	-4.46978	7.83005e-06	0.00013768	No change	531	344	288	340	255	247	138	224	Mterf2
ENSMUSG00000026571	5917.72	0.625659	0.139984	4.4695	7.84044e-06	0.000137709	No change	4763	5418	3422	4496	9645	7516	5996	7550	Dcaf6
ENSMUSG00000031628	56.8967	-1.46297	0.327533	-4.46663	7.94616e-06	0.000139431	Down	80	80	63	101	54	32	21	24	Casp3
ENSMUSG00000063787	1902.27	-0.611808	0.13704	-4.46443	8.02817e-06	0.000140734	No change	2478	2104	2102	2197	1698	1854	1336	1486	Chchd1
ENSMUSG00000025857	925.346	0.482642	0.108185	4.46127	8.14753e-06	0.000142688	No change	818	823	631	722	1357	1116	905	1228	Dnaaf5
ENSMUSG00000034472	521.598	1.19322	0.267475	4.46105	8.15576e-06	0.000142694	Up	300	396	277	253	750	481	874	927	Rasd2
ENSMUSG00000078515	2497.56	1.26384	0.283409	4.45943	8.21796e-06	0.000143644	Up	1404	2004	1066	1236	4257	2990	4739	2604	Ddi2
ENSMUSG00000026663	1604.21	1.15336	0.258679	4.45866	8.24732e-06	0.000143765	Up	1069	1267	616	941	2623	2076	2785	1711	Atf6
ENSMUSG00000020198	2241.25	0.746448	0.16742	4.45855	8.25177e-06	0.000143765	No change	1794	1796	1418	1478	3156	2519	3169	2922	Ap3d1
ENSMUSG00000053470	562.226	0.879226	0.197212	4.45829	8.2617e-06	0.000143765	No change	410	395	358	366	1007	627	795	644	Kdm3a
ENSMUSG00000025340	1791.16	0.871476	0.195476	4.45821	8.26452e-06	0.000143765	No change	1168	1352	850	1549	3231	2252	2160	2217	Rabgef1
ENSMUSG00000036550	2112.48	0.669733	0.150206	4.45875	8.24383e-06	0.000143765	No change	1757	1981	1225	1385	3270	2798	2285	2688	Cnot1
ENSMUSG00000032324	3788.81	-0.755881	0.169629	-4.45607	8.34766e-06	0.000145072	No change	4453	3927	4772	5091	3670	3281	2255	2843	Tspan3
ENSMUSG00000020532	837.495	0.607129	0.136304	4.45422	8.41995e-06	0.000146188	No change	657	692	615	595	1109	995	975	1196	Acaca
ENSMUSG00000001674	716.389	0.751276	0.168674	4.45401	8.42812e-06	0.00014619	No change	563	594	426	489	1047	741	902	1114	Ddx18
ENSMUSG00000096054	2125.13	1.03193	0.231793	4.45196	8.50916e-06	0.000147454	Up	1384	2061	892	1117	3754	3261	2358	2817	Syne1
ENSMUSG00000074178	157.133	2.24907	0.505375	4.45031	8.57465e-06	0.000148447	Up	63	34	48	66	122	172	524	198	Gm10638
ENSMUSG00000074247	1453.7	1.22381	0.275253	4.44611	8.74409e-06	0.000151236	Up	1076	761	727	824	1409	1801	2689	2465	Dda1
ENSMUSG00000090272	267.277	-0.956443	0.215148	-4.44551	8.76853e-06	0.000151514	No change	448	341	278	309	226	253	134	164	Mndal
ENSMUSG00000037519	1098.17	0.663806	0.149345	4.44477	8.79842e-06	0.000151886	No change	829	953	739	763	1797	1188	1222	1536	Ppfia1
ENSMUSG00000054648	367.191	0.996965	0.224357	4.44366	8.84412e-06	0.000152529	No change	287	303	141	231	647	418	485	527	Zfp869
ENSMUSG00000063953	998.714	-1.22117	0.274847	-4.44309	8.8675e-06	0.000152787	Down	1324	1435	1227	1407	900	789	259	678	Amd2
ENSMUSG00000036686	913.475	0.550114	0.123896	4.44013	8.99032e-06	0.000154757	No change	758	802	556	763	1251	1123	997	1234	Cc2d1a
ENSMUSG00000036275	3697.29	0.954842	0.215107	4.43891	9.04154e-06	0.00015549	No change	2771	2554	2024	2421	5636	3659	6107	4920	9530068E07Rik
ENSMUSG00000026123	2444.28	-0.433036	0.0975763	-4.43793	9.08299e-06	0.000156055	No change	2979	2762	2454	2667	2310	2322	1847	2345	Plekhb2
ENSMUSG00000021585	2813.99	0.703922	0.158647	4.43703	9.12087e-06	0.000156418	No change	2449	2421	1540	1942	4185	3747	3504	3272	Cast
ENSMUSG00000047635	177.903	-0.856666	0.193073	-4.43702	9.12138e-06	0.000156418	No change	258	222	178	233	121	154	102	161	2810006K23Rik
ENSMUSG00000004665	658.883	-0.901912	0.203292	-4.43654	9.14161e-06	0.000156617	No change	1076	764	696	806	437	440	382	697	Cnn2
ENSMUSG00000036186	106.992	-1.35466	0.305373	-4.43607	9.16143e-06	0.000156808	Down	181	118	174	118	98	47	41	75	Dipk1b
ENSMUSG00000029174	5597.15	1.03122	0.232502	4.43531	9.19403e-06	0.000157218	Up	4727	4298	2501	2900	9791	10010	4549	8119	Tbc1d1
ENSMUSG00000040423	746.897	1.00044	0.225631	4.43398	9.25099e-06	0.000158043	Up	456	704	372	401	1391	1154	778	947	Rc3h1
ENSMUSG00000026510	375.612	0.750282	0.169303	4.43161	9.35333e-06	0.000159641	No change	287	305	222	273	654	472	335	572	Trp53bp2
ENSMUSG00000032035	741.129	-1.22233	0.275859	-4.43098	9.38056e-06	0.000159955	Down	1140	956	749	1193	305	637	321	623	Ets1
ENSMUSG00000055214	18.091	-3.90637	0.881694	-4.43052	9.4005e-06	0.000160144	Down	25	71	18	19	6	4	0	0	Pld5
ENSMUSG00000052656	820.456	0.57626	0.130143	4.42791	9.51495e-06	0.000161942	No change	736	719	523	582	1196	1059	916	993	Rnf103
ENSMUSG00000029177	75.5071	-1.30698	0.295238	-4.42685	9.562e-06	0.00016259	Down	157	86	79	100	66	34	36	51	Cenpa
ENSMUSG00000034880	1333.62	-1.07031	0.241794	-4.42655	9.57524e-06	0.000162662	Down	2097	1194	1818	1847	765	820	990	1009	Mrpl34
ENSMUSG00000039361	3553.65	0.806995	0.182392	4.42452	9.66574e-06	0.000164008	No change	2388	3260	1951	2426	5184	4135	4819	4889	Picalm
ENSMUSG00000056216	1414.86	0.659971	0.149167	4.42437	9.67253e-06	0.000164008	No change	1043	1284	882	1037	2061	1903	1674	1686	Cebpg
ENSMUSG00000029471	113.421	-0.949757	0.214702	-4.42361	9.70635e-06	0.000164427	No change	168	135	122	154	83	71	87	84	Camkk2
ENSMUSG00000007039	337.483	-0.929885	0.210264	-4.42246	9.75812e-06	0.00016515	No change	450	325	465	457	282	237	172	306	Ddah2
ENSMUSG00000031304	146.598	-1.18187	0.267409	-4.41972	9.88298e-06	0.000167107	Down	210	168	189	216	85	98	115	73	Il2rg
ENSMUSG00000001767	610.064	0.719992	0.162923	4.41922	9.90568e-06	0.000167335	No change	493	547	328	428	1033	720	639	859	Crnkl1
ENSMUSG00000040557	99.4827	2.02402	0.45804	4.41888	9.92135e-06	0.000167443	Up	46	24	48	32	194	97	265	93	Mettl27
ENSMUSG00000045333	415.706	-0.900082	0.203895	-4.41443	1.01277e-05	0.000170766	No change	483	567	569	454	428	311	221	287	Zfp423
ENSMUSG00000005087	195.252	-0.946069	0.214341	-4.41384	1.01552e-05	0.000171072	No change	316	244	183	260	151	125	155	128	Cd44
ENSMUSG00000025579	15948	1.2191	0.276266	4.41278	1.02051e-05	0.000171753	Up	9550	9802	9403	8115	21157	14768	31361	24529	Gaa
ENSMUSG00000033396	352.612	0.573118	0.129888	4.4124	1.02233e-05	0.000171899	No change	312	286	220	283	497	465	378	451	Spg11
ENSMUSG00000024528	335.536	0.872319	0.197708	4.41217	1.0234e-05	0.00017192	No change	272	265	171	216	545	392	478	411	Srfbp1
ENSMUSG00000007338	838.355	-0.643323	0.145875	-4.4101	1.03323e-05	0.00017341	No change	1051	915	925	1054	794	771	479	761	Mrpl49
ENSMUSG00000113302	270.005	1.38894	0.315091	4.40806	1.04302e-05	0.000174778	Up	158	119	147	150	386	214	489	540	Gm32219
ENSMUSG00000038181	399.448	1.0386	0.235616	4.408	1.04331e-05	0.000174778	Up	352	203	276	180	730	534	494	529	Chpf2
ENSMUSG00000002319	2336.38	0.844218	0.191572	4.4068	1.04909e-05	0.000175585	No change	1769	1695	1501	1495	2901	2693	3573	3323	Ipo4
ENSMUSG00000104435	531.859	1.24919	0.283627	4.40434	1.06109e-05	0.000177339	Up	399	233	344	237	558	824	647	1135	Gm37422
ENSMUSG00000027905	407.086	0.690721	0.156831	4.40424	1.06153e-05	0.000177339	No change	391	317	248	258	624	495	419	611	Ddx20
ENSMUSG00000087528	54.5435	2.4003	0.54508	4.40358	1.06481e-05	0.000177723	Up	16	27	16	8	59	42	150	120	9830144P21Rik
ENSMUSG00000027936	1284.44	0.945155	0.214677	4.40269	1.06919e-05	0.00017829	No change	847	803	847	878	1942	1295	2046	1778	Crtc2
ENSMUSG00000054520	193.241	1.6401	0.372582	4.40197	1.0727e-05	0.000178712	Up	99	93	68	105	579	156	315	203	Sh3bp2
ENSMUSG00000003038	492.781	-0.75098	0.170625	-4.40134	1.07582e-05	0.000179067	No change	637	659	582	507	376	421	294	473	Hmgn2
ENSMUSG00000006736	949.911	-0.5765	0.130993	-4.401	1.07752e-05	0.000179184	No change	1334	1005	976	1096	851	860	621	918	Tspan31
ENSMUSG00000074582	2019.19	1.08063	0.245723	4.39776	1.09374e-05	0.000181715	Up	1372	1426	1009	1228	3087	2122	3710	2417	Arfgef2
ENSMUSG00000038132	6252.15	0.858793	0.195321	4.39684	1.09839e-05	0.000182321	No change	4609	4559	3657	4393	11948	8037	4825	10287	Rbm24
ENSMUSG00000040356	1226.99	0.889125	0.202273	4.39567	1.10432e-05	0.000183137	No change	785	785	869	858	1481	1530	1813	1821	Skiv2l
ENSMUSG00000000184	358.688	-1.19991	0.27306	-4.39432	1.11121e-05	0.000184111	Down	553	626	322	455	310	304	117	213	Ccnd2
ENSMUSG00000022136	1208.8	0.633623	0.144277	4.3917	1.1247e-05	0.000186176	No change	991	1146	727	819	1800	1582	1301	1569	Dnajc3
ENSMUSG00000038866	539.123	1.42503	0.324612	4.38996	1.13373e-05	0.000187501	Up	349	460	141	206	1192	823	477	927	Zcchc2
ENSMUSG00000047036	1387.28	1.00175	0.228212	4.38958	1.13571e-05	0.000187656	Up	1023	1010	689	876	2246	1257	1589	2837	Zfp445
ENSMUSG00000021271	292.438	1.08395	0.247126	4.38625	1.15322e-05	0.000190376	Up	171	185	173	192	459	268	471	467	Zfp839
ENSMUSG00000030094	540.985	0.706945	0.161182	4.386	1.15452e-05	0.000190418	No change	394	501	326	372	901	684	578	702	Xpc
ENSMUSG00000042807	216.832	1.11867	0.255107	4.38509	1.15937e-05	0.000191044	Up	126	175	83	149	277	337	232	419	Hecw2
ENSMUSG00000069114	324.313	1.55411	0.354433	4.38477	1.16108e-05	0.000191152	Up	171	189	124	156	517	283	786	382	Zbtb10
ENSMUSG00000079184	349.974	0.593385	0.135336	4.38452	1.16241e-05	0.000191197	No change	287	305	215	276	529	439	362	465	Mphosph8
ENSMUSG00000026082	776.768	0.830494	0.189535	4.38174	1.17733e-05	0.000193095	No change	574	569	469	553	1271	1199	598	1234	Rev1
ENSMUSG00000018008	103.124	-1.09084	0.248943	-4.38188	1.17658e-05	0.000193095	Down	113	159	103	168	90	66	54	72	Cyth4
ENSMUSG00000028974	2274.62	-0.659825	0.15059	-4.38161	1.17806e-05	0.000193095	No change	3430	2574	2189	2659	1997	2134	1643	1677	Dffa
ENSMUSG00000045854	202.206	-0.765174	0.174634	-4.38158	1.17822e-05	0.000193095	No change	290	211	211	275	163	169	135	168	Lyrm2
ENSMUSG00000063428	879.358	-0.724206	0.165324	-4.38053	1.18392e-05	0.000193855	No change	1018	1151	950	1108	712	810	482	832	Ddo
ENSMUSG00000024773	1791.23	0.616959	0.140854	4.38014	1.18603e-05	0.000194026	No change	1366	1517	1220	1358	2693	1981	2196	2299	Atg2a
ENSMUSG00000057315	525.229	-0.818835	0.186963	-4.37967	1.18857e-05	0.000194266	No change	688	719	521	672	414	378	442	353	Arhgap24
ENSMUSG00000031382	7694.89	1.28346	0.293063	4.37947	1.1897e-05	0.000194274	Up	5150	3983	4503	3640	8753	8325	16066	11366	Asb11
ENSMUSG00000033124	9119.25	0.485446	0.110928	4.37624	1.20746e-05	0.000196997	No change	7241	7896	6788	7377	11898	11528	9824	11800	Atg9a
ENSMUSG00000042406	10277.4	1.10313	0.25214	4.37509	1.21381e-05	0.000197677	Up	6522	6367	5529	6819	15011	9241	18770	15073	Atf4
ENSMUSG00000038604	1755.77	0.430941	0.0984981	4.37511	1.21369e-05	0.000197677	No change	1546	1471	1329	1432	2450	2009	1757	2373	Ripor1
ENSMUSG00000029185	216.212	-1.15925	0.265017	-4.37426	1.21847e-05	0.000198081	Down	266	303	229	358	193	180	73	134	Fam114a1
ENSMUSG00000025525	1010.55	-0.559544	0.127915	-4.37436	1.2179e-05	0.000198081	No change	1443	1081	975	1182	960	904	756	842	Apool
ENSMUSG00000022237	1825.17	1.18973	0.272059	4.37308	1.22505e-05	0.000198972	Up	1295	1155	982	882	3142	1630	3418	2346	Ankrd33b
ENSMUSG00000067377	142.941	-1.40596	0.32155	-4.37243	1.22869e-05	0.000199384	Down	290	170	183	166	71	103	40	124	Tspan6
ENSMUSG00000051234	2269.33	-0.596796	0.136523	-4.3714	1.23453e-05	0.000200152	No change	2809	2573	2541	2611	2454	1874	1644	1717	Rnf7
ENSMUSG00000054013	5.68946	5.90439	1.35098	4.37045	1.2399e-05	0.000200844	Up	0	0	0	0	23	14	6	7	Tmem179
ENSMUSG00000029648	3859.94	1.01018	0.231265	4.36806	1.25356e-05	0.000202875	Up	2314	3698	1981	1941	6766	5449	3535	6512	Flt1
ENSMUSG00000037977	1460.36	-1.8001	0.412145	-4.36764	1.25599e-05	0.000202906	Down	1890	2831	2051	1960	933	1022	146	778	6430571L13Rik
ENSMUSG00000023025	983.962	0.949471	0.217386	4.36767	1.25578e-05	0.000202906	No change	827	565	577	638	2087	1054	1231	1172	Larp4
ENSMUSG00000017188	1798.8	-0.744205	0.170482	-4.36529	1.26955e-05	0.000204915	No change	2422	1928	2162	2168	1326	1341	1459	1505	Coa3
ENSMUSG00000062270	5194	0.555446	0.127269	4.36434	1.27507e-05	0.000205623	No change	4886	4482	3253	3758	7046	6137	6107	6820	Morf4l1
ENSMUSG00000073380	19.0983	3.88416	0.890279	4.36286	1.28374e-05	0.000206697	Up	0	4	5	0	34	13	56	43	Arrdc5
ENSMUSG00000025898	428.772	0.996833	0.228502	4.36248	1.28598e-05	0.000206697	No change	365	323	173	264	861	646	403	557	Cwf19l2
ENSMUSG00000022203	87.3839	-1.28619	0.294816	-4.36269	1.28474e-05	0.000206697	Down	124	77	128	146	70	43	45	59	Efs
ENSMUSG00000028013	1172.77	-0.516058	0.118296	-4.36242	1.2863e-05	0.000206697	No change	1420	1324	1145	1453	1087	1120	857	1029	Ppa2
ENSMUSG00000017478	1134.05	0.652207	0.149558	4.3609	1.2953e-05	0.000207959	No change	887	1045	647	850	1832	1459	1099	1551	Zc3h18
ENSMUSG00000028991	2035.04	0.771914	0.177085	4.35902	1.30649e-05	0.000209385	No change	1489	1573	1282	1466	2669	2544	2990	2495	Mtor
ENSMUSG00000005716	246402	-0.842619	0.193301	-4.3591	1.30598e-05	0.000209385	No change	321388	326910	256039	321317	258488	209992	105460	191961	Pvalb
ENSMUSG00000028795	607.942	-0.913923	0.209722	-4.35778	1.31389e-05	0.000210385	No change	746	551	795	951	523	437	350	490	Ccdc28b
ENSMUSG00000050144	1213.24	0.764465	0.175482	4.35637	1.32239e-05	0.000211559	No change	998	748	780	954	2250	1331	1205	1794	Slc25a44
ENSMUSG00000062526	65.1678	-1.39529	0.320306	-4.35611	1.32393e-05	0.000211618	Down	100	77	98	88	44	23	29	58	Mppe1
ENSMUSG00000047686	29.128	-1.91775	0.440291	-4.35563	1.32683e-05	0.000211805	Down	66	40	34	41	16	19	4	14	Rtl3
ENSMUSG00000045827	149.418	-0.86669	0.198986	-4.35553	1.32744e-05	0.000211805	No change	174	216	161	195	130	121	75	128	Serpinb9
ENSMUSG00000002617	37.0245	-1.52061	0.349142	-4.35528	1.32896e-05	0.000211862	Down	58	47	54	53	28	18	10	27	Zfp40
ENSMUSG00000024903	20.0476	4.23727	0.973023	4.35475	1.33219e-05	0.000212191	Up	2	6	0	0	14	18	39	89	Lao1
ENSMUSG00000025509	28757.2	1.50489	0.345635	4.354	1.33677e-05	0.000212733	Up	15500	11668	16603	13567	38954	24806	69208	39516	Pnpla2
ENSMUSG00000010911	651.51	-0.689093	0.158301	-4.35304	1.34263e-05	0.000213478	No change	917	707	728	759	602	619	432	465	Apip
ENSMUSG00000020720	3870.91	0.751799	0.172764	4.3516	1.3515e-05	0.0002147	No change	3076	3141	2237	2752	5544	4224	5534	5046	Psmd12
ENSMUSG00000057411	618.361	-0.907068	0.208551	-4.34939	1.36518e-05	0.000216684	No change	799	640	885	761	440	547	325	521	Antkmt
ENSMUSG00000045377	657.442	-0.885817	0.203716	-4.34829	1.372e-05	0.000217576	No change	682	775	935	858	517	537	354	564	Tmem88
ENSMUSG00000020544	516.124	-0.523754	0.120458	-4.34802	1.3737e-05	0.000217654	No change	689	612	502	560	470	464	374	490	Cox11
ENSMUSG00000025178	1170.8	0.993325	0.228526	4.34667	1.38221e-05	0.000218727	No change	829	742	693	762	2317	1140	1760	1365	Pi4k2a
ENSMUSG00000010830	163.001	-1.19458	0.274832	-4.34656	1.38288e-05	0.000218727	Down	230	147	204	293	98	124	72	129	Kdelr3
ENSMUSG00000049551	766.391	-0.725002	0.166855	-4.3451	1.39214e-05	0.00022	No change	1172	826	828	882	653	719	421	679	Fzd9
ENSMUSG00000028582	828.006	0.802556	0.184716	4.34481	1.39395e-05	0.000220094	No change	708	496	546	585	1235	946	1181	1053	Cc2d1b
ENSMUSG00000029381	68.0195	2.07054	0.476578	4.34461	1.39525e-05	0.000220107	Up	18	31	25	26	107	57	195	83	Shroom3
ENSMUSG00000030603	5310.82	1.3162	0.302974	4.34428	1.39731e-05	0.00022024	Up	3180	2863	3047	2617	6631	4637	11083	8702	Psmc4
ENSMUSG00000047787	131.146	2.29481	0.528294	4.3438	1.40036e-05	0.000220529	Up	44	79	12	41	532	175	99	168	Flrt1
ENSMUSG00000054477	188.043	-1.31546	0.302966	-4.34194	1.41229e-05	0.000222216	Down	272	257	234	274	95	126	55	190	Kcnn2
ENSMUSG00000000078	1720.49	1.20729	0.278076	4.34158	1.4146e-05	0.000222385	Up	1010	1368	702	971	1706	2182	2449	3730	Klf6
ENSMUSG00000043015	46.2887	-1.40104	0.322987	-4.33776	1.43945e-05	0.000226096	Down	77	69	51	64	24	18	29	36	Nemp2
ENSMUSG00000076138	314.151	-0.699418	0.161411	-4.33315	1.46992e-05	0.000230683	No change	416	330	323	437	291	252	190	291	Gm26377
ENSMUSG00000056211	2515.24	0.615545	0.142095	4.33193	1.47809e-05	0.000231764	No change	2052	2333	1658	1656	3695	3207	2888	3102	R3hdm1
ENSMUSG00000072612	82.8401	2.29537	0.530088	4.33017	1.48993e-05	0.000233197	Up	17	29	11	52	205	82	204	78	Gm10382
ENSMUSG00000006462	165.58	1.25662	0.290211	4.33	1.49109e-05	0.000233197	Up	90	93	120	69	266	167	254	296	A530013C23Rik
ENSMUSG00000023094	548.838	-0.645462	0.149056	-4.33034	1.48878e-05	0.000233197	No change	693	656	576	664	556	376	430	452	Msrb2
ENSMUSG00000034390	315.092	1.12348	0.259497	4.32946	1.49476e-05	0.000233368	Up	187	285	133	167	525	353	494	441	Cmip
ENSMUSG00000035620	1162.56	-0.59917	0.138392	-4.3295	1.49448e-05	0.000233368	No change	1441	1470	1123	1397	1189	1016	663	1108	Ric8b
ENSMUSG00000001143	542.85	-0.875126	0.202171	-4.32865	1.50025e-05	0.000234024	No change	653	810	550	708	375	522	281	454	Lman2l
ENSMUSG00000031111	36.8779	-1.49186	0.344899	-4.3255	1.52183e-05	0.000237186	Down	76	38	45	53	22	19	19	22	Igsf1
ENSMUSG00000037730	317.712	0.931879	0.215468	4.3249	1.526e-05	0.000237631	No change	247	265	123	222	465	414	355	543	Mynn
ENSMUSG00000059022	79.7939	-1.68711	0.390156	-4.32419	1.53092e-05	0.000238193	Down	124	94	108	144	71	15	32	46	Kcp
ENSMUSG00000035914	251.414	-1.06504	0.246518	-4.32033	1.55798e-05	0.000242195	Down	355	295	293	373	241	212	89	164	Cd276
ENSMUSG00000030652	1953.25	-0.734158	0.169952	-4.31979	1.56179e-05	0.000242579	No change	2502	1985	2478	2403	1512	1814	1257	1632	Coq7
ENSMUSG00000046985	1308.07	0.492561	0.114075	4.31787	1.57541e-05	0.000244485	No change	1210	1185	851	980	1894	1578	1359	1677	Tapt1
ENSMUSG00000027566	4606.55	1.21186	0.280693	4.31739	1.57888e-05	0.000244815	Up	2905	2613	2716	2462	5844	4495	9369	6650	Psma7
ENSMUSG00000025982	4208.85	1.16676	0.270325	4.31616	1.58768e-05	0.000245969	Up	2721	2846	1988	2522	5660	4190	8413	5626	Sf3b1
ENSMUSG00000031530	378.517	4.30111	0.996692	4.31539	1.59322e-05	0.000246616	Up	42	54	4	46	484	203	1830	223	Dusp4
ENSMUSG00000008348	72050.2	1.41131	0.327087	4.31477	1.59767e-05	0.000247093	Up	34294	57322	31903	28872	172082	62909	124714	82646	Ubc
ENSMUSG00000022018	3504.19	1.80366	0.418051	4.31445	1.59999e-05	0.000247241	Up	1703	1145	1637	1506	3594	3114	10439	4420	Rgcc
ENSMUSG00000052605	156.664	-1.3422	0.311663	-4.30658	1.65797e-05	0.000255774	Down	299	159	214	198	67	76	116	107	Isoc2b
ENSMUSG00000043008	76.8087	-1.10627	0.25688	-4.30657	1.65803e-05	0.000255774	Down	95	84	97	127	62	47	45	53	Klhl6
ENSMUSG00000021814	2332.62	0.912888	0.21208	4.30445	1.67397e-05	0.000258014	No change	1905	1158	1549	1635	3246	2685	3513	3291	Anxa7
ENSMUSG00000020430	1801.54	0.861923	0.200279	4.30362	1.68029e-05	0.000258767	No change	1333	1330	1083	1204	2361	1945	2848	2513	Pes1
ENSMUSG00000047171	77.9071	-1.60857	0.373789	-4.30343	1.68177e-05	0.000258775	Down	130	70	109	143	22	54	36	49	Helt
ENSMUSG00000062661	172.437	-1.16957	0.271835	-4.30252	1.68869e-05	0.00025962	Down	277	184	197	269	141	138	53	129	Ncs1
ENSMUSG00000041084	530.553	-0.641938	0.149213	-4.30216	1.6914e-05	0.000259817	No change	741	561	595	604	460	448	333	527	Ostc
ENSMUSG00000003810	4094.45	0.763511	0.177564	4.29991	1.70869e-05	0.00026225	No change	3152	3085	2808	2669	5227	4727	5941	5615	Mast2
ENSMUSG00000024165	133.89	-0.926121	0.215453	-4.29848	1.71974e-05	0.000263722	No change	223	189	124	151	109	105	67	115	Jpt2
ENSMUSG00000036721	228.689	0.719613	0.167498	4.29624	1.73717e-05	0.000266171	No change	198	169	146	158	365	284	213	361	Zscan12
ENSMUSG00000037820	5550.39	1.14558	0.266688	4.29559	1.74229e-05	0.000266729	Up	3288	3750	3188	3087	7764	5413	10823	7449	Tgm2
ENSMUSG00000041329	7065.61	-1.26251	0.294053	-4.29349	1.7589e-05	0.000269045	Down	10777	10896	7143	10036	5611	6099	1671	4790	Atp1b2
ENSMUSG00000049807	600.648	0.778555	0.18135	4.29311	1.76188e-05	0.000269273	No change	504	483	330	406	984	634	805	783	Arhgap23
ENSMUSG00000034205	445.67	-0.77608	0.180791	-4.29268	1.76526e-05	0.000269563	No change	567	550	402	668	465	347	256	343	Loxl2
ENSMUSG00000022765	977.844	0.661031	0.154002	4.29237	1.76779e-05	0.000269723	No change	878	797	568	709	1673	1123	1118	1189	Snap29
ENSMUSG00000037035	65.3996	1.57735	0.367555	4.29147	1.77494e-05	0.000270585	Up	32	45	28	22	130	116	107	58	Inhbb
ENSMUSG00000051316	477.238	1.30364	0.303817	4.29087	1.77975e-05	0.000271091	Up	327	323	189	237	1000	396	856	598	Taf7
ENSMUSG00000101655	2086.53	-1.02806	0.239633	-4.29014	1.78563e-05	0.000271738	Down	2575	2559	2752	2857	1792	2058	879	1173	2310040G24Rik
ENSMUSG00000032348	293.296	-1.06879	0.249136	-4.28997	1.787e-05	0.000271738	Down	486	374	341	343	204	235	102	278	Gsta4
ENSMUSG00000055866	538.408	1.31072	0.305624	4.28865	1.79762e-05	0.000273124	Up	202	336	244	407	630	681	668	1277	Per2
ENSMUSG00000063785	430.518	0.839615	0.19591	4.28572	1.8215e-05	0.000276519	No change	337	348	221	296	676	454	610	585	Utp14a
ENSMUSG00000051107	1468.56	-0.719989	0.16802	-4.28514	1.82624e-05	0.000277008	No change	1630	1582	1881	1900	1283	1308	900	1237	nan
ENSMUSG00000053263	56.5434	1.963	0.458169	4.28445	1.83188e-05	0.000277631	Up	25	35	8	23	146	54	109	71	Gm12592
ENSMUSG00000029442	69.613	-1.25268	0.292599	-4.28124	1.85857e-05	0.000281419	Down	109	108	51	117	53	44	34	45	Wdr66
ENSMUSG00000030611	736.834	-0.677481	0.15825	-4.28107	1.85998e-05	0.000281419	No change	976	742	930	837	671	613	523	596	Mrps11
ENSMUSG00000036782	115.908	-1.10453	0.258031	-4.2806	1.86391e-05	0.000281779	Down	189	158	132	137	111	87	39	83	Klhl13
ENSMUSG00000024312	418.284	0.668709	0.156265	4.27934	1.8745e-05	0.000283142	No change	324	368	241	321	604	497	514	555	Wdr46
ENSMUSG00000026193	1554.49	-1.56992	0.366885	-4.27906	1.87684e-05	0.000283261	Down	1596	3040	1001	3441	1127	938	395	959	Fn1
ENSMUSG00000040414	3055.03	1.54299	0.36065	4.27836	1.88275e-05	0.000283917	Up	1741	1243	1556	1471	4473	2550	7757	3596	Slc25a28
ENSMUSG00000030768	221.802	-1.09493	0.25594	-4.27808	1.88516e-05	0.000284044	Down	314	242	269	342	208	177	75	155	Disp1
ENSMUSG00000000794	185.803	1.82569	0.426954	4.2761	1.902e-05	0.000286342	Up	51	127	58	80	447	494	141	177	Kcnn3
ENSMUSG00000047146	53.4095	-2.77891	0.649947	-4.27559	1.90633e-05	0.000286631	Down	82	98	65	117	31	22	0	8	Tet1
ENSMUSG00000042390	810.358	1.3806	0.32291	4.2755	1.90708e-05	0.000286631	Up	698	401	443	211	1932	1026	814	1317	Gatad2b
ENSMUSG00000012443	18.961	-2.33642	0.546553	-4.27483	1.91283e-05	0.000287258	Down	40	20	20	44	12	6	5	4	Kif11
ENSMUSG00000028464	187961	-0.479815	0.11227	-4.27375	1.92209e-05	0.000288409	No change	218731	212267	189063	225650	167777	164322	147284	184592	Tpm2
ENSMUSG00000056481	418.712	-1.90674	0.446238	-4.27292	1.9293e-05	0.000289251	Down	778	567	469	765	355	221	34	180	Cd248
ENSMUSG00000003423	857.554	-0.604771	0.141542	-4.27274	1.93089e-05	0.000289251	No change	1061	891	1035	990	795	760	593	743	Pih1d1
ENSMUSG00000025421	1001.39	-0.524172	0.122817	-4.26792	1.97307e-05	0.000295325	No change	1362	1200	965	1064	992	943	645	931	Hdhd2
ENSMUSG00000045636	3492.81	-0.673416	0.157811	-4.26724	1.97902e-05	0.000295972	No change	4420	5292	3111	3890	3122	3015	2120	3246	Mtus1
ENSMUSG00000021690	1418.62	1.16142	0.272217	4.26652	1.98546e-05	0.00029669	Up	864	1094	691	751	2292	1505	2700	1602	Jmy
ENSMUSG00000040359	844.662	0.653389	0.153158	4.26612	1.98902e-05	0.000296977	No change	802	720	500	540	1328	1145	836	1107	Ufl1
ENSMUSG00000030067	325.413	1.09056	0.255663	4.26563	1.99337e-05	0.000297381	Up	233	265	169	142	644	568	313	381	Foxp1
ENSMUSG00000041313	215.491	1.32673	0.311084	4.26487	2.0002e-05	0.000298012	Up	132	168	66	116	489	201	317	307	Slc7a1
ENSMUSG00000029669	401.841	-1.12544	0.263892	-4.26479	2.00089e-05	0.000298012	Down	786	437	453	477	250	370	155	308	Tspan12
ENSMUSG00000034903	345.277	0.734605	0.172278	4.26407	2.00736e-05	0.000298486	No change	276	275	172	287	495	443	427	457	Cobll1
ENSMUSG00000075000	678.38	0.56393	0.132249	4.26415	2.00667e-05	0.000298486	No change	647	563	442	477	877	882	718	957	Nrbf2
ENSMUSG00000025384	770.309	-0.900593	0.211251	-4.26314	2.01575e-05	0.000299457	No change	841	966	976	1061	501	710	405	670	Faap100
ENSMUSG00000031770	5609.02	0.616342	0.14458	4.26298	2.0172e-05	0.000299457	No change	4724	4258	3558	4634	6940	6421	6738	8537	Herpud1
ENSMUSG00000026822	88.0518	2.76868	0.649673	4.26165	2.02924e-05	0.000300261	Up	29	18	15	26	103	55	374	56	Lcn2
ENSMUSG00000081953	320.005	0.963666	0.226122	4.2617	2.02877e-05	0.000300261	No change	213	230	192	202	494	347	524	398	Gm12435
ENSMUSG00000032688	259.666	0.733742	0.172156	4.26207	2.02546e-05	0.000300261	No change	209	183	146	220	408	327	248	409	Malt1
ENSMUSG00000034667	1031.96	0.529374	0.124209	4.26197	2.02628e-05	0.000300261	No change	846	927	681	819	1599	1219	1091	1285	Xpot
ENSMUSG00000033970	81.255	-1.22751	0.288076	-4.26105	2.03465e-05	0.000300816	Down	136	115	106	84	45	74	38	49	Rfc3
ENSMUSG00000075225	45.2787	2.15642	0.506331	4.25891	2.05424e-05	0.00030331	Up	16	19	15	14	99	21	97	93	Ccdc162
ENSMUSG00000039395	1287.83	-0.454771	0.106783	-4.25884	2.05487e-05	0.00030331	No change	1588	1552	1223	1412	1331	1159	869	1287	Mreg
ENSMUSG00000030521	380.424	0.927419	0.217891	4.25635	2.07794e-05	0.000306466	No change	283	333	151	260	680	499	460	484	Mphosph10
ENSMUSG00000045968	182.696	1.1111	0.261065	4.25602	2.08102e-05	0.00030647	Up	78	96	130	135	309	263	238	247	Teddm2
ENSMUSG00000085945	124.95	-1.21269	0.284951	-4.2558	2.08304e-05	0.00030647	Down	157	193	153	169	77	88	95	52	2310014F06Rik
ENSMUSG00000049878	453.82	0.888442	0.208753	4.25594	2.08173e-05	0.00030647	No change	328	402	254	252	880	530	539	569	Rlf
ENSMUSG00000025268	427.17	-0.884546	0.207862	-4.25545	2.08627e-05	0.000306697	No change	600	461	482	600	428	358	258	236	Maged2
ENSMUSG00000034160	3465.83	0.780383	0.183406	4.25495	2.09099e-05	0.000307142	No change	3008	2645	2015	2262	5953	4377	2807	5853	Ogt
ENSMUSG00000030116	555.237	-0.989704	0.232676	-4.25357	2.10386e-05	0.000308752	No change	835	658	676	685	359	341	489	347	Mfap5
ENSMUSG00000057788	1120.87	0.629616	0.148032	4.25323	2.10707e-05	0.000308752	No change	897	852	823	820	1443	1323	1431	1525	Ddx49
ENSMUSG00000062797	691.996	-0.581575	0.136735	-4.25331	2.10635e-05	0.000308752	No change	865	756	800	774	595	584	508	661	Hikeshi
ENSMUSG00000102553	13.4469	-2.60204	0.611906	-4.25235	2.11538e-05	0.00030972	Down	13	22	28	24	4	4	4	4	D930036K23Rik
ENSMUSG00000087057	54.35	2.18137	0.513022	4.252	2.11866e-05	0.000309951	Up	18	30	8	21	42	70	91	170	Gm11730
ENSMUSG00000031889	1810.76	2.05799	0.484161	4.25063	2.13167e-05	0.000311603	Up	692	1054	630	338	3727	882	5026	2252	D230025D16Rik
ENSMUSG00000021595	1798.42	0.838824	0.197394	4.2495	2.14251e-05	0.000312682	No change	1577	1313	962	1181	2358	2673	2588	1997	Nsun2
ENSMUSG00000111080	527.034	-0.623444	0.146707	-4.2496	2.14153e-05	0.000312682	No change	713	588	542	635	549	484	308	439	Gm20300
ENSMUSG00000021023	389.544	0.695059	0.163587	4.24886	2.1486e-05	0.000313319	No change	321	338	217	282	601	427	434	591	Prorp
ENSMUSG00000028098	2866.92	0.739959	0.174169	4.24851	2.15195e-05	0.000313556	No change	2703	2001	1518	2173	4447	3459	3800	3400	Rnf115
ENSMUSG00000006435	7651.53	-0.467518	0.110063	-4.24775	2.15929e-05	0.000314371	No change	8737	9798	7210	8643	7482	6725	5480	7669	Neurl1a
ENSMUSG00000069601	2662.83	1.06252	0.250158	4.24737	2.16292e-05	0.000314648	Up	1386	2531	1171	1607	4469	3845	3794	3042	Ank3
ENSMUSG00000029196	887.85	0.677833	0.159607	4.24688	2.16771e-05	0.000315092	No change	632	782	570	656	1564	1041	928	1147	Tada2b
ENSMUSG00000050106	57.2118	-1.21406	0.28589	-4.24658	2.17055e-05	0.000315251	Down	71	75	80	81	46	44	22	36	Tmc8
ENSMUSG00000063694	11164.2	-0.597457	0.14072	-4.24573	2.17887e-05	0.000316206	No change	16352	12483	11062	12384	10123	10202	8648	8501	Cycs
ENSMUSG00000052566	200.51	0.75744	0.178454	4.24446	2.19124e-05	0.000317747	No change	174	138	137	128	309	224	228	312	Hook2
ENSMUSG00000097316	52.0266	-1.87307	0.44134	-4.24404	2.19527e-05	0.000318078	Down	59	86	59	112	30	27	6	35	Gm10516
ENSMUSG00000019878	947.981	0.643248	0.151582	4.24358	2.19985e-05	0.000318486	No change	813	748	615	695	1716	1121	894	1247	Hsf2
ENSMUSG00000014606	12517.7	-0.584062	0.137649	-4.24313	2.20419e-05	0.00031886	No change	15703	13990	14235	13954	10484	11835	9542	10368	Slc25a11
ENSMUSG00000022889	921.585	-0.500204	0.117909	-4.2423	2.21241e-05	0.000319794	No change	1213	1075	902	998	866	850	724	788	Mrpl39
ENSMUSG00000035439	91.1053	-1.16833	0.275484	-4.241	2.22525e-05	0.000321393	Down	157	113	108	111	46	55	70	62	Haus8
ENSMUSG00000049482	352.735	0.881138	0.207848	4.23933	2.24184e-05	0.000323368	No change	221	248	238	246	484	390	526	512	Ctu2
ENSMUSG00000025993	987.782	0.827566	0.19522	4.23914	2.24375e-05	0.000323368	No change	758	812	599	592	1750	1451	779	1495	Slc40a1
ENSMUSG00000050989	289.664	-0.766786	0.180884	-4.23909	2.24427e-05	0.000323368	No change	432	316	276	397	240	256	160	261	Selenon
ENSMUSG00000019763	1168.58	-0.875546	0.206569	-4.23851	2.25009e-05	0.000323948	No change	1784	1199	1361	1510	751	870	958	849	Rmnd1
ENSMUSG00000031858	1060.74	0.657891	0.15524	4.2379	2.25623e-05	0.000324574	No change	844	969	580	811	1724	1228	1145	1446	Mau2
ENSMUSG00000026281	292.784	-0.72709	0.171591	-4.23734	2.26181e-05	0.000325119	No change	424	306	304	383	282	211	172	281	Dtymk
ENSMUSG00000039218	4027.84	0.653063	0.154135	4.23695	2.26574e-05	0.000325426	No change	3002	3189	2515	3409	6188	4173	4881	5634	Srrm2
ENSMUSG00000037348	202.513	-1.9744	0.466171	-4.23535	2.28191e-05	0.00032749	Down	327	346	251	329	86	156	14	104	Paqr7
ENSMUSG00000026553	5625	0.58569	0.138297	4.23502	2.28527e-05	0.000327713	No change	5208	4515	3777	3966	7095	6616	6946	7748	Copa
ENSMUSG00000025352	135.881	-1.50308	0.35507	-4.23318	2.30407e-05	0.000330146	Down	203	217	122	243	135	84	31	62	Gdf11
ENSMUSG00000038563	321.711	0.833811	0.196998	4.23259	2.31011e-05	0.000330751	No change	252	266	134	253	509	437	370	437	Efl1
ENSMUSG00000097368	86.3012	-1.30769	0.30916	-4.22981	2.33885e-05	0.000334601	Down	95	140	82	159	43	66	42	59	Gm10390
ENSMUSG00000030402	15.7132	-3.05087	0.721449	-4.2288	2.34937e-05	0.000335841	Down	23	27	40	16	7	2	0	6	Ppm1n
ENSMUSG00000020780	4404.78	0.752246	0.177901	4.22845	2.35303e-05	0.0003361	No change	3584	3203	2873	3041	5905	4928	6525	5701	Srp68
ENSMUSG00000062981	8872.56	-0.621757	0.147065	-4.22777	2.36018e-05	0.000336856	No change	11848	9341	9908	10440	7532	7434	7319	7061	Mrpl42
ENSMUSG00000041057	962.591	0.760279	0.179975	4.22435	2.39631e-05	0.000341475	No change	774	892	536	581	1690	1128	1077	1276	Wdr43
ENSMUSG00000024096	1289.31	0.593997	0.140612	4.22437	2.39607e-05	0.000341475	No change	1029	1082	901	958	2087	1591	1453	1459	Ralbp1
ENSMUSG00000054199	917.342	0.782788	0.185334	4.22366	2.40362e-05	0.000342247	No change	824	694	411	716	1572	1126	918	1367	Gon4l
ENSMUSG00000028480	89.6394	-1.41747	0.335678	-4.22272	2.41376e-05	0.000343421	Down	174	127	69	145	67	56	23	67	Glipr2
ENSMUSG00000041126	1438.68	-0.616458	0.146017	-4.22183	2.42332e-05	0.00034451	No change	1698	1632	1745	1613	1284	1262	897	1407	H2az2
ENSMUSG00000040565	423.738	0.812734	0.192555	4.2208	2.43441e-05	0.000345816	No change	340	334	261	258	838	514	387	598	Btaf1
ENSMUSG00000037375	23.6192	-2.0828	0.49375	-4.21833	2.4612e-05	0.000349348	Down	41	39	20	50	14	4	7	14	Hhat
ENSMUSG00000040136	198.249	1.68789	0.400243	4.21715	2.47408e-05	0.000350446	Up	97	119	62	88	211	243	529	226	Abcc8
ENSMUSG00000026342	907.408	1.20305	0.285289	4.21696	2.47619e-05	0.000350446	Up	567	505	485	565	1414	932	1852	996	Slc35f5
ENSMUSG00000067203	99.8424	1.92972	0.457634	4.21674	2.4786e-05	0.000350446	Up	44	35	31	51	86	79	214	272	H2-K2
ENSMUSG00000074884	8493.79	-0.66102	0.156736	-4.21742	2.47118e-05	0.000350446	No change	10606	8909	10230	10264	6911	6557	6869	7317	Serf2
ENSMUSG00000031274	41.5588	-1.61848	0.38382	-4.21677	2.47821e-05	0.000350446	Down	53	74	63	51	37	23	10	19	Col4a5
ENSMUSG00000038025	2114.27	0.833946	0.197802	4.21606	2.48609e-05	0.00035123	No change	1476	1974	940	1542	3655	2791	2364	2749	Phf2
ENSMUSG00000031529	783.537	0.861471	0.204367	4.21532	2.49421e-05	0.000352103	No change	622	693	363	498	1529	937	809	1076	Tnks
ENSMUSG00000038676	36.9718	1.43844	0.341454	4.21268	2.52356e-05	0.000355969	Up	14	25	14	24	65	54	51	59	Ucn
ENSMUSG00000028291	1047.38	0.578054	0.137331	4.20921	2.56271e-05	0.00036121	No change	882	848	693	832	1372	1155	1254	1516	Akirin2
ENSMUSG00000045374	724.493	1.34185	0.31886	4.20827	2.57335e-05	0.000362429	Up	365	437	331	450	1079	685	1615	860	Wdr81
ENSMUSG00000030189	52495	0.869278	0.206637	4.2068	2.59015e-05	0.000364441	No change	38886	35744	27436	42244	66181	64597	83383	67258	Ybx3
ENSMUSG00000036596	10.5448	-4.38087	1.04141	-4.20667	2.59166e-05	0.000364441	Down	32	6	13	28	0	0	2	2	Cpz
ENSMUSG00000052135	658.98	-1.99067	0.473269	-4.20621	2.59684e-05	0.000364604	Down	1067	1049	719	1263	472	394	40	277	Foxo6
ENSMUSG00000037415	1870.28	0.789133	0.187605	4.20636	2.59517e-05	0.000364604	No change	1403	1604	1082	1232	3204	2028	2543	2229	Ranbp10
ENSMUSG00000042622	1074.69	3.88763	0.924356	4.20577	2.602e-05	0.000365045	Up	159	176	60	142	850	354	5455	883	Maff
ENSMUSG00000050608	2472.74	-0.740874	0.176205	-4.20462	2.61524e-05	0.000366619	No change	3312	2445	3136	2999	1973	1942	1956	1898	Micos10
ENSMUSG00000042804	279.307	-0.803919	0.191208	-4.20442	2.61754e-05	0.000366658	No change	430	395	245	320	265	211	145	255	Gpr153
ENSMUSG00000001520	167.28	-1.03498	0.246206	-4.20373	2.62556e-05	0.000367497	Down	262	159	196	254	130	103	78	161	Nrip2
ENSMUSG00000024782	2361.15	-0.665974	0.158438	-4.20338	2.62962e-05	0.000367781	No change	2840	3282	2309	2794	2166	2088	1274	2318	Ak3
ENSMUSG00000040725	2271.62	0.464372	0.110635	4.19735	2.70057e-05	0.000377413	No change	1993	2091	1530	1792	3324	2767	2365	2747	Hnrnpul1
ENSMUSG00000074862	166.627	-0.765129	0.182303	-4.19703	2.70444e-05	0.000377663	No change	212	235	194	169	149	131	104	142	BC025920
ENSMUSG00000052040	1425.22	0.804286	0.191676	4.19607	2.7159e-05	0.000378972	No change	925	1089	870	1121	1959	2254	1208	2361	Klf13
ENSMUSG00000030707	133.353	-0.998718	0.238024	-4.19586	2.71833e-05	0.000379019	No change	190	167	124	211	126	106	74	74	Coro1a
ENSMUSG00000068749	2122.48	1.10614	0.263722	4.19432	2.73686e-05	0.000381105	Up	1323	1150	1413	1273	2994	1913	3767	3356	Psma5
ENSMUSG00000042851	450.401	0.872143	0.207937	4.19427	2.7375e-05	0.000381105	No change	385	368	207	287	891	574	435	615	Zc3h6
ENSMUSG00000037996	21.6631	2.56727	0.612479	4.19161	2.76977e-05	0.000385302	Up	11	8	0	6	40	48	41	26	Slc24a2
ENSMUSG00000052384	162.361	-1.19636	0.285581	-4.18921	2.79923e-05	0.000389102	Down	193	184	188	306	167	99	66	96	Nrros
ENSMUSG00000019933	338.575	-0.974754	0.232713	-4.18865	2.80621e-05	0.00038965	No change	439	333	490	453	220	285	231	221	Mrln
ENSMUSG00000048450	155.632	-0.94473	0.225551	-4.18854	2.80752e-05	0.00038965	No change	203	183	163	244	133	84	92	146	Msx1
ENSMUSG00000091803	699.143	-0.558467	0.133337	-4.18837	2.80962e-05	0.00038965	No change	864	881	679	804	703	675	468	564	Cox16
ENSMUSG00000021866	4891.16	0.706366	0.168696	4.1872	2.82413e-05	0.000391362	No change	3727	3943	3049	3672	6106	5649	6865	6724	Anxa11
ENSMUSG00000023027	1143.75	0.658241	0.15725	4.18596	2.83964e-05	0.000393211	No change	1027	870	724	826	1941	1242	1380	1384	Atf1
ENSMUSG00000043943	143.549	-0.872394	0.208427	-4.18561	2.84404e-05	0.00039352	No change	175	189	149	206	134	113	67	123	Naalad2
ENSMUSG00000022146	503.826	0.830827	0.198505	4.18541	2.84651e-05	0.000393561	No change	382	474	280	274	672	666	631	752	Osmr
ENSMUSG00000024772	2982.89	0.869303	0.207731	4.18475	2.85477e-05	0.000394135	No change	2101	2356	1816	1887	3294	3487	4278	5044	Ehd1
ENSMUSG00000003360	2626	0.52348	0.125093	4.18473	2.85501e-05	0.000394135	No change	2170	2358	1842	1964	3531	3178	3086	3273	Ddx23
ENSMUSG00000023886	2671.38	-0.975023	0.233071	-4.18337	2.87222e-05	0.000396209	No change	3552	3749	2573	3886	2941	1943	998	1992	Smoc2
ENSMUSG00000039697	92.1722	-1.09576	0.262151	-4.17988	2.91668e-05	0.000402036	Down	143	135	93	119	83	78	34	59	Ncoa7
ENSMUSG00000026162	105.171	-1.10166	0.263665	-4.17827	2.93738e-05	0.000404548	Down	144	112	152	141	62	63	78	76	Nhej1
ENSMUSG00000024544	201.961	-0.857538	0.205245	-4.17811	2.93937e-05	0.000404548	No change	266	231	235	272	153	200	118	138	Ldlrad4
ENSMUSG00000071001	230.875	1.21424	0.290893	4.17419	2.99042e-05	0.000411263	Up	110	142	176	99	281	324	363	376	Hrct1
ENSMUSG00000068373	70.7847	-1.4252	0.341474	-4.17369	2.99706e-05	0.000411863	Down	147	115	51	96	56	40	22	49	D430041D05Rik
ENSMUSG00000062825	7240.49	-1.39461	0.334377	-4.17078	3.03562e-05	0.000415995	Down	12359	9538	7697	11295	2581	2429	5013	6502	Actg1
ENSMUSG00000060572	125.234	-1.58917	0.381029	-4.17073	3.03631e-05	0.000415995	Down	187	119	142	280	99	37	39	98	Mfap2
ENSMUSG00000021456	1105.19	0.794175	0.190396	4.17119	3.03018e-05	0.000415995	No change	1030	687	827	580	1688	1505	1247	1518	Fbp2
ENSMUSG00000040521	462.685	-0.741735	0.177843	-4.17074	3.03615e-05	0.000415995	No change	557	546	596	521	371	372	363	348	Tsfm
ENSMUSG00000059475	173.559	-1.02024	0.244661	-4.17002	3.04575e-05	0.000416973	Down	229	278	220	170	164	142	80	107	Zfp426
ENSMUSG00000054499	734.084	1.05681	0.253569	4.16773	3.07648e-05	0.000420862	Up	462	478	402	499	1108	770	1352	866	Dedd2
ENSMUSG00000030089	3319.56	-1.17278	0.281491	-4.1663	3.09577e-05	0.000423181	Down	4197	4463	4649	4319	2173	1624	2973	1594	Slc41a3
ENSMUSG00000105211	32.2429	-2.08758	0.50114	-4.16566	3.1046e-05	0.000423866	Down	53	82	24	47	22	15	4	13	nan
ENSMUSG00000031147	1252.54	-0.896563	0.215231	-4.16559	3.10545e-05	0.000423866	No change	1711	1585	1511	1483	1125	1030	475	1173	Magix
ENSMUSG00000042303	667.997	0.569958	0.136878	4.164	3.12725e-05	0.00042652	No change	580	566	483	451	863	896	684	948	Sgsm3
ENSMUSG00000047180	105.315	-1.21899	0.292818	-4.16296	3.1415e-05	0.000428142	Down	153	165	122	131	83	94	52	40	Neurl3
ENSMUSG00000056228	751.485	-0.656817	0.157788	-4.16265	3.14578e-05	0.000428403	No change	870	815	942	898	666	683	510	616	Cars2
ENSMUSG00000034807	2906.71	0.655109	0.157421	4.1615	3.16163e-05	0.000430239	No change	2440	2420	1880	2015	3467	3429	3679	4365	Colgalt1
ENSMUSG00000006342	161.098	-1.17998	0.283589	-4.16088	3.17028e-05	0.000431092	Down	190	189	241	233	85	145	67	123	Susd2
ENSMUSG00000078622	2971.9	0.697155	0.167723	4.15659	3.23036e-05	0.000438844	No change	2527	2639	1508	2186	4993	3390	3411	3864	Ccdc47
ENSMUSG00000025076	203.993	-0.931261	0.224051	-4.15646	3.23213e-05	0.000438844	No change	297	236	248	254	191	147	81	190	Casp7
ENSMUSG00000046709	27.6643	-2.03517	0.489948	-4.15385	3.26932e-05	0.00044356	Down	46	61	31	35	14	11	16	4	Mapk10
ENSMUSG00000020869	2229.81	0.918513	0.221185	4.15268	3.28597e-05	0.000445487	No change	1848	1568	1238	1351	2959	2565	3771	2772	Lrrc59
ENSMUSG00000028522	564.345	1.94574	0.468588	4.15235	3.29079e-05	0.000445806	Up	144	540	108	119	1410	732	931	734	Mier1
ENSMUSG00000022353	611.583	-0.525386	0.126549	-4.15165	3.30088e-05	0.00044684	No change	839	727	614	622	615	526	411	590	Mtss1
ENSMUSG00000030738	8639.79	0.802806	0.193385	4.15134	3.30535e-05	0.000447111	No change	6388	6545	5556	5835	10388	10161	13274	11796	Eif3c
ENSMUSG00000029710	1392.2	0.655139	0.15786	4.15013	3.32288e-05	0.000449147	No change	1065	1012	1058	1022	1725	1738	1777	1909	Ephb4
ENSMUSG00000016179	12.0218	-4.65272	1.12149	-4.1487	3.34367e-05	0.00045162	Down	54	4	20	14	2	2	0	0	Camk1g
ENSMUSG00000034066	335.717	0.877398	0.211502	4.14842	3.34773e-05	0.000451831	No change	295	247	171	211	482	394	512	428	Farp2
ENSMUSG00000020549	1170.46	0.802887	0.193595	4.14726	3.36479e-05	0.000453796	No change	810	869	751	859	1549	1311	1781	1558	Elac2
ENSMUSG00000036144	557.362	-0.994233	0.239753	-4.14691	3.36988e-05	0.000454133	No change	818	739	615	708	589	398	189	455	Meox2
ENSMUSG00000026126	69.0212	-0.969846	0.233881	-4.14675	3.3723e-05	0.000454133	No change	90	92	83	88	62	51	34	53	Ptpn18
ENSMUSG00000085213	19.775	2.11132	0.509273	4.14574	3.38711e-05	0.000455451	Up	6	14	4	5	48	29	27	34	Gm13091
ENSMUSG00000053483	474.802	-0.635878	0.153378	-4.14582	3.38596e-05	0.000455451	No change	540	522	531	630	405	404	323	447	Usp21
ENSMUSG00000001729	5125.25	1.07294	0.258863	4.14483	3.40073e-05	0.000456943	Up	3652	3043	2801	3299	6375	5222	9811	7117	Akt1
ENSMUSG00000060675	5698.57	-0.449161	0.108483	-4.14037	3.46749e-05	0.000465569	No change	6614	6526	5993	6242	5479	5495	4353	5092	Plaat3
ENSMUSG00000047866	2138.45	0.568067	0.137226	4.13965	3.47842e-05	0.00046669	No change	1863	1614	1520	1665	2627	2544	2624	2946	Lonp2
ENSMUSG00000044791	964.172	0.740212	0.17883	4.13919	3.48538e-05	0.000467279	No change	820	831	492	678	1783	1163	1015	1212	Setd2
ENSMUSG00000036944	92.5952	1.25166	0.302485	4.13793	3.50456e-05	0.000469503	Up	49	39	60	61	148	111	160	124	Tmem71
ENSMUSG00000025571	1245.43	0.769495	0.185981	4.13749	3.5112e-05	0.000470044	No change	969	1153	577	901	2032	1610	1221	1873	Tnrc6c
ENSMUSG00000038068	681.15	1.04725	0.253127	4.13726	3.51481e-05	0.00047018	Up	374	643	352	350	967	747	918	1248	Rnf144b
ENSMUSG00000038664	2948.75	0.540527	0.130654	4.13707	3.51764e-05	0.000470212	No change	2454	2745	1941	2177	4438	3948	2737	3836	Herc1
ENSMUSG00000020023	2062.4	1.94058	0.469178	4.13612	3.53222e-05	0.000471812	Up	708	1152	638	803	2406	1757	6849	1803	Tmcc3
ENSMUSG00000060586	810.182	-1.13659	0.274825	-4.13568	3.53907e-05	0.000472381	Down	923	1131	822	1430	867	598	330	404	H2-Eb1
ENSMUSG00000032497	2155.14	0.627763	0.151856	4.13395	3.56584e-05	0.000475603	No change	1799	1812	1265	1708	2544	2711	2581	3183	Lrrfip2
ENSMUSG00000063838	105.553	-1.12232	0.271589	-4.13241	3.58975e-05	0.00047844	Down	134	123	125	176	110	53	51	73	Cdc42ep5
ENSMUSG00000003382	443.405	0.822321	0.199005	4.13216	3.59366e-05	0.000478609	No change	297	361	246	337	848	587	498	488	Etv3
ENSMUSG00000032846	101.575	0.862658	0.20891	4.12933	3.63821e-05	0.000484187	No change	67	78	66	67	155	158	107	138	Zswim6
ENSMUSG00000038914	970.452	1.10878	0.268545	4.12884	3.64594e-05	0.000484859	Up	673	777	273	699	1516	1198	1151	1789	Dido1
ENSMUSG00000010608	1561.13	0.47445	0.114922	4.12844	3.65233e-05	0.000485352	No change	1571	1285	1037	1194	2289	1895	1518	2052	Rbm25
ENSMUSG00000047298	21.4244	3.19765	0.774582	4.12823	3.65563e-05	0.000485435	Up	2	2	4	8	30	12	77	34	Kcnv2
ENSMUSG00000032313	34.3557	-1.4526	0.351924	-4.12758	3.666e-05	0.000486456	Down	60	39	51	44	21	14	18	25	Tmem266
ENSMUSG00000034994	75729.9	0.781912	0.189569	4.12468	3.71243e-05	0.000491896	No change	52237	51744	55234	54511	90754	90929	108998	108815	Eef2
ENSMUSG00000011256	196.387	-1.05023	0.254619	-4.12474	3.71159e-05	0.000491896	Down	301	208	219	299	194	150	111	91	Adam19
ENSMUSG00000026728	4357.76	-0.821018	0.199153	-4.12256	3.74693e-05	0.000495937	No change	5550	4372	5907	5483	2911	3234	3279	3784	Vim
ENSMUSG00000024906	711.205	-0.701587	0.170186	-4.12247	3.74839e-05	0.000495937	No change	888	808	864	828	646	707	412	547	Mus81
ENSMUSG00000063317	346.995	0.831596	0.201796	4.12098	3.7727e-05	0.000498622	No change	264	283	183	242	646	458	286	537	Usp31
ENSMUSG00000040856	34.7722	-1.5523	0.376692	-4.12089	3.77419e-05	0.000498622	Down	41	53	35	72	25	17	13	21	Dlk1
ENSMUSG00000030286	2511.14	0.553178	0.134248	4.12058	3.77921e-05	0.000498921	No change	2321	1999	1692	1888	3311	2886	3129	3239	Emc3
ENSMUSG00000002900	895.643	-1.12423	0.272847	-4.12038	3.78252e-05	0.000498996	Down	1144	1380	797	1458	948	681	318	510	Lamb1
ENSMUSG00000055932	4171.72	0.495127	0.120192	4.11946	3.79765e-05	0.000500627	No change	3635	3613	2964	3191	5540	4748	4932	5368	Fto
ENSMUSG00000051456	589.718	-0.777054	0.188667	-4.11865	3.81105e-05	0.000502028	No change	762	713	708	687	427	516	312	603	Hspb3
ENSMUSG00000002343	334.288	-0.849818	0.206369	-4.11795	3.82263e-05	0.000503188	No change	386	417	477	362	274	213	217	310	Armc6
ENSMUSG00000025422	333.676	1.01296	0.246028	4.11728	3.83377e-05	0.000503953	Up	226	197	177	256	414	342	460	664	Agap2
ENSMUSG00000070420	278.083	0.809239	0.196548	4.11726	3.834e-05	0.000503953	No change	201	196	194	187	492	286	357	368	Zscan25
ENSMUSG00000042625	1097.11	0.741225	0.180106	4.11549	3.86356e-05	0.000507103	No change	871	866	666	782	1728	1065	1487	1512	Safb2
ENSMUSG00000026554	8204.34	0.572579	0.139123	4.11564	3.86104e-05	0.000507103	No change	6977	6532	5287	6789	13455	10532	8823	8967	Dcaf8
ENSMUSG00000033628	635.138	0.587631	0.142825	4.11435	3.88267e-05	0.000509242	No change	523	581	390	477	997	805	682	763	Pik3c3
ENSMUSG00000040605	87.564	-1.24122	0.301802	-4.11268	3.91086e-05	0.000512569	Down	112	151	97	117	86	65	34	40	Bace2
ENSMUSG00000071547	115.289	-1.21533	0.295623	-4.1111	3.93782e-05	0.000515729	Down	134	130	180	169	73	51	84	82	Nt5dc2
ENSMUSG00000078648	41.0245	-2.4226	0.589366	-4.11052	3.94776e-05	0.000516658	Down	93	28	87	56	4	10	22	16	Gm17546
ENSMUSG00000043822	1934.48	-1.04197	0.253549	-4.10956	3.96422e-05	0.000518325	Down	3178	2064	2208	2659	1149	1318	1682	1050	Adamtsl5
ENSMUSG00000024474	2127.55	0.542933	0.132119	4.10944	3.96622e-05	0.000518325	No change	1904	1906	1270	1664	2938	2426	2448	2868	Ik
ENSMUSG00000055653	159.924	-0.803515	0.195588	-4.10821	3.98734e-05	0.000520709	No change	215	184	171	218	153	125	78	146	Gpc3
ENSMUSG00000024392	6670.61	0.54762	0.133358	4.10639	4.01889e-05	0.000524452	No change	5768	5754	4398	5102	8398	7724	8181	9024	Bag6
ENSMUSG00000018405	313.516	-0.787873	0.191884	-4.10598	4.02602e-05	0.000524627	No change	431	397	352	355	200	258	244	260	Mrm1
ENSMUSG00000026887	677.515	-0.575636	0.140191	-4.10607	4.02439e-05	0.000524627	No change	851	759	712	811	622	516	566	589	Mrrf
ENSMUSG00000086863	383.61	-1.07287	0.261328	-4.10546	4.03513e-05	0.000525436	Down	506	393	573	514	196	252	294	283	Gm15543
ENSMUSG00000024197	1897.1	1.01635	0.24764	4.10413	4.05834e-05	0.0005277	Up	1305	1245	1103	1198	2200	2051	3454	2739	Plin3
ENSMUSG00000039883	81.1664	-1.57743	0.38435	-4.10416	4.05787e-05	0.0005277	Down	142	89	65	181	54	62	22	38	Lrrc17
ENSMUSG00000020128	676.17	0.818005	0.199393	4.10247	4.08759e-05	0.000530973	No change	613	579	295	436	1173	879	757	874	Vps54
ENSMUSG00000030612	774.57	-0.539389	0.131482	-4.10237	4.08936e-05	0.000530973	No change	1006	857	807	880	688	744	589	647	Mrpl46
ENSMUSG00000087178	11.3674	-4.41407	1.07659	-4.10006	4.13038e-05	0.000535915	Down	35	16	9	26	0	0	4	0	A230056P14Rik
ENSMUSG00000047793	395.258	0.970527	0.236728	4.09975	4.13593e-05	0.000536251	No change	224	258	304	232	506	605	386	738	Sned1
ENSMUSG00000061462	52027.3	0.607837	0.148272	4.09946	4.14111e-05	0.000536538	No change	41094	44697	32333	41712	71707	78290	45968	72894	Obscn
ENSMUSG00000030748	484.798	0.712799	0.173898	4.09895	4.15032e-05	0.000537347	No change	362	439	322	297	745	578	604	619	Il4ra
ENSMUSG00000020936	2772.88	0.722134	0.176201	4.09835	4.16104e-05	0.000538351	No change	2243	2177	1843	1835	4013	2950	3955	3548	Nmt1
ENSMUSG00000003234	2402.6	0.713783	0.174176	4.09806	4.16624e-05	0.00053864	No change	1761	2058	1502	1721	3504	2533	3310	3194	Abcf3
ENSMUSG00000037098	2422.95	0.847124	0.206752	4.0973	4.17994e-05	0.000540026	No change	1723	2359	1170	1499	4086	3546	2788	2821	Rab11fip3
ENSMUSG00000028451	143.922	0.982103	0.239746	4.09644	4.19554e-05	0.000541655	No change	84	136	66	90	242	189	156	231	1700022I11Rik
ENSMUSG00000042548	671.197	0.829522	0.202525	4.0959	4.2054e-05	0.000542542	No change	530	531	293	537	1267	780	705	940	Asxl1
ENSMUSG00000027577	17.8403	-2.46167	0.601072	-4.09546	4.21332e-05	0.000543177	Down	25	29	30	32	6	8	0	10	Chrna4
ENSMUSG00000054277	311.67	1.15898	0.283007	4.09522	4.21766e-05	0.00054335	Up	220	192	153	184	560	284	577	369	Arfgap3
ENSMUSG00000021496	238.388	-0.884463	0.216015	-4.09444	4.23184e-05	0.000544403	No change	383	258	282	275	144	206	161	193	Pcbd2
ENSMUSG00000041763	1441.91	0.619123	0.151209	4.0945	4.23086e-05	0.000544403	No change	1337	1266	844	989	2317	1591	1536	2017	Tpp2
ENSMUSG00000068479	879.84	0.595289	0.145437	4.0931	4.2564e-05	0.000547174	No change	748	811	521	647	1417	1050	943	1105	Mfap1a
ENSMUSG00000028245	1807.52	0.827868	0.202283	4.09262	4.2653e-05	0.000547929	No change	1294	1576	1018	1166	2788	1988	2699	2205	Nsmaf
ENSMUSG00000062591	86.9966	-1.23572	0.302039	-4.09124	4.2907e-05	0.000550801	Down	160	103	85	129	41	51	66	57	Tubb4a
ENSMUSG00000028334	506.164	-0.514703	0.125878	-4.0889	4.33422e-05	0.000555994	No change	649	537	550	564	510	455	360	449	Nans
ENSMUSG00000037347	141.159	-1.0268	0.251267	-4.08648	4.37975e-05	0.000561438	Down	203	162	181	185	133	107	49	115	Chst7
ENSMUSG00000026255	113.692	-1.30539	0.319646	-4.08385	4.42957e-05	0.000567423	Down	186	153	123	169	101	58	28	101	Efhd1
ENSMUSG00000062077	21348.5	1.00606	0.246386	4.08326	4.44076e-05	0.000568455	Up	14563	13551	13970	12525	26566	21294	37778	32117	Trim54
ENSMUSG00000038145	1769.07	1.78404	0.436945	4.083	4.44584e-05	0.000568704	Up	1002	1461	207	512	2110	3309	2433	3704	Snrk
ENSMUSG00000020941	514.536	1.01279	0.248171	4.08102	4.48376e-05	0.00057315	Up	384	329	287	322	803	447	865	756	Map3k14
ENSMUSG00000025578	65.7522	-1.26356	0.309862	-4.07781	4.54625e-05	0.000580728	Down	87	96	73	104	49	45	18	56	Cbx8
ENSMUSG00000047879	1305.93	0.740801	0.181684	4.07742	4.55383e-05	0.000581287	No change	1143	916	780	962	1946	1345	1855	1712	Usp14
ENSMUSG00000107605	78.1378	2.5698	0.630566	4.07539	4.5937e-05	0.000585964	Up	21	19	17	30	65	42	311	97	Gm44117
ENSMUSG00000036437	278.55	1.34892	0.331022	4.07502	4.60107e-05	0.00058649	Up	113	245	113	137	362	327	328	690	Npy1r
ENSMUSG00000022568	1429.66	0.588104	0.144344	4.07432	4.61488e-05	0.000587838	No change	1081	1279	933	1125	1932	1605	1705	2013	Scrib
ENSMUSG00000038259	32.3478	3.03384	0.74472	4.0738	4.62524e-05	0.000588623	Up	2	2	12	10	38	43	115	30	Gdf5
ENSMUSG00000029580	6912.1	-0.876061	0.215054	-4.07368	4.62754e-05	0.000588623	No change	11146	8211	6024	9637	5267	4298	3745	7600	Actb
ENSMUSG00000020303	210.069	1.03091	0.253188	4.07172	4.66676e-05	0.000593196	Up	109	148	116	159	453	284	178	312	Stc2
ENSMUSG00000011179	5426.23	1.11945	0.274955	4.07139	4.67332e-05	0.000593614	Up	3606	3837	2479	3391	7511	8478	9831	4736	Odc1
ENSMUSG00000018820	434.723	0.973885	0.239227	4.07097	4.68171e-05	0.000594032	No change	442	273	167	277	743	510	483	732	Zfyve27
ENSMUSG00000056917	747.529	-0.647015	0.158936	-4.0709	4.68317e-05	0.000594032	No change	981	821	827	896	744	733	433	585	Sipa1
ENSMUSG00000037369	404.189	0.757939	0.186281	4.0688	4.7256e-05	0.000598995	No change	326	372	209	265	705	477	415	583	Kdm6a
ENSMUSG00000021928	111.35	-1.09335	0.26893	-4.06557	4.79149e-05	0.000606923	Down	168	141	153	123	94	89	37	88	Ebpl
ENSMUSG00000022479	4.65388	5.60178	1.37818	4.06462	4.81115e-05	0.000608986	Up	0	0	0	0	10	8	14	6	Vdr
ENSMUSG00000097589	170.306	-0.850206	0.209266	-4.0628	4.84867e-05	0.000613307	No change	259	190	163	241	131	160	105	119	Dleu2
ENSMUSG00000045094	104.384	1.69044	0.416149	4.06209	4.86353e-05	0.000614759	Up	45	89	29	30	221	140	201	103	Arhgef37
ENSMUSG00000113737	46.2174	6.33226	1.55925	4.06109	4.88438e-05	0.000616964	Up	0	0	4	0	42	25	224	57	BB123696
ENSMUSG00000025369	2054.01	0.609883	0.150202	4.06041	4.89856e-05	0.000618324	No change	1584	1939	1146	1655	3095	2672	2078	2746	Smarcc2
ENSMUSG00000027750	665.874	-1.55007	0.381808	-4.05983	4.91087e-05	0.000619447	Down	1137	659	927	1109	338	532	105	505	Postn
ENSMUSG00000051067	520.261	-1.35237	0.333146	-4.05938	4.92023e-05	0.000620195	Down	679	1044	537	646	455	448	135	239	Lingo3
ENSMUSG00000038279	842.363	0.508655	0.125404	4.05614	4.98905e-05	0.000628433	No change	710	720	597	662	1232	1013	958	986	Nop2
ENSMUSG00000020799	99.3648	2.25491	0.556058	4.05518	5.00961e-05	0.000630585	Up	29	43	26	35	89	97	362	88	Tekt1
ENSMUSG00000004356	421.826	0.828205	0.204266	4.05454	5.02325e-05	0.000631862	No change	307	386	190	304	708	508	428	673	Utp20
ENSMUSG00000020658	317.749	-0.893229	0.220365	-4.05341	5.0476e-05	0.000634486	No change	516	384	309	403	249	323	180	192	Efr3b
ENSMUSG00000020525	277.769	0.618648	0.152712	4.05108	5.09823e-05	0.000640406	No change	253	226	191	180	436	353	282	366	Ppm1d
ENSMUSG00000097805	4.61694	-5.73055	1.4147	-4.05072	5.10592e-05	0.000640927	Down	7	8	4	17	0	0	0	0	Gm17473
ENSMUSG00000022400	2212.34	-0.467994	0.115579	-4.04914	5.14071e-05	0.000644847	No change	2794	2312	2385	2423	2139	1850	1693	2200	Rbx1
ENSMUSG00000066975	4.39061	-5.65056	1.39573	-4.04846	5.15551e-05	0.000646257	Down	8	6	13	6	0	0	0	0	Cryba4
ENSMUSG00000024966	3245.03	-0.403757	0.0997352	-4.04829	5.15933e-05	0.000646289	No change	4129	3726	2939	3566	3356	3131	2457	2930	Stip1
ENSMUSG00000027386	180.363	-1.92575	0.475816	-4.04725	5.18238e-05	0.000648728	Down	283	260	179	391	162	80	14	82	Fbln7
ENSMUSG00000042254	1153.32	-1.22061	0.301747	-4.04514	5.22908e-05	0.000654122	Down	1921	996	1218	2141	910	988	583	461	Cilp
ENSMUSG00000002565	48.9504	-1.31619	0.325427	-4.04451	5.24326e-05	0.000655443	Down	54	72	69	72	27	40	26	25	Scin
ENSMUSG00000018923	146.812	-0.908981	0.224904	-4.04163	5.30809e-05	0.000663091	No change	245	142	155	204	119	105	78	135	Med11
ENSMUSG00000028917	1909.74	0.983958	0.24353	4.04041	5.3359e-05	0.000666105	No change	1328	1427	1047	1170	3174	1739	3247	2415	Plekhm2
ENSMUSG00000044938	7711.59	-0.586644	0.145228	-4.03948	5.35693e-05	0.000668271	No change	9597	10108	7636	8537	6541	7951	5057	6630	Klhl31
ENSMUSG00000037355	236.994	1.08375	0.268518	4.03605	5.43581e-05	0.000677645	Up	165	153	131	140	487	314	160	451	Uvssa
ENSMUSG00000030096	4067.94	0.732784	0.18169	4.03316	5.50309e-05	0.000685561	No change	3313	3224	2511	2810	7979	5579	3715	4651	Slc6a6
ENSMUSG00000024382	689.058	0.62947	0.156089	4.03276	5.51256e-05	0.000686268	No change	556	650	427	467	878	927	766	971	Ercc3
ENSMUSG00000053332	1134.35	1.13542	0.281602	4.03201	5.53023e-05	0.000687524	Up	718	642	674	698	1923	1102	2194	1220	Gas5
ENSMUSG00000061755	856.084	0.93276	0.231332	4.03213	5.52728e-05	0.000687524	No change	557	785	361	594	1701	1143	953	1018	Bod1l
ENSMUSG00000040631	497.581	-1.1032	0.273717	-4.03044	5.56716e-05	0.000691641	Down	734	582	651	649	251	287	445	311	Dok4
ENSMUSG00000114018	8.09239	-6.5419	1.62376	-4.02886	5.60472e-05	0.00069583	Down	31	16	0	19	0	0	0	0	Gm36495
ENSMUSG00000078919	898.864	1.30413	0.323854	4.02691	5.65153e-05	0.000701161	Up	784	716	256	304	1597	1012	1302	1509	Dpm1
ENSMUSG00000025142	1080.42	1.08722	0.27	4.02673	5.65578e-05	0.000701209	Up	719	636	638	674	1368	961	1972	1771	Aspscr1
ENSMUSG00000087059	6.74558	6.13782	1.52631	4.02134	5.78688e-05	0.000716972	Up	0	0	0	0	15	2	30	6	Gm12339
ENSMUSG00000020263	647.266	0.559164	0.139064	4.02091	5.79738e-05	0.000717782	No change	493	514	457	555	969	719	676	925	Appl2
ENSMUSG00000042726	2396.99	1.39206	0.346229	4.02064	5.80411e-05	0.000718124	Up	1182	1336	1258	1304	3417	1727	5554	3442	Trafd1
ENSMUSG00000097413	123.983	-1.04292	0.259429	-4.02006	5.81845e-05	0.000719408	Down	156	177	153	158	130	95	46	81	A830052D11Rik
ENSMUSG00000046157	304.098	0.689085	0.171445	4.01926	5.83804e-05	0.000721338	No change	254	253	185	212	362	418	331	479	Tmem229b
ENSMUSG00000020717	4663.89	0.417901	0.104009	4.01792	5.87153e-05	0.000724832	No change	4045	4002	3569	3800	6213	5491	5128	5735	Pecam1
ENSMUSG00000001158	1005.85	-0.499711	0.124374	-4.0178	5.87432e-05	0.000724832	No change	1380	1148	884	1178	954	946	740	897	Snrnp27
ENSMUSG00000006676	5165.08	0.374797	0.0932984	4.01719	5.8896e-05	0.000726224	No change	4514	4506	3897	4462	6709	6013	5266	6773	Usp19
ENSMUSG00000022803	1538.01	-0.757529	0.188594	-4.01671	5.90154e-05	0.000727201	No change	2027	2085	1915	1419	1473	967	989	1460	Popdc2
ENSMUSG00000032998	1089.95	0.633126	0.157692	4.01495	5.94595e-05	0.000732176	No change	935	966	590	842	1776	1240	1236	1389	Foxj3
ENSMUSG00000026544	2080.18	-0.639594	0.159369	-4.01328	5.98802e-05	0.000736856	No change	2596	2181	2642	2303	1865	1537	1600	1875	Dusp23
ENSMUSG00000041645	2021.59	0.617099	0.153805	4.01221	6.01519e-05	0.000739697	No change	1889	1678	1122	1543	3216	2336	2388	2440	Ddx24
ENSMUSG00000025170	314.507	-0.935304	0.23313	-4.01194	6.02228e-05	0.000740067	No change	413	408	349	428	339	264	123	213	Rab40b
ENSMUSG00000039485	80.9444	-1.43917	0.358757	-4.01155	6.03203e-05	0.000740261	Down	192	68	82	124	65	54	30	39	Tspyl4
ENSMUSG00000042978	1093.9	-0.84156	0.209782	-4.01159	6.03108e-05	0.000740261	No change	1506	1341	1129	1471	980	1041	443	926	Sbk1
ENSMUSG00000027722	181.871	0.718971	0.179232	4.01139	6.0362e-05	0.000740272	No change	174	130	111	120	238	250	204	267	Spata5
ENSMUSG00000004939	4127.14	-1.68148	0.419308	-4.01014	6.06839e-05	0.000743716	Down	8937	3706	5970	5816	647	3025	2026	2392	Nmrk2
ENSMUSG00000046733	89.2193	2.19522	0.547468	4.00976	6.07798e-05	0.000744388	Up	33	42	18	32	75	51	266	193	Gprc5a
ENSMUSG00000041679	55.0489	1.61177	0.402015	4.00923	6.0918e-05	0.000745577	Up	23	16	25	40	68	64	99	114	Lrrc29
ENSMUSG00000020929	1096.65	0.452821	0.112962	4.00861	6.10762e-05	0.000747009	No change	996	949	751	896	1424	1336	1065	1574	Eftud2
ENSMUSG00000011306	1173.55	0.681042	0.169911	4.00821	6.11797e-05	0.00074777	No change	963	815	870	826	1614	1247	1557	1661	Sugp1
ENSMUSG00000097786	40.5216	2.98741	0.745553	4.00697	6.15014e-05	0.000751196	Up	6	24	0	6	52	67	116	55	4933429H19Rik
ENSMUSG00000041375	429.402	0.766134	0.191238	4.00618	6.17084e-05	0.000752709	No change	378	386	206	275	645	518	536	589	Ccdc9
ENSMUSG00000042350	1087.88	0.50756	0.126692	4.00624	6.16918e-05	0.000752709	No change	937	1014	703	834	1545	1420	1149	1309	Arel1
ENSMUSG00000057691	654.429	0.697795	0.174187	4.006	6.17563e-05	0.000752787	No change	474	518	402	537	1137	672	767	875	Zfp746
ENSMUSG00000003190	226.701	-0.937155	0.234027	-4.00447	6.21555e-05	0.000757144	No change	356	222	301	270	179	202	101	186	Bcl2l12
ENSMUSG00000005413	503.682	1.38371	0.345557	4.0043	6.22005e-05	0.000757184	Up	254	230	256	333	1630	537	465	578	Hmox1
ENSMUSG00000087590	142.173	1.36494	0.340925	4.00363	6.23777e-05	0.000758322	Up	76	64	86	78	241	136	298	168	Epb41l4aos
ENSMUSG00000029004	1545.67	0.686383	0.171439	4.00366	6.23703e-05	0.000758322	No change	1162	1460	861	1123	2598	1938	1419	2252	Kmt2e
ENSMUSG00000004415	45.2506	-1.46603	0.366398	-4.00118	6.30277e-05	0.00076571	Down	74	61	43	82	36	29	10	30	Col26a1
ENSMUSG00000071646	1660.34	0.568971	0.142251	3.99976	6.3406e-05	0.00076979	No change	1432	1400	1023	1340	2222	1806	2027	2313	Mta2
ENSMUSG00000021904	1006.38	1.07748	0.269482	3.99836	6.37829e-05	0.000773331	Up	491	1038	509	464	1604	1533	1283	1358	Sema3g
ENSMUSG00000020268	209.841	-1.10183	0.27556	-3.99852	6.37404e-05	0.000773331	Down	339	271	223	281	100	216	111	134	Lyrm7
ENSMUSG00000037686	13.4202	2.79977	0.700327	3.99781	6.39323e-05	0.000774624	Up	4	2	3	4	26	9	34	28	Aspg
ENSMUSG00000023328	1085.54	-1.08482	0.271467	-3.99615	6.438e-05	0.000778486	Down	1432	1221	1776	1190	949	868	360	850	Ache
ENSMUSG00000020777	5440.37	0.597234	0.149443	3.9964	6.43126e-05	0.000778486	No change	4608	4286	3858	3987	7091	5754	6821	7927	Acox1
ENSMUSG00000022536	1825.21	0.561655	0.140546	3.99622	6.43613e-05	0.000778486	No change	1631	1398	1311	1364	2760	2120	2216	2097	Glyr1
ENSMUSG00000038058	676.798	-0.465931	0.1166	-3.99599	6.44252e-05	0.000778515	No change	822	834	628	762	670	627	465	663	Nod1
ENSMUSG00000087623	29.3842	1.5862	0.397159	3.99387	6.50028e-05	0.000784971	Up	12	15	10	20	59	52	26	54	Gm12404
ENSMUSG00000037989	5141.05	0.742719	0.185973	3.99369	6.50515e-05	0.000785036	No change	3353	4999	2942	3602	7003	6055	6104	8092	Wnk2
ENSMUSG00000021751	26.6779	2.78761	0.698141	3.9929	6.52692e-05	0.000786496	Up	12	2	0	13	40	41	45	71	Acox2
ENSMUSG00000044499	139.103	-1.18825	0.297612	-3.99262	6.53461e-05	0.000786496	Down	216	181	194	155	101	107	38	123	Hs3st5
ENSMUSG00000032217	535.654	0.602907	0.151001	3.99273	6.53157e-05	0.000786496	No change	475	447	307	428	752	618	547	840	Rnf111
ENSMUSG00000040462	1015.01	0.495398	0.12407	3.9929	6.52702e-05	0.000786496	No change	895	757	751	852	1330	1204	1035	1482	Os9
ENSMUSG00000038546	2144.62	1.44887	0.36291	3.99236	6.54198e-05	0.000786861	Up	1204	1446	906	912	3436	1685	5218	2408	Ranbp9
ENSMUSG00000029049	48.9335	1.27969	0.320619	3.99132	6.57073e-05	0.000789795	Up	34	23	20	34	59	72	71	89	Morn1
ENSMUSG00000111241	11.8042	3.90466	0.978421	3.99077	6.58581e-05	0.000791083	Up	6	0	0	0	27	29	20	18	Gm19121
ENSMUSG00000022814	194.68	-0.753002	0.188794	-3.98849	6.64944e-05	0.000798197	No change	322	230	169	236	183	154	127	154	Umps
ENSMUSG00000028053	1327.96	0.85054	0.213272	3.98805	6.66182e-05	0.000798625	No change	1037	1169	675	815	2651	1890	1133	1730	Ash1l
ENSMUSG00000028059	1006.75	0.56321	0.141223	3.98809	6.66072e-05	0.000798625	No change	861	741	703	837	1298	1204	1251	1296	Arhgef2
ENSMUSG00000002102	9022.71	0.845275	0.211969	3.98774	6.67064e-05	0.000799154	No change	7395	5875	5679	6044	10560	9887	14277	13379	Psmc3
ENSMUSG00000035459	510.994	0.932622	0.233984	3.98584	6.72412e-05	0.000805029	No change	304	360	397	279	780	566	767	697	Stab2
ENSMUSG00000032306	2250.58	-0.565135	0.141799	-3.98548	6.73443e-05	0.000805732	No change	2948	2278	2572	2558	2067	2066	1716	1823	Mpi
ENSMUSG00000018425	671.063	0.68786	0.172611	3.98503	6.74719e-05	0.000806725	No change	565	501	437	489	1230	684	759	868	Dhx40
ENSMUSG00000036752	13043.2	0.870356	0.218445	3.98433	6.76706e-05	0.000808567	No change	11199	9056	7666	7950	18354	14478	21619	15463	Tubb4b
ENSMUSG00000103367	36.7317	1.53291	0.384786	3.98379	6.78246e-05	0.000809874	Up	17	15	13	28	44	64	50	72	Gm38158
ENSMUSG00000030662	6731.33	0.708715	0.178033	3.9808	6.86851e-05	0.000819609	No change	5688	5487	4161	4511	8099	7631	9429	9738	Ipo5
ENSMUSG00000018920	110.029	-1.03092	0.259003	-3.98032	6.88224e-05	0.000820385	Down	148	136	128	158	93	50	86	75	Cxcl16
ENSMUSG00000028923	594.691	-0.587819	0.147684	-3.98026	6.88407e-05	0.000820385	No change	785	586	648	740	526	524	399	573	Necap2
ENSMUSG00000047126	3749.69	0.67186	0.16881	3.97998	6.89204e-05	0.000820796	No change	3005	3596	2009	2663	5157	4707	3805	5986	Cltc
ENSMUSG00000000171	12442.2	-0.660195	0.165908	-3.97928	6.91241e-05	0.000822681	No change	16782	13634	14488	13899	9780	9889	10667	9978	Sdhd
ENSMUSG00000037106	54.2688	-2.12722	0.534894	-3.9769	6.98203e-05	0.000830422	Down	83	91	86	80	46	30	4	10	Fer1l6
ENSMUSG00000079018	2531.51	1.08692	0.273388	3.97574	7.01615e-05	0.000833933	Up	1435	1661	1699	1406	2764	2886	4717	3762	Ly6c1
ENSMUSG00000042569	694.622	-0.765925	0.192754	-3.97358	7.08013e-05	0.000840986	No change	1006	727	839	805	531	708	432	507	Dhrs7b
ENSMUSG00000026914	1945.86	0.823169	0.207179	3.97322	7.09066e-05	0.000841552	No change	1588	1306	1336	1197	2614	2061	3029	2649	Psmd14
ENSMUSG00000109635	18.7723	-2.65166	0.667403	-3.9731	7.09419e-05	0.000841552	Down	8	40	28	47	8	3	5	6	Gm45670
ENSMUSG00000024583	1802.38	0.745618	0.187686	3.97269	7.10662e-05	0.000842477	No change	1755	1258	1019	1229	2549	1821	2332	2833	Txnl1
ENSMUSG00000024525	172.655	-0.934598	0.235289	-3.97213	7.1234e-05	0.000843914	No change	328	185	152	226	165	115	100	128	Impa2
ENSMUSG00000111686	92.3126	1.15956	0.292041	3.97053	7.17128e-05	0.000849031	Up	60	77	45	40	206	120	108	114	Rab7-ps1
ENSMUSG00000029228	281.216	1.13265	0.285305	3.96998	7.18787e-05	0.00085044	Up	131	208	169	167	386	278	347	633	Lnx1
ENSMUSG00000063605	192.078	-0.836489	0.210744	-3.96923	7.21062e-05	0.000852575	No change	262	244	181	271	150	170	91	181	Ccdc102a
ENSMUSG00000033544	141.935	-1.36329	0.343579	-3.96791	7.25049e-05	0.00085673	Down	149	252	158	230	125	112	35	75	Angptl1
ENSMUSG00000015016	607.816	-0.553274	0.139454	-3.96743	7.26532e-05	0.000857923	No change	729	649	657	752	536	565	457	525	Acsf3
ENSMUSG00000035373	4.11056	-5.56209	1.40215	-3.96684	7.28328e-05	0.000859483	Down	12	8	8	4	0	0	0	0	Ccl7
ENSMUSG00000035545	2011.56	0.643713	0.162293	3.96636	7.29796e-05	0.000860656	No change	1624	1306	1432	1692	2628	2253	2471	2996	Leng8
ENSMUSG00000070002	1337.73	1.75676	0.443023	3.9654	7.32716e-05	0.000863537	Up	612	553	582	604	1955	884	4078	1279	Ell
ENSMUSG00000028124	648.794	1.26743	0.319677	3.96473	7.34788e-05	0.000865417	Up	188	535	384	342	1407	766	823	931	Gclm
ENSMUSG00000024598	9.56574	-4.15586	1.04838	-3.96408	7.36802e-05	0.000867226	Down	22	13	14	21	0	0	4	0	Fbn2
ENSMUSG00000004849	433.429	-0.692379	0.17472	-3.96279	7.40775e-05	0.000871336	No change	628	402	460	585	378	381	282	368	Ap1s1
ENSMUSG00000048371	270.714	1.13481	0.286407	3.96222	7.42552e-05	0.00087248	Up	193	127	168	165	667	294	347	289	Pdp2
ENSMUSG00000005442	1566.09	0.62605	0.158007	3.96217	7.4271e-05	0.00087248	No change	1164	1539	956	1116	2447	1844	1654	2166	Cic
ENSMUSG00000040298	9.78691	5.93367	1.49787	3.96139	7.45134e-05	0.00087388	Up	0	0	0	1	11	2	51	9	Btbd16
ENSMUSG00000038305	84.958	-1.50721	0.38047	-3.96144	7.45005e-05	0.00087388	Down	114	146	92	136	72	70	18	33	Spats2l
ENSMUSG00000067586	498.002	-0.977358	0.246742	-3.96105	7.46199e-05	0.00087388	No change	833	573	513	657	509	430	181	340	S1pr3
ENSMUSG00000024013	39.057	-1.67878	0.423825	-3.96102	7.46313e-05	0.00087388	Down	67	60	37	69	19	35	8	18	Fgd2
ENSMUSG00000027642	2201.6	-0.384381	0.0970343	-3.96129	7.45454e-05	0.00087388	No change	2559	2371	2151	2556	2217	2020	1667	2219	Rpn2
ENSMUSG00000028329	204.101	1.01921	0.257329	3.96072	7.4723e-05	0.00087439	Up	165	102	92	167	322	232	318	273	Xpa
ENSMUSG00000017264	1225.87	0.623789	0.157551	3.95929	7.51733e-05	0.000879091	No change	1067	1006	736	943	1614	1324	1578	1739	Exosc10
ENSMUSG00000046207	191.011	-0.865944	0.218739	-3.9588	7.53269e-05	0.000880319	No change	242	195	263	245	164	128	104	184	Pik3r6
ENSMUSG00000029916	219.102	-0.68298	0.172606	-3.95687	7.59385e-05	0.000886895	No change	289	274	229	254	177	215	131	193	Agk
ENSMUSG00000001552	6026.25	0.628633	0.159014	3.95333	7.70722e-05	0.000898399	No change	4363	4671	4580	4567	8131	6837	7830	7958	Jup
ENSMUSG00000057637	1459.18	0.751877	0.190184	3.95342	7.70436e-05	0.000898399	No change	1115	1370	720	1037	2549	1782	1709	1754	Prdm2
ENSMUSG00000030613	437.201	-0.526072	0.133062	-3.95358	7.69894e-05	0.000898399	No change	563	522	443	472	471	394	279	391	Ccdc90b
ENSMUSG00000078154	745.428	-0.524114	0.132598	-3.95266	7.72862e-05	0.000900315	No change	943	782	763	912	685	606	604	688	Gm12184
ENSMUSG00000060152	490.452	-0.729357	0.184564	-3.95178	7.75706e-05	0.000903047	No change	636	753	485	503	505	412	266	405	Pop5
ENSMUSG00000015839	2024.16	1.1621	0.294125	3.95105	7.78095e-05	0.000905247	Up	1167	1316	1044	1302	2467	1988	4238	2715	Nfe2l2
ENSMUSG00000042520	2994.4	0.484481	0.122689	3.94886	7.85255e-05	0.000912991	No change	2565	2629	1990	2494	4179	3365	3493	3722	Ubap2l
ENSMUSG00000022044	21.629	-2.67609	0.677813	-3.94812	7.87664e-05	0.000915205	Down	38	46	17	46	6	0	6	13	Stmn4
ENSMUSG00000085105	108.532	2.32771	0.58961	3.94789	7.88439e-05	0.000915519	Up	32	30	59	14	215	57	334	123	Gm12758
ENSMUSG00000032192	817.761	-0.976646	0.247402	-3.94761	7.89365e-05	0.000916007	No change	1060	1005	1037	1068	396	565	675	640	Gnb5
ENSMUSG00000075232	5982.52	-1.15216	0.291987	-3.94594	7.94873e-05	0.000921808	Down	7364	9073	7089	8298	5866	4981	1540	3913	Amd1
ENSMUSG00000034687	43.6961	-1.69481	0.429678	-3.94439	8.0005e-05	0.000927219	Down	56	76	54	72	30	37	10	12	Fras1
ENSMUSG00000036412	70.9549	-1.84796	0.468711	-3.94264	8.05886e-05	0.000933386	Down	127	113	54	143	58	46	18	12	Arsi
ENSMUSG00000024740	7598.58	0.699493	0.177552	3.93966	8.15976e-05	0.000944469	No change	5864	6950	4505	5166	10225	8451	10440	10311	Ddb1
ENSMUSG00000103640	3.92147	-5.4909	1.39386	-3.93935	8.17023e-05	0.000945077	Down	6	10	8	6	0	0	0	0	Gm31406
ENSMUSG00000036304	53.0111	2.11783	0.537717	3.93855	8.19756e-05	0.000947634	Up	4	35	14	23	66	79	111	99	Zdhhc23
ENSMUSG00000040481	1026.54	0.960043	0.24377	3.93831	8.20586e-05	0.000947989	No change	662	1030	429	602	1996	1366	1037	1441	Bptf
ENSMUSG00000021686	859.257	0.757622	0.192387	3.93801	8.21609e-05	0.000948565	No change	669	728	510	571	1188	936	1265	1123	Ap3b1
ENSMUSG00000078532	270.758	-1.61345	0.409821	-3.93695	8.25225e-05	0.000952134	Down	471	487	269	371	268	152	34	142	Nkain1
ENSMUSG00000029455	6385.19	0.547479	0.13913	3.93501	8.31932e-05	0.000959262	No change	4702	5179	4733	5347	8319	7337	7335	9068	Aldh2
ENSMUSG00000027777	2899.24	-0.588936	0.149697	-3.93419	8.34769e-05	0.000961921	No change	4044	3464	2718	3326	2302	2799	2247	2391	Schip1
ENSMUSG00000023336	2661.18	-1.09529	0.278452	-3.93351	8.37152e-05	0.000964055	Down	4076	3413	3008	3568	2007	2936	962	1386	Wfdc1
ENSMUSG00000050812	6911.79	0.726319	0.184724	3.93191	8.42733e-05	0.000969866	No change	5448	6647	3493	4738	12137	8639	7551	8475	Ecpas
ENSMUSG00000038346	1344.63	0.55882	0.142152	3.93114	8.45451e-05	0.000972376	No change	1104	1164	844	1106	1950	1438	1611	1777	Zfp384
ENSMUSG00000051989	969.609	-0.682554	0.17364	-3.93085	8.46454e-05	0.000972913	No change	1388	1076	1065	1097	768	772	837	733	Smim11
ENSMUSG00000021619	205.413	-0.82846	0.21081	-3.92988	8.49879e-05	0.00097623	No change	320	288	180	240	150	198	122	158	Atg10
ENSMUSG00000038280	842.333	-0.640884	0.163106	-3.92926	8.52082e-05	0.00097814	No change	1060	1166	764	1001	859	788	471	710	Ostm1
ENSMUSG00000030494	86.8932	1.08669	0.276612	3.92856	8.54549e-05	0.000980352	Up	60	50	33	74	163	114	115	110	Rhpn2
ENSMUSG00000026458	61.3281	-1.31952	0.336056	-3.9265	8.61927e-05	0.00098819	Down	127	64	76	75	58	41	22	31	Ppfia4
ENSMUSG00000039787	98.6441	-1.30379	0.332483	-3.92136	8.80489e-05	0.00100883	Down	170	97	107	173	88	40	35	85	Cercam
ENSMUSG00000024360	3492.55	0.679493	0.173304	3.92082	8.82491e-05	0.00100997	No change	2876	2938	2187	2416	4768	4175	4939	4084	Etf1
ENSMUSG00000039958	192.39	0.713101	0.181877	3.92079	8.82597e-05	0.00100997	No change	151	148	141	122	306	213	228	268	Etfbkmt
ENSMUSG00000068184	181.538	-0.803985	0.205203	-3.91799	8.929e-05	0.00102112	No change	266	199	219	208	161	174	106	122	Ndufaf2
ENSMUSG00000039167	1252.71	0.637963	0.162889	3.91656	8.98232e-05	0.00102657	No change	874	1155	912	831	1669	1725	1391	1671	Adgrl4
ENSMUSG00000056076	5320.84	0.698286	0.178324	3.91583	9.00935e-05	0.00102901	No change	4216	4060	3565	3843	6667	5911	7730	7142	Eif3b
ENSMUSG00000059013	1295.57	0.69815	0.17835	3.91449	9.0597e-05	0.00103411	No change	1032	909	918	952	1664	1402	1427	2323	Sh2d3c
ENSMUSG00000074652	151.067	0.939309	0.239985	3.91403	9.07672e-05	0.0010354	No change	135	106	87	75	221	237	205	171	Myh7b
ENSMUSG00000103114	80.9123	-1.38482	0.353842	-3.91367	9.09025e-05	0.00103629	Down	125	105	110	112	57	72	16	50	Gm32200
ENSMUSG00000002489	112.406	-1.92352	0.491536	-3.91328	9.10511e-05	0.00103733	Down	194	257	95	154	83	75	9	41	Tiam1
ENSMUSG00000035021	150.715	1.07773	0.275425	3.91298	9.11659e-05	0.00103799	Up	112	128	49	92	294	195	195	187	Baz1a
ENSMUSG00000044757	276.745	0.93897	0.239995	3.91246	9.13604e-05	0.00103955	No change	200	211	164	159	398	296	463	354	Gm6430
ENSMUSG00000029723	1376.96	-0.742067	0.189725	-3.91127	9.18125e-05	0.00104404	No change	1724	1416	1664	1823	1134	1332	710	1239	Tsc22d4
ENSMUSG00000025408	717.551	-0.857639	0.219358	-3.90976	9.23864e-05	0.0010499	No change	891	738	964	948	626	382	552	593	Ddit3
ENSMUSG00000038069	185.501	0.697797	0.178483	3.90959	9.2453e-05	0.00105	No change	141	159	98	152	274	238	213	249	Cdkn2aip
ENSMUSG00000029480	386.599	0.694691	0.177751	3.90822	9.29782e-05	0.00105474	No change	307	294	214	332	552	431	507	523	Dhx37
ENSMUSG00000020814	312.075	-0.879251	0.224976	-3.9082	9.29867e-05	0.00105474	No change	396	322	365	475	261	277	136	273	Mxra7
ENSMUSG00000024831	219.2	0.702176	0.179705	3.90737	9.33043e-05	0.00105768	No change	154	194	125	174	359	260	238	302	Ighmbp2
ENSMUSG00000038178	1597.98	1.61572	0.413712	3.90541	9.40647e-05	0.00106564	Up	930	816	501	831	2729	1639	4276	1048	Slc43a2
ENSMUSG00000047129	39.3692	-1.45187	0.371797	-3.90501	9.42202e-05	0.00106673	Down	53	65	55	49	18	34	12	26	1700113H08Rik
ENSMUSG00000026727	749.791	-0.61743	0.158185	-3.9032	9.49279e-05	0.00107407	No change	979	830	797	906	693	645	415	790	Rsu1
ENSMUSG00000058793	1922.02	0.513234	0.131512	3.90256	9.51795e-05	0.00107625	No change	1681	1680	1354	1419	2804	2380	1686	2835	Cds2
ENSMUSG00000022817	4520.54	0.563595	0.144444	3.90182	9.54725e-05	0.00107889	No change	3272	3849	3551	3337	6136	5592	4518	6739	Itgb5
ENSMUSG00000037679	950.535	0.871512	0.223404	3.90106	9.57734e-05	0.00108161	No change	599	569	696	706	1230	1010	1170	1796	Inf2
ENSMUSG00000034430	770.791	0.85537	0.219343	3.8997	9.63131e-05	0.00108703	No change	542	594	391	605	1266	762	1155	985	Zxdc
ENSMUSG00000028274	182.844	-0.82138	0.210657	-3.89913	9.65379e-05	0.00108889	No change	264	178	214	247	186	146	93	144	Rngtt
ENSMUSG00000028937	1002.36	-0.566527	0.145354	-3.89757	9.71627e-05	0.00109526	No change	1183	1075	1150	1194	928	777	817	888	Acot7
ENSMUSG00000025479	192.984	1.25596	0.32231	3.89674	9.7498e-05	0.00109835	Up	90	182	78	92	244	250	342	290	Cyp2e1
ENSMUSG00000026436	1103.63	0.995271	0.25547	3.89585	9.7856e-05	0.0011017	No change	714	652	708	760	1777	1115	1957	1246	Elk4
ENSMUSG00000014668	622.865	0.597333	0.153342	3.89543	9.80231e-05	0.0011029	No change	529	527	361	512	1060	717	633	803	Chfr
ENSMUSG00000054659	566.126	1.57865	0.405335	3.89468	9.83273e-05	0.00110563	Up	335	494	79	223	901	1225	665	812	Pm20d2
ENSMUSG00000036955	1013.78	0.503282	0.129274	3.89313	9.89592e-05	0.00111205	No change	894	789	719	844	1546	1069	1046	1415	Kifbp
ENSMUSG00000001424	1767.68	0.593801	0.152542	3.8927	9.91341e-05	0.00111332	No change	1516	1415	1178	1350	2047	2154	2240	2475	Snd1
ENSMUSG00000092541	8.65391	-6.63814	1.70543	-3.89235	9.92783e-05	0.00111425	Down	48	16	7	0	0	0	0	0	Gm20537
ENSMUSG00000027433	460.847	0.712166	0.183023	3.89112	9.97825e-05	0.00111922	No change	320	438	267	329	764	536	543	590	Xrn2
ENSMUSG00000040177	606.795	1.13618	0.292021	3.89076	9.99295e-05	0.00112017	Up	434	367	398	262	729	572	1042	1121	2310057M21Rik
ENSMUSG00000062081	167.754	1.40957	0.362324	3.89036	0.000100095	0.00112134	Up	92	80	101	78	246	149	385	213	Gm6055
ENSMUSG00000024803	985.582	1.72874	0.444525	3.88895	0.000100677	0.00112647	Up	424	344	401	589	635	1179	2825	1334	Ankrd1
ENSMUSG00000042613	10819.9	0.602833	0.155011	3.88898	0.000100667	0.00112647	No change	8564	8574	7539	8498	13575	11970	14225	14944	Pbxip1
ENSMUSG00000031996	4998.91	-0.66206	0.17025	-3.88874	0.000100765	0.00112676	No change	5735	7332	4905	5747	4722	4376	2676	4885	Aplp2
ENSMUSG00000002055	122.006	1.14723	0.295107	3.8875	0.000101282	0.00113183	Up	67	70	66	89	184	113	213	190	Spag5
ENSMUSG00000070697	945.765	0.646727	0.166419	3.88614	0.000101852	0.0011375	No change	818	794	566	689	1373	1012	1260	1210	Utp3
ENSMUSG00000097328	620.425	-0.745731	0.191924	-3.88556	0.000102093	0.00113949	No change	775	665	755	794	476	514	337	657	Tnfsf12
ENSMUSG00000032939	479.45	0.667658	0.171896	3.88407	0.000102722	0.0011458	No change	414	338	301	384	778	497	604	613	Nup93
ENSMUSG00000035722	974.4	0.700521	0.180378	3.88363	0.000102907	0.00114717	No change	927	608	700	639	1279	1294	1265	1225	Abca7
ENSMUSG00000019916	705.996	-0.595552	0.153424	-3.88174	0.000103712	0.00115543	No change	890	893	650	868	707	666	396	647	P4ha1
ENSMUSG00000029715	263.527	-0.982195	0.253072	-3.88109	0.000103989	0.00115781	No change	341	266	404	323	149	187	187	218	Pop7
ENSMUSG00000000631	6466.01	0.890371	0.229436	3.88069	0.000104159	0.00115898	No change	4074	6325	2634	4661	9327	10146	7550	8534	Myo18a
ENSMUSG00000016386	150.158	-0.968683	0.24967	-3.87986	0.000104517	0.00116226	No change	218	183	188	179	116	126	55	142	Mpped2
ENSMUSG00000033361	164.559	-0.935545	0.241139	-3.87969	0.00010459	0.00116235	No change	248	172	194	223	168	134	66	122	Prrg3
ENSMUSG00000041134	703.063	0.800151	0.206281	3.87893	0.000104917	0.00116527	No change	501	689	360	447	1005	1107	660	1048	Cyyr1
ENSMUSG00000032495	4699.76	0.899601	0.232046	3.87682	0.00010583	0.00117469	No change	3514	3197	2762	3231	5989	4994	8240	6012	Lrrc2
ENSMUSG00000039765	303.868	-1.11605	0.287919	-3.87625	0.000106078	0.00117672	Down	461	478	328	351	236	298	89	209	Cc2d2a
ENSMUSG00000029417	132.783	-1.14444	0.295336	-3.87504	0.000106607	0.00118187	Down	195	223	144	148	77	122	87	59	Cxcl9
ENSMUSG00000076437	229.092	-0.906692	0.233999	-3.87478	0.000106723	0.00118243	No change	269	217	335	318	174	173	129	203	Selenoh
ENSMUSG00000039449	1150.54	0.515161	0.132959	3.87459	0.000106802	0.00118259	No change	1034	1033	764	847	1688	1547	1204	1313	Prpf18
ENSMUSG00000048007	234.497	-0.779118	0.201105	-3.87419	0.00010698	0.00118383	No change	304	269	286	281	171	152	187	215	Timm8a1
ENSMUSG00000030532	100.764	-1.04338	0.269354	-3.87363	0.000107227	0.00118584	Down	132	118	164	103	72	82	56	69	Hddc3
ENSMUSG00000037826	282.432	-0.694979	0.179485	-3.87207	0.000107916	0.00119274	No change	385	329	325	311	285	252	144	248	Ppm1k
ENSMUSG00000037815	2823.79	0.5782	0.149431	3.86933	0.000109133	0.001204	No change	2384	2470	1864	2064	3777	3094	3625	3722	Ctnna1
ENSMUSG00000046761	28.9669	1.47035	0.379988	3.86945	0.000109081	0.001204	Up	18	22	10	10	53	46	39	43	Fam83h
ENSMUSG00000091264	1648.15	-0.483907	0.125062	-3.86933	0.000109135	0.001204	No change	2094	2075	1452	1855	1744	1309	1291	1495	Smim13
ENSMUSG00000025380	59.9331	1.66225	0.429639	3.86894	0.000109307	0.00120517	Up	18	23	41	26	82	72	133	85	Fscn2
ENSMUSG00000028759	2415.21	0.477419	0.123463	3.8669	0.000110228	0.00121458	No change	2351	2001	1648	1847	3535	2555	2593	3279	Hp1bp3
ENSMUSG00000078684	566.926	0.812013	0.210017	3.86641	0.000110449	0.00121555	No change	413	552	268	373	959	759	522	871	5830417I10Rik
ENSMUSG00000031796	302.256	-0.593904	0.153604	-3.86646	0.000110426	0.00121555	No change	406	332	332	336	311	217	216	283	Cfap20
ENSMUSG00000042185	560.322	0.672684	0.174022	3.86551	0.000110856	0.00121928	No change	479	394	326	481	1001	690	504	776	Nfrkb
ENSMUSG00000102101	228.69	1.22015	0.315682	3.86513	0.000111029	0.00122044	Up	150	98	138	142	280	215	437	387	Zbtb11os1
ENSMUSG00000042558	424.924	0.878748	0.227362	3.86497	0.000111105	0.00122054	No change	348	303	297	208	762	538	569	458	Adprs
ENSMUSG00000032121	136.446	-0.965579	0.249911	-3.86369	0.000111685	0.00122617	No change	227	158	158	158	78	116	70	129	Tmem218
ENSMUSG00000042043	311.336	-0.616248	0.159512	-3.86334	0.000111847	0.00122681	No change	454	356	273	387	272	286	210	277	Tbca
ENSMUSG00000026142	489.727	0.479871	0.124214	3.86327	0.000111879	0.00122681	No change	463	395	327	404	713	638	470	614	Rhbdd1
ENSMUSG00000021785	1372.84	0.621226	0.160821	3.86284	0.000112077	0.00122771	No change	1200	1194	772	1050	1940	1580	1774	1706	Ngly1
ENSMUSG00000027454	44.9828	1.14493	0.2964	3.8628	0.000112097	0.00122771	Up	26	30	26	26	73	80	52	58	Gins1
ENSMUSG00000020708	5473.7	0.731934	0.189516	3.86213	0.000112404	0.00123034	No change	4273	4029	3594	4007	6937	6135	8318	7017	Psmc5
ENSMUSG00000070939	1064.73	0.625641	0.162002	3.86194	0.000112492	0.00123055	No change	918	971	647	722	1852	1224	1034	1443	Tgfbrap1
ENSMUSG00000021910	2376.67	0.758524	0.19643	3.86154	0.000112676	0.00123182	No change	2254	1839	1291	1521	3124	3114	3433	2785	Nisch
ENSMUSG00000073421	1296.73	-1.07832	0.27926	-3.86135	0.000112762	0.00123202	Down	1411	1991	1096	2335	1297	988	677	611	H2-Ab1
ENSMUSG00000032202	140.992	1.4519	0.376025	3.86119	0.000112834	0.00123207	Up	73	111	54	56	199	218	97	385	Rab27a
ENSMUSG00000056602	2091.97	0.52636	0.136355	3.86022	0.000113283	0.00123623	No change	1748	2042	1350	1515	3055	2575	2030	2892	Fry
ENSMUSG00000037149	3783.76	0.470034	0.121789	3.85942	0.000113658	0.00123957	No change	3471	3401	2598	2843	4975	4615	4367	4580	Ddx1
ENSMUSG00000037206	1008.11	-1.22646	0.317939	-3.85754	0.000114532	0.00124835	Down	1246	1272	1129	1805	946	726	229	759	Islr
ENSMUSG00000039067	6277.78	0.686488	0.177985	3.85699	0.000114792	0.00125044	No change	4871	4918	4414	4359	8400	6732	8993	8238	Psmd7
ENSMUSG00000030421	1173.5	0.883762	0.229224	3.85546	0.000115514	0.00125754	No change	800	854	686	850	2079	2045	815	1670	Uri1
ENSMUSG00000019194	32638.7	-0.598839	0.155341	-3.855	0.000115731	0.00125915	No change	41473	35400	35286	39674	34063	31533	17881	28263	Scn1b
ENSMUSG00000031972	2.06616e+06	-0.600074	0.155716	-3.85364	0.000116375	0.0012654	No change	2297189	2303498	2457225	2494019	1737199	1680057	1701679	1784252	Acta1
ENSMUSG00000041132	147.099	0.965193	0.25051	3.85291	0.000116723	0.00126842	No change	96	108	104	75	280	241	137	179	N4bp2l1
ENSMUSG00000020388	289.026	-0.843146	0.21886	-3.85245	0.000116943	0.00126958	No change	397	261	362	408	225	187	187	280	Pdlim4
ENSMUSG00000022324	135.741	-1.00851	0.261788	-3.85239	0.00011697	0.00126958	Down	160	189	155	196	157	81	59	95	Matn2
ENSMUSG00000001334	4327.86	-0.620443	0.16108	-3.85176	0.000117271	0.00127208	No change	4825	4656	5229	5396	3635	4089	3164	3516	Fndc5
ENSMUSG00000069495	658.931	0.801812	0.208243	3.85036	0.000117943	0.00127861	No change	518	597	362	393	1226	796	810	730	Epc2
ENSMUSG00000035572	365.127	1.2549	0.326061	3.84867	0.000118759	0.00128669	Up	154	176	233	257	867	286	470	593	Dcaf10
ENSMUSG00000001785	802.174	0.63433	0.164839	3.84819	0.000118996	0.00128848	No change	796	638	503	513	1054	948	996	1113	Pwp1
ENSMUSG00000063919	23.2097	-2.40197	0.62438	-3.84697	0.000119589	0.00129413	Down	42	37	33	39	7	0	10	14	Srrm4
ENSMUSG00000098050	56.8004	1.38793	0.360846	3.84633	0.000119901	0.00129674	Up	33	47	16	27	104	87	92	62	Gm5345
ENSMUSG00000037152	2988.33	-0.904564	0.235194	-3.84604	0.000120045	0.00129751	No change	4333	2278	4229	4089	2183	2137	1965	2513	Ndufc1
ENSMUSG00000030330	539.579	-0.708493	0.184247	-3.84533	0.000120389	0.00130046	No change	698	548	648	683	598	431	349	374	Ing4
ENSMUSG00000087404	25.9449	-2.43303	0.632917	-3.84415	0.000120971	0.00130597	Down	57	37	50	25	15	13	0	8	Gm11752
ENSMUSG00000034593	246.822	0.873705	0.22736	3.84283	0.000121625	0.00131146	No change	177	195	132	172	347	300	393	288	Myo5a
ENSMUSG00000021518	694.555	-0.650485	0.169267	-3.84295	0.000121564	0.00131146	No change	913	746	736	888	660	648	361	657	Ptdss1
ENSMUSG00000030876	479.292	-0.599015	0.155988	-3.84014	0.000122963	0.0013251	No change	616	487	524	603	511	403	287	436	Mettl9
ENSMUSG00000048779	110.142	-1.13476	0.295517	-3.83992	0.000123073	0.0013255	Down	162	171	87	173	104	90	43	61	P2ry6
ENSMUSG00000041559	1351.65	-1.40555	0.366142	-3.83882	0.000123627	0.00133068	Down	2118	1139	1887	2406	723	699	332	1481	Fmod
ENSMUSG00000051579	205.73	-0.963295	0.251067	-3.83681	0.000124645	0.00134084	No change	342	183	221	312	187	126	99	190	Tceal8
ENSMUSG00000014609	448.771	-0.924012	0.240922	-3.83532	0.0001254	0.00134816	No change	588	551	495	639	482	396	173	296	Chrne
ENSMUSG00000030278	181.819	1.56767	0.408943	3.83347	0.000126348	0.00135755	Up	53	101	114	78	233	220	441	204	Cidec
ENSMUSG00000026228	21.1781	2.79657	0.729938	3.83125	0.000127495	0.00136906	Up	6	2	10	2	34	13	62	41	Htr2b
ENSMUSG00000024033	37.7558	-1.45293	0.379476	-3.82877	0.000128784	0.00138208	Down	36	44	60	70	25	20	17	24	Rsph1
ENSMUSG00000038784	723.893	0.506032	0.132178	3.82843	0.000128964	0.00138319	No change	618	604	494	600	1036	878	843	833	Cnot4
ENSMUSG00000029414	4.18144	-5.58445	1.45905	-3.82745	0.000129477	0.00138706	Down	4	6	6	16	0	0	0	0	Kntc1
ENSMUSG00000021716	349.276	-0.896492	0.234219	-3.82758	0.000129408	0.00138706	No change	466	409	453	420	254	320	143	334	Srek1ip1
ENSMUSG00000038429	2305.01	0.602338	0.157428	3.82611	0.000130185	0.00139382	No change	1871	1796	1663	1734	3004	2534	3066	3049	Usp5
ENSMUSG00000007097	85795.4	0.754378	0.197176	3.82591	0.000130288	0.0013941	No change	65251	64462	55931	61141	109132	97475	134156	106162	Atp1a2
ENSMUSG00000064264	136.484	-0.975438	0.255021	-3.82494	0.000130805	0.00139881	No change	214	145	174	165	91	107	108	77	Zfp428
ENSMUSG00000019877	5787.76	0.44584	0.116573	3.82456	0.000131004	0.00140011	No change	5384	5449	3997	4199	8138	7110	6001	7113	Serinc1
ENSMUSG00000021268	647.64	-1.08404	0.283455	-3.8244	0.00013109	0.0014002	Down	1062	469	772	1103	439	336	426	551	Meg3
ENSMUSG00000032431	450.58	-0.97211	0.254307	-3.82258	0.00013206	0.0014089	No change	609	420	674	578	330	369	189	422	Crtap
ENSMUSG00000024646	523.52	-0.777837	0.203481	-3.82265	0.000132025	0.0014089	No change	565	593	737	626	488	339	331	490	Cyb5a
ENSMUSG00000027865	312.927	0.911778	0.238672	3.82022	0.000133334	0.00142166	No change	235	269	130	216	586	316	404	434	Gdap2
ENSMUSG00000035173	522.207	0.832635	0.218032	3.81886	0.000134071	0.00142867	No change	381	454	238	393	988	773	470	655	Ccdc186
ENSMUSG00000063524	3106.69	-0.576384	0.150957	-3.81819	0.000134432	0.00143168	No change	3726	3646	3248	3742	2714	2449	2743	2545	Eno1
ENSMUSG00000043259	411.758	0.858123	0.224756	3.81802	0.000134529	0.00143187	No change	301	333	242	258	650	494	639	432	Fam13c
ENSMUSG00000037411	563.902	1.81421	0.475229	3.81756	0.00013478	0.00143331	Up	398	178	174	233	501	372	1662	951	Serpine1
ENSMUSG00000073490	157.836	0.990585	0.259487	3.81748	0.000134823	0.00143331	No change	110	137	61	105	220	217	240	200	Ifi207
ENSMUSG00000010755	1430.76	0.723194	0.189473	3.81688	0.000135148	0.00143593	No change	995	1144	1036	974	1798	1608	2024	2018	Cars
ENSMUSG00000024963	719.03	-0.618836	0.162145	-3.81657	0.00013532	0.00143691	No change	958	750	743	920	585	530	569	708	Dnajc4
ENSMUSG00000028710	1790.91	-0.574563	0.150556	-3.81627	0.000135486	0.00143783	No change	2439	2137	1736	2013	1437	1760	1137	1789	Atpaf1
ENSMUSG00000023912	389.691	0.676766	0.177364	3.81569	0.000135804	0.00144037	No change	305	283	278	290	475	443	494	605	Slc25a27
ENSMUSG00000019917	133.509	-0.761096	0.199544	-3.81417	0.000136643	0.00144841	No change	181	155	140	175	111	124	70	119	Septin10
ENSMUSG00000087366	138.504	-1.09083	0.286025	-3.81376	0.000136867	0.00144994	Down	233	206	117	184	101	135	50	95	Junos
ENSMUSG00000047557	86.0988	-1.08489	0.284593	-3.81209	0.000137795	0.00145892	Down	135	82	101	135	47	66	45	76	Lxn
ENSMUSG00000022894	367.1	-1.0676	0.280085	-3.81168	0.000138023	0.00146048	Down	608	507	336	495	398	279	113	250	Adamts5
ENSMUSG00000091549	79.9741	-1.26566	0.332097	-3.81111	0.000138344	0.0014626	Down	130	168	66	80	71	45	42	43	Gm6548
ENSMUSG00000029790	24.7656	-1.95957	0.514184	-3.81104	0.000138384	0.0014626	Down	42	41	26	45	10	19	2	13	Cep41
ENSMUSG00000026170	4051.26	1.05764	0.277575	3.81027	0.000138816	0.00146578	Up	2049	2192	3037	2703	5621	4157	7206	5668	Cyp27a1
ENSMUSG00000022427	1288.08	-0.54816	0.143866	-3.81021	0.000138848	0.00146578	No change	1754	1385	1336	1451	1161	976	1092	1177	Tomm22
ENSMUSG00000052675	333.197	0.798758	0.209733	3.80845	0.000139842	0.00147542	No change	240	259	208	234	693	390	296	457	Zfp112
ENSMUSG00000026784	374.609	-0.926439	0.24334	-3.80718	0.000140558	0.00148211	No change	641	439	388	446	211	310	304	245	Pdss1
ENSMUSG00000058503	221.183	0.679098	0.178458	3.80537	0.000141591	0.00149213	No change	214	138	134	176	349	274	247	289	Fam133b
ENSMUSG00000026305	2267.5	-0.877279	0.230551	-3.80513	0.000141728	0.00149271	No change	3515	3779	1668	2587	1881	2041	1117	1817	Lrrfip1
ENSMUSG00000026618	2307.26	0.474692	0.124761	3.80481	0.000141911	0.00149377	No change	2066	2214	1546	1673	3399	2809	2285	2956	Iars2
ENSMUSG00000020836	10393.9	0.604576	0.158908	3.80457	0.000142051	0.00149438	No change	9495	7770	7316	7367	13601	10717	12464	16229	Coro6
ENSMUSG00000040463	3243.47	0.823169	0.216376	3.80434	0.000142183	0.0014949	No change	2490	3249	1589	1822	5279	3804	4217	4226	Mybbp1a
ENSMUSG00000022359	89.9074	-0.863864	0.227108	-3.80376	0.000142515	0.00149753	No change	134	109	101	106	69	59	53	91	Wdyhv1
ENSMUSG00000020846	1064.41	-0.594647	0.156346	-3.8034	0.000142722	0.00149883	No change	1493	1244	931	1324	1027	835	884	829	Rflnb
ENSMUSG00000020914	22.2403	-3.08078	0.810238	-3.80231	0.000143351	0.00150456	Down	18	32	16	88	8	8	4	0	Top2a
ENSMUSG00000039004	856.368	0.855586	0.225058	3.80163	0.000143747	0.00150697	No change	448	695	692	484	1341	1156	898	1318	Bmp6
ENSMUSG00000001751	332.881	0.861752	0.226678	3.80166	0.000143729	0.00150697	No change	280	181	214	239	457	358	512	465	Naglu
ENSMUSG00000037017	712.522	0.950792	0.250342	3.79798	0.000145882	0.00152848	No change	545	463	486	379	710	918	890	1437	Zscan21
ENSMUSG00000000486	71.9374	-1.24028	0.326592	-3.79765	0.000146075	0.00152873	Down	127	62	77	128	67	45	29	44	Septin1
ENSMUSG00000028047	197.59	-0.826372	0.217595	-3.79776	0.000146013	0.00152873	No change	234	223	192	328	148	148	141	164	Thbs3
ENSMUSG00000025934	17.6265	2.53027	0.666324	3.79736	0.000146245	0.00152962	Up	12	5	0	4	28	41	20	40	Gsta3
ENSMUSG00000028776	3679.22	1.61836	0.426296	3.79634	0.00014685	0.00153507	Up	1794	1986	1950	1202	3264	2995	10315	5476	Tinagl1
ENSMUSG00000100618	14.0906	-2.77913	0.732284	-3.79515	0.000147554	0.00154065	Down	41	23	10	24	5	0	6	4	nan
ENSMUSG00000057110	424.259	0.691668	0.182244	3.79528	0.000147477	0.00154065	No change	343	338	271	306	750	557	339	624	Cntrl
ENSMUSG00000036661	263.624	1.46923	0.387236	3.79415	0.000148149	0.00154597	Up	129	229	81	108	326	222	527	524	Dennd3
ENSMUSG00000032870	790.382	-0.515947	0.136038	-3.79267	0.000149035	0.00155432	No change	997	896	768	943	647	739	602	760	Smap2
ENSMUSG00000071645	529.8	0.870367	0.229647	3.79002	0.000150634	0.00157009	No change	361	420	339	325	773	477	782	844	Tut1
ENSMUSG00000033565	2481.02	-0.69727	0.184016	-3.78918	0.000151147	0.00157453	No change	3340	2694	2614	3234	2240	2326	1186	2410	Rbfox2
ENSMUSG00000009621	186.399	-0.73911	0.195098	-3.7884	0.000151618	0.00157853	No change	219	238	198	246	173	162	92	174	Vav2
ENSMUSG00000025402	257.154	-0.836969	0.220999	-3.7872	0.000152352	0.00158527	No change	299	363	223	396	210	181	141	259	Nab2
ENSMUSG00000037846	6.56188	-4.73313	1.24986	-3.78694	0.000152515	0.00158605	Down	16	16	6	12	0	2	0	0	Rtkn2
ENSMUSG00000097462	40.0366	1.886	0.498123	3.7862	0.000152966	0.00158801	Up	11	20	28	5	88	56	48	79	9530026P05Rik
ENSMUSG00000108271	4.60359	5.58909	1.47614	3.78629	0.000152911	0.00158801	Up	0	0	0	0	11	2	14	11	Gm44236
ENSMUSG00000027185	674.03	0.616646	0.162856	3.78645	0.000152816	0.00158801	No change	617	570	398	488	1022	774	851	796	Nat10
ENSMUSG00000006301	3152.04	1.6274	0.429927	3.78528	0.000153535	0.001593	Up	1511	1405	1444	1573	3732	2325	9487	3272	Tmbim1
ENSMUSG00000001521	571.7	0.608215	0.160688	3.78506	0.000153672	0.00159351	No change	432	447	395	473	741	632	714	821	Tulp3
ENSMUSG00000026858	753.94	-0.873459	0.230785	-3.78473	0.000153876	0.00159471	No change	1189	1138	729	753	437	564	601	614	Miga2
ENSMUSG00000030319	4396.97	-0.723066	0.191076	-3.78417	0.00015422	0.00159645	No change	5817	6329	4123	5033	3231	3753	2416	4789	Cand2
ENSMUSG00000029176	1052.93	0.41226	0.108943	3.78418	0.000154219	0.00159645	No change	940	952	784	819	1352	1287	1085	1376	Anapc4
ENSMUSG00000026584	246.832	0.918817	0.2429	3.7827	0.000155138	0.00160504	No change	185	153	191	126	469	316	315	271	Scyl3
ENSMUSG00000020368	2067.77	0.553152	0.146332	3.78012	0.000156755	0.00161982	No change	1965	1770	1214	1590	2730	2350	2509	2779	Canx
ENSMUSG00000021556	266.654	-0.82232	0.217546	-3.77999	0.000156835	0.00161982	No change	333	344	306	332	302	226	124	182	Golm1
ENSMUSG00000039210	359.921	0.646189	0.170947	3.78006	0.000156791	0.00161982	No change	345	283	248	214	558	423	364	534	Gpatch2
ENSMUSG00000039630	4747.44	0.721629	0.190945	3.77924	0.000157306	0.00162377	No change	3743	4001	2484	3734	6725	4790	6576	6735	Hnrnpu
ENSMUSG00000021413	900.372	0.598819	0.158484	3.77842	0.000157828	0.00162823	No change	866	697	544	685	1308	1084	808	1459	Prpf4b
ENSMUSG00000006717	3792.73	-0.686445	0.181705	-3.7778	0.000158219	0.00163133	No change	5229	3857	4807	4105	2901	2954	3103	3225	Acot13
ENSMUSG00000001604	8931.13	-0.537351	0.142246	-3.77762	0.000158335	0.0016316	No change	10702	9014	10658	10241	8641	8184	5817	8481	Tcea3
ENSMUSG00000034908	3754.51	0.9125	0.241611	3.77673	0.000158903	0.00163652	No change	2623	2541	2365	2520	6087	3504	6392	4413	Sidt2
ENSMUSG00000028475	154.44	0.756178	0.200252	3.77614	0.000159277	0.00163944	No change	102	113	99	129	255	227	159	187	Spaar
ENSMUSG00000042842	16.4222	-3.81842	1.01165	-3.77445	0.000160359	0.00164964	Down	28	27	23	41	10	0	0	0	Serpinb6b
ENSMUSG00000027663	277.137	-0.572659	0.151735	-3.77407	0.000160602	0.00165121	No change	338	322	302	316	255	223	227	235	Zmat3
ENSMUSG00000067276	146.754	-1.42947	0.378849	-3.7732	0.000161165	0.00165605	Down	238	234	147	217	104	119	22	104	Capn6
ENSMUSG00000043162	1206.91	-0.63975	0.169581	-3.77253	0.000161598	0.00165956	No change	1666	1217	1249	1563	1033	1009	1012	903	Pyurf
ENSMUSG00000043644	508.712	-0.792279	0.210157	-3.76994	0.000163285	0.00167281	No change	623	494	694	655	407	340	404	413	0610009L18Rik
ENSMUSG00000001020	237.805	-0.761003	0.201862	-3.76992	0.000163297	0.00167281	No change	353	238	238	333	194	228	153	173	S100a4
ENSMUSG00000032458	2549.84	0.478718	0.126988	3.76978	0.00016339	0.00167281	No change	2329	2387	1731	1826	3542	2944	2848	3241	Copb2
ENSMUSG00000085218	155.695	-0.827802	0.219561	-3.77027	0.000163073	0.00167281	No change	209	189	209	159	145	125	75	138	BB218582
ENSMUSG00000019478	331.097	-0.617203	0.163727	-3.7697	0.000163442	0.00167281	No change	476	347	364	366	308	282	198	331	Rab4a
ENSMUSG00000058594	681.902	-0.496235	0.131619	-3.77022	0.000163102	0.00167281	No change	849	827	697	716	670	654	431	665	Fbh1
ENSMUSG00000040752	168.042	0.88663	0.235327	3.76765	0.00016479	0.00168566	No change	102	148	111	93	248	286	181	211	Myh6
ENSMUSG00000024065	222.951	0.673466	0.178789	3.76683	0.000165336	0.00169028	No change	196	194	129	150	279	298	244	341	Ehd3
ENSMUSG00000034998	423.265	0.718678	0.190799	3.76667	0.000165439	0.00169038	No change	321	390	220	315	756	479	467	550	Foxn2
ENSMUSG00000044367	49.5337	-1.21613	0.323022	-3.76486	0.000166645	0.00170176	Down	84	91	49	47	35	27	27	38	Slc16a13
ENSMUSG00000027255	4721.94	0.505199	0.134202	3.76447	0.000166904	0.00170343	No change	3978	4242	3331	3552	6006	5499	5718	6089	Arfgap2
ENSMUSG00000102305	25.0049	1.99481	0.530021	3.76364	0.00016746	0.00170814	Up	15	8	8	8	35	25	66	36	Gm38192
ENSMUSG00000026811	1138.1	-0.448112	0.119097	-3.76259	0.000168166	0.00171438	No change	1394	1231	1197	1251	1197	1089	753	1079	St6galnac6
ENSMUSG00000033436	112.872	-1.13827	0.302721	-3.76014	0.000169818	0.00173025	Down	186	154	103	165	120	56	39	94	Armcx2
ENSMUSG00000015671	3516.11	0.864934	0.230061	3.75959	0.000170194	0.00173213	No change	2729	2422	2239	2249	4743	3458	5970	4625	Psma2
ENSMUSG00000044709	1095.75	-0.561539	0.149359	-3.75966	0.000170143	0.00173213	No change	1369	1106	1297	1252	964	1011	825	941	Gemin7
ENSMUSG00000035632	918.441	0.438464	0.116645	3.75895	0.000170627	0.00173557	No change	829	765	668	757	1309	984	943	1267	Cnot3
ENSMUSG00000037287	704.409	0.520947	0.138622	3.75802	0.000171261	0.00174104	No change	638	606	429	579	1139	814	709	889	Tbcel
ENSMUSG00000020883	982.646	0.530321	0.141128	3.75773	0.000171463	0.00174212	No change	880	818	663	758	1616	1028	1052	1262	Fbxl20
ENSMUSG00000020038	459.342	0.738746	0.196608	3.75746	0.00017165	0.00174304	No change	349	443	253	294	732	485	550	675	Cry1
ENSMUSG00000028034	861.282	0.514657	0.137015	3.7562	0.000172511	0.00175081	No change	834	725	511	697	1280	967	873	1207	Fubp1
ENSMUSG00000027787	662.816	0.80025	0.213065	3.75589	0.000172727	0.00175103	No change	514	534	413	412	1175	620	919	846	Nmd3
ENSMUSG00000113258	195.799	0.927321	0.246889	3.75602	0.000172638	0.00175103	No change	155	152	103	115	300	200	317	254	Gm7446
ENSMUSG00000057280	233.631	1.79673	0.478456	3.75527	0.000173156	0.00175342	Up	76	115	67	146	310	233	708	185	Musk
ENSMUSG00000045216	2050.21	0.606701	0.161558	3.75532	0.000173119	0.00175342	No change	1583	1917	1238	1569	3492	2356	2253	2456	Hs6st1
ENSMUSG00000030934	5952.23	0.495722	0.132028	3.75468	0.000173562	0.00175655	No change	4638	5314	4608	4456	7602	7369	6642	7819	Oat
ENSMUSG00000048310	948.473	0.583257	0.155348	3.75452	0.000173671	0.00175667	No change	802	776	652	708	1247	1066	1251	1207	Pskh1
ENSMUSG00000053293	867.323	0.778862	0.207579	3.75212	0.000175345	0.00177262	No change	634	824	420	613	1649	1004	879	1185	Pom121
ENSMUSG00000002603	653.173	-0.570307	0.152028	-3.75133	0.000175897	0.00177721	No change	901	635	705	779	599	517	457	665	Tgfb1
ENSMUSG00000087684	9.08685	4.11048	1.09727	3.74611	0.000179599	0.0018136	Up	4	0	0	0	10	14	22	25	1200007C13Rik
ENSMUSG00000004934	1203.74	0.768197	0.205154	3.74449	0.000180763	0.00182433	No change	860	857	789	928	1798	1191	1817	1536	Pias4
ENSMUSG00000029413	207.521	-1.01357	0.270725	-3.74391	0.000181177	0.00182648	Down	345	257	168	319	150	204	85	151	Naaa
ENSMUSG00000053289	265.101	0.700441	0.187087	3.74393	0.000181167	0.00182648	No change	209	243	140	195	458	312	266	373	Ddx10
ENSMUSG00000027014	322.806	0.705685	0.188514	3.74342	0.000181534	0.00182878	No change	243	262	223	219	584	361	383	376	Cwc22
ENSMUSG00000049119	152.749	-0.923219	0.246631	-3.74332	0.000181606	0.00182878	No change	193	259	138	188	115	135	104	90	Fam110b
ENSMUSG00000035666	739.398	0.748275	0.199937	3.74256	0.000182152	0.00183326	No change	576	644	384	545	858	1006	1030	972	Gtf3c4
ENSMUSG00000029416	855.528	1.6657	0.445107	3.74225	0.000182378	0.00183451	Up	354	465	383	374	1528	348	2169	1265	Slc15a4
ENSMUSG00000004748	2808.39	-0.850317	0.227301	-3.74093	0.000183344	0.00184261	No change	4101	3200	3287	3383	1820	1912	2618	1911	Mtfp1
ENSMUSG00000031740	1782.78	-0.723509	0.193407	-3.74087	0.000183387	0.00184261	No change	1854	2001	2028	2641	1839	1402	944	1617	Mmp2
ENSMUSG00000030835	4110.41	0.48209	0.128889	3.74034	0.00018377	0.00184544	No change	3545	3544	2918	3265	4975	5002	4894	5272	Nomo1
ENSMUSG00000047648	525.693	1.13568	0.303746	3.73891	0.000184822	0.00185497	Up	305	440	219	316	1097	503	886	549	Fbxo30
ENSMUSG00000110599	10.8041	2.55258	0.682827	3.73826	0.000185298	0.00185872	Up	2	2	4	4	13	21	15	29	6030466F02Rik
ENSMUSG00000058756	3523.53	-0.504734	0.135031	-3.73791	0.00018556	0.00185992	No change	4129	4236	3659	3938	3489	3588	2178	3211	Thra
ENSMUSG00000051154	975.408	-0.425287	0.113779	-3.73782	0.000185623	0.00185992	No change	1307	1027	934	1073	970	918	699	960	Commd3
ENSMUSG00000030595	2426.17	1.0496	0.28083	3.73749	0.000185866	0.00186133	Up	1519	1409	1778	1331	3020	2384	4528	3532	Nfkbib
ENSMUSG00000085800	3.60017	5.24166	1.40288	3.73635	0.00018671	0.00186875	Up	0	0	0	0	10	9	5	7	1700066O22Rik
ENSMUSG00000019975	156.958	-1.08824	0.291325	-3.73548	0.000187361	0.00187423	Down	212	222	190	201	129	151	45	111	Ikbip
ENSMUSG00000022051	2471.88	0.726683	0.194556	3.73509	0.000187647	0.00187502	No change	1964	1684	1734	1800	3872	2487	3575	2992	Bnip3l
ENSMUSG00000026743	775.595	0.672903	0.180153	3.73517	0.000187585	0.00187502	No change	617	590	606	487	1385	834	804	1067	Mllt10
ENSMUSG00000031799	1832.28	-0.755625	0.202317	-3.73485	0.000187824	0.00187576	No change	2704	2470	1601	2215	1321	1229	1614	1513	Tpm4
ENSMUSG00000037366	137.414	-0.972772	0.260508	-3.73413	0.000188363	0.0018801	No change	221	174	135	179	86	77	120	102	Pafah2
ENSMUSG00000028955	1650.04	-0.430071	0.115186	-3.73372	0.000188673	0.00188216	No change	2002	1709	1745	1853	1562	1486	1247	1674	Vamp3
ENSMUSG00000045201	51.2286	-2.01875	0.540793	-3.73295	0.000189252	0.0018869	Down	89	54	86	87	42	22	2	25	Lrrc3b
ENSMUSG00000013928	12.453	4.5399	1.21667	3.7314	0.000190415	0.00189745	Up	0	4	0	0	18	18	51	6	1700020L13Rik
ENSMUSG00000020218	11.2229	-3.4641	0.928678	-3.73014	0.000191373	0.00190595	Down	13	10	22	33	0	4	0	4	Wif1
ENSMUSG00000019960	637.747	-0.650457	0.174442	-3.72879	0.000192403	0.00191516	No change	1000	588	695	741	594	570	420	529	Dusp6
ENSMUSG00000026944	2025.48	0.76248	0.204504	3.72843	0.000192673	0.00191679	No change	1627	1587	1286	1320	2950	2032	3111	2540	Abca2
ENSMUSG00000026112	4579.41	-0.464888	0.124725	-3.7273	0.000193539	0.00192435	No change	5488	5470	4446	5158	4818	4603	3230	3738	Coa5
ENSMUSG00000068699	43788.8	1.18538	0.31808	3.72667	0.000194028	0.0019271	Up	31112	28018	21457	23456	65120	42021	96873	43468	Flnc
ENSMUSG00000023092	28023	-1.24809	0.334903	-3.72673	0.000193977	0.0019271	Down	66648	26859	26672	35629	11272	15030	22356	19403	Fhl1
ENSMUSG00000014418	302.461	-0.704661	0.189123	-3.72593	0.000194596	0.00193167	No change	365	374	326	383	249	291	155	291	Hps5
ENSMUSG00000030495	14.6475	3.91887	1.05188	3.72559	0.000194857	0.00193176	Up	0	0	0	7	17	27	42	25	Slc7a10
ENSMUSG00000057738	3381.95	0.694903	0.186521	3.72561	0.000194846	0.00193176	No change	2629	3094	1953	2360	4236	3716	4624	4939	Sptan1
ENSMUSG00000034235	299.86	0.788976	0.211777	3.72551	0.000194923	0.00193176	No change	201	200	204	240	357	345	406	485	Usp54
ENSMUSG00000038949	1723.61	0.479718	0.128782	3.72505	0.000195277	0.0019342	No change	1573	1663	1079	1289	2384	2131	1792	2224	Cnst
ENSMUSG00000021356	63.4503	2.3704	0.636474	3.72427	0.00019588	0.00193911	Up	30	20	11	20	62	31	242	77	Irf4
ENSMUSG00000035370	298.352	2.04243	0.548653	3.72263	0.000197162	0.00194967	Up	88	104	39	225	872	712	352	132	Gm49322
ENSMUSG00000060279	3830.62	0.376557	0.101152	3.72269	0.000197111	0.00194967	No change	3361	3365	2907	3246	5049	4378	4135	4758	Ap2a1
ENSMUSG00000038894	3956.44	2.93715	0.789339	3.72102	0.000198416	0.00196101	Up	713	1581	553	715	3076	1576	15383	7176	Irs2
ENSMUSG00000027498	1531.33	0.800195	0.215126	3.71966	0.000199495	0.0019706	No change	1099	1057	1069	1073	2168	1492	2395	2054	Cstf1
ENSMUSG00000033931	179.526	0.845224	0.22733	3.71804	0.000200773	0.00198214	No change	137	111	110	139	375	224	186	208	Rbm34
ENSMUSG00000060743	4326.67	-0.658168	0.177041	-3.71761	0.000201118	0.00198446	No change	5722	3799	5545	5264	3962	3535	2893	3900	H3f3a
ENSMUSG00000024515	1384.14	0.705922	0.189893	3.71747	0.000201228	0.00198448	No change	1053	1375	706	968	2315	1726	1576	1687	Smad4
ENSMUSG00000059824	2621.52	-1.59228	0.428497	-3.71597	0.000202427	0.00199521	Down	2992	2508	4060	5429	1101	1842	395	2368	Dbp
ENSMUSG00000024663	228.119	-1.05965	0.28522	-3.71521	0.000203036	0.00200013	Down	291	263	220	422	235	155	80	176	Rab3il1
ENSMUSG00000031565	2970.01	1.1271	0.303442	3.71439	0.000203696	0.00200553	Up	1737	1570	1870	1973	3178	2959	6024	4462	Fgfr1
ENSMUSG00000031519	10292.4	0.926404	0.249452	3.71376	0.000204206	0.00200683	No change	7228	7905	6611	5640	14140	10449	18255	12846	Asb5
ENSMUSG00000028683	731.506	0.700935	0.188743	3.71369	0.000204257	0.00200683	No change	571	602	503	476	984	731	972	1125	Eif2b3
ENSMUSG00000028907	687.462	0.612911	0.165042	3.71368	0.00020427	0.00200683	No change	621	497	455	535	1030	730	894	849	Utp11
ENSMUSG00000031887	86.3728	-0.944473	0.254307	-3.71391	0.00020408	0.00200683	No change	137	88	114	100	87	61	48	57	Tradd
ENSMUSG00000030862	222.53	-1.06559	0.28697	-3.71326	0.000204607	0.00200905	Down	350	176	274	363	116	162	134	194	Cpxm2
ENSMUSG00000027968	220.866	-0.615376	0.165789	-3.71181	0.000205781	0.00201948	No change	315	247	213	265	239	181	134	195	Larp7
ENSMUSG00000030074	39.7166	-1.61881	0.436247	-3.71076	0.00020664	0.00202682	Down	74	42	44	74	24	31	6	24	Gxylt2
ENSMUSG00000033024	12.9175	-3.04658	0.82113	-3.71023	0.000207071	0.00202995	Down	19	27	19	24	0	6	0	6	Klra9
ENSMUSG00000055491	574.943	0.717536	0.193411	3.7099	0.000207337	0.00203146	No change	471	513	281	434	1055	656	586	776	Pprc1
ENSMUSG00000025035	1477.03	-0.432525	0.116593	-3.70969	0.000207515	0.0020321	No change	1606	1813	1493	1634	1489	1284	1165	1395	Arl3
ENSMUSG00000078350	88.1322	-1.21083	0.326492	-3.70861	0.000208396	0.00203963	Down	142	155	83	102	54	71	26	79	Smim1
ENSMUSG00000022749	424.963	0.625121	0.168569	3.7084	0.000208572	0.00204024	No change	373	305	252	370	682	452	437	637	Tbc1d23
ENSMUSG00000031148	575.858	0.524041	0.141341	3.70763	0.000209212	0.0020454	No change	542	491	355	452	844	654	554	856	Gpkow
ENSMUSG00000037270	1376.02	0.822362	0.221862	3.70663	0.000210032	0.00205175	No change	982	1377	654	866	2500	2014	1271	1785	4932438A13Rik
ENSMUSG00000027324	124.728	0.856269	0.231014	3.70657	0.000210088	0.00205175	No change	83	102	65	94	206	138	173	161	Rpusd2
ENSMUSG00000021360	380.938	0.830322	0.224023	3.70641	0.000210219	0.00205193	No change	242	374	228	216	573	437	517	527	Gcnt2
ENSMUSG00000023046	1289.93	-0.733388	0.197912	-3.70562	0.000210872	0.0020572	No change	1435	1230	1443	2082	1176	969	876	1098	Igfbp6
ENSMUSG00000090157	82.228	-1.67245	0.451661	-3.70288	0.000213166	0.00207845	Down	153	195	42	108	71	25	25	51	Gm16534
ENSMUSG00000046491	97.0946	-1.69077	0.456738	-3.70183	0.000214048	0.00208593	Down	102	106	142	216	85	54	12	53	C1qtnf2
ENSMUSG00000016262	82.5312	-1.73169	0.467826	-3.70158	0.000214263	0.0020869	Down	159	120	94	123	47	50	6	66	Sertad4
ENSMUSG00000030615	1115.11	-0.826665	0.223417	-3.70009	0.00021552	0.00209782	No change	1305	1229	1701	1191	780	1034	683	906	Tmem126a
ENSMUSG00000031393	1288.72	0.711946	0.192419	3.69998	0.000215615	0.00209782	No change	1163	1160	594	916	2190	1590	1459	1579	Mecp2
ENSMUSG00000046610	93.0549	1.8665	0.50451	3.69963	0.000215912	0.00209958	Up	91	22	26	21	176	93	217	115	Oacyl
ENSMUSG00000038623	308.149	-0.973801	0.26325	-3.69916	0.000216318	0.00210241	No change	549	374	234	451	337	221	161	177	Tm6sf1
ENSMUSG00000040722	68.6821	-0.899103	0.243147	-3.69778	0.000217492	0.00211267	No change	81	80	82	101	56	53	40	55	Scamp5
ENSMUSG00000055452	50.767	1.19119	0.322179	3.6973	0.000217902	0.00211553	Up	37	37	18	29	94	53	76	76	Gm7353
ENSMUSG00000031253	134.07	-0.775196	0.209754	-3.69575	0.000219241	0.00212739	No change	191	156	128	184	127	114	65	120	Srpx2
ENSMUSG00000104222	389.353	1.0925	0.295698	3.69464	0.0002202	0.00213556	Up	265	377	117	220	778	601	409	490	Gm7292
ENSMUSG00000020459	516.737	-0.461339	0.124873	-3.69447	0.000220345	0.00213581	No change	678	614	452	586	502	481	374	493	Mtif2
ENSMUSG00000090124	10.306	-4.03666	1.0927	-3.69421	0.000220576	0.00213691	Down	10	32	13	20	0	5	0	0	Ugt1a7c
ENSMUSG00000020707	66.0795	-1.00756	0.272769	-3.69381	0.000220916	0.00213906	Down	83	87	60	113	55	50	33	50	Rnf135
ENSMUSG00000028194	211.362	-1.10936	0.300398	-3.69298	0.000221641	0.00214494	Down	256	304	263	289	212	195	73	101	Ddah1
ENSMUSG00000029147	1797.98	0.60922	0.164992	3.69241	0.000222135	0.00214857	No change	1258	1480	1163	1595	2353	2027	2215	2560	Ppm1g
ENSMUSG00000071659	2603.44	0.622174	0.168565	3.69099	0.000223379	0.00215945	No change	2127	2533	1342	2002	3914	3561	2616	3374	Hnrnpul2
ENSMUSG00000000346	4306.3	0.516353	0.139908	3.69067	0.000223666	0.00216107	No change	4011	3252	3104	3357	6265	4444	5138	5594	Dazap2
ENSMUSG00000033327	2041.14	-0.75594	0.204835	-3.69048	0.000223828	0.00216148	No change	2481	2527	1807	3142	2234	1774	1054	1490	Tnxb
ENSMUSG00000036257	2588.7	0.707615	0.191779	3.68974	0.000224484	0.00216667	No change	2283	2169	1407	1815	3571	3213	3721	2897	Pnpla8
ENSMUSG00000015709	62.9602	-1.51996	0.411989	-3.68932	0.000224857	0.00216911	Down	64	113	74	109	50	44	10	39	Arnt2
ENSMUSG00000035171	160.575	-0.711143	0.192769	-3.68911	0.000225044	0.00216976	No change	172	224	164	210	159	129	97	136	1110059E24Rik
ENSMUSG00000000581	646.656	-0.461338	0.125065	-3.68879	0.000225322	0.00217129	No change	869	655	633	749	650	555	474	638	C1d
ENSMUSG00000026278	98.4693	-0.872995	0.236682	-3.68848	0.000225599	0.0021728	No change	168	105	114	108	73	84	56	83	Bok
ENSMUSG00000101939	33901.6	-0.73319	0.198832	-3.68748	0.000226483	0.00218016	No change	53378	34445	37783	38676	31839	34859	17894	24575	Gm28438
ENSMUSG00000025236	443.827	0.680636	0.184588	3.68732	0.000226627	0.00218038	No change	323	305	346	334	584	486	541	698	Adpgk
ENSMUSG00000033739	217.942	0.932081	0.252797	3.68707	0.00022685	0.00218137	No change	168	133	151	125	284	251	367	282	Fkbpl
ENSMUSG00000020674	1146.94	-1.27717	0.346636	-3.68446	0.00022919	0.00220271	Down	1731	1470	1401	1680	1011	924	199	824	Pxdn
ENSMUSG00000025949	229.21	0.871653	0.236653	3.68325	0.000230279	0.002212	No change	157	182	114	177	490	283	204	310	Pikfyve
ENSMUSG00000022280	704.247	0.590395	0.160342	3.68211	0.000231311	0.00222073	No change	550	637	431	563	1203	869	642	928	Rnf19a
ENSMUSG00000027832	417.547	-1.35127	0.367116	-3.68077	0.000232533	0.00223129	Down	617	595	451	667	328	385	70	249	Ptx3
ENSMUSG00000020482	699.512	0.494167	0.134294	3.67973	0.000233478	0.00223917	No change	588	630	449	587	1085	885	678	849	Ccdc117
ENSMUSG00000087413	146.852	-2.05275	0.557878	-3.67958	0.000233622	0.00223936	Down	275	91	274	265	102	91	8	53	Gm11266
ENSMUSG00000040681	716.174	-0.469622	0.127759	-3.67586	0.000237054	0.00227106	No change	898	805	691	830	692	621	479	775	Hmgn1
ENSMUSG00000034161	259.934	-1.23401	0.335768	-3.67517	0.000237687	0.00227547	Down	401	269	320	420	157	292	95	117	Scx
ENSMUSG00000044447	37.377	1.16814	0.317852	3.67509	0.000237765	0.00227547	Up	22	25	19	23	51	67	44	57	Dock5
ENSMUSG00000024610	2186.15	-0.945812	0.257386	-3.67468	0.000238151	0.00227796	No change	2119	2349	2681	3855	1867	1212	1696	1502	Cd74
ENSMUSG00000015176	1079.93	0.696897	0.189673	3.6742	0.000238599	0.00228104	No change	772	929	614	880	1600	1071	1422	1542	Nolc1
ENSMUSG00000032251	154.97	0.876729	0.23864	3.67385	0.000238921	0.00228291	No change	156	96	70	107	249	189	211	198	Irak1bp1
ENSMUSG00000022387	1050.55	0.640983	0.174498	3.6733	0.000239442	0.002286	No change	786	1055	637	707	1719	1362	1013	1394	Brd1
ENSMUSG00000029600	201.076	-0.673239	0.183282	-3.67324	0.000239497	0.002286	No change	255	266	183	256	167	195	139	155	Rita1
ENSMUSG00000034936	916.974	1.89014	0.514615	3.67292	0.000239793	0.00228762	Up	459	251	326	474	1157	641	3169	663	Arl4d
ENSMUSG00000018697	341.974	0.723324	0.196999	3.67172	0.000240922	0.00229718	No change	274	298	222	205	503	368	468	452	Aatf
ENSMUSG00000027067	1083.72	0.486185	0.132444	3.67087	0.000241729	0.00230367	No change	1020	979	644	877	1561	1310	1170	1328	Ssrp1
ENSMUSG00000041229	365.927	0.806351	0.219735	3.66964	0.000242888	0.0023135	No change	263	355	155	268	599	452	389	552	Phf8
ENSMUSG00000021431	248.787	0.944962	0.257543	3.66915	0.00024336	0.00231678	No change	210	129	175	142	447	262	373	296	Snrnp48
ENSMUSG00000039735	328.544	0.63755	0.173776	3.66881	0.000243685	0.00231865	No change	242	267	215	270	503	390	295	532	Fnbp1l
ENSMUSG00000047248	280.589	0.832682	0.226976	3.66859	0.000243894	0.00231943	No change	184	265	152	182	508	436	251	353	C2cd3
ENSMUSG00000021930	1324.31	0.511467	0.139443	3.66794	0.000244516	0.00232412	No change	1027	1102	1016	1058	1933	1413	1504	1752	Spryd7
ENSMUSG00000022223	3043.68	-0.48479	0.132269	-3.66518	0.000247167	0.00234808	No change	3712	3196	3377	3394	2649	2784	2432	2839	Sdr39u1
ENSMUSG00000089983	4.67761	5.61108	1.53109	3.66476	0.000247568	0.00235066	Up	0	0	0	0	5	2	15	16	2010320O07Rik
ENSMUSG00000072949	129.986	1.74388	0.475939	3.66408	0.000248232	0.00235237	Up	88	55	56	34	338	57	154	325	Acot1
ENSMUSG00000034947	67.7052	-1.15293	0.314659	-3.66404	0.000248267	0.00235237	Down	88	108	61	106	43	58	44	31	Tmem106a
ENSMUSG00000027864	374.359	-0.802927	0.219126	-3.66422	0.000248093	0.00235237	No change	522	415	306	614	372	312	221	262	Ptgfrn
ENSMUSG00000052763	372.886	0.479166	0.130764	3.66437	0.000247948	0.00235237	No change	328	326	252	302	543	416	387	504	Zfp212
ENSMUSG00000112058	46.1475	6.47343	1.76697	3.66358	0.000248719	0.00235542	Up	0	2	0	2	31	2	284	15	Gm47593
ENSMUSG00000089712	4.82029	4.89423	1.33623	3.66271	0.000249559	0.00236215	Up	0	0	0	1	13	5	13	8	Gm15889
ENSMUSG00000034041	155.39	-1.29135	0.352611	-3.66227	0.000249991	0.002365	Down	158	153	289	231	105	141	53	88	Lyl1
ENSMUSG00000037868	73.6254	-1.66643	0.455133	-3.66142	0.000250825	0.00237166	Down	210	53	46	139	41	36	28	46	Egr2
ENSMUSG00000024053	131.428	-1.06508	0.290943	-3.66079	0.000251443	0.00237625	Down	172	227	95	202	114	102	78	67	Emilin2
ENSMUSG00000112041	39.4051	-1.63526	0.446755	-3.66029	0.000251927	0.00237959	Down	64	39	55	71	12	22	30	14	9530020I12Rik
ENSMUSG00000022707	3315.15	0.784895	0.214447	3.6601	0.00025212	0.00238017	No change	3049	2140	2244	2007	3415	4283	4345	5525	Gbe1
ENSMUSG00000069662	774.515	-1.22717	0.335439	-3.6584	0.000253794	0.00239473	Down	1212	1066	810	1137	709	554	147	640	Marcks
ENSMUSG00000102329	3.88409	5.34366	1.46135	3.65666	0.000255526	0.00240981	Up	0	0	0	0	4	14	8	6	Gm10851
ENSMUSG00000046402	137.402	-0.942283	0.25781	-3.65496	0.000257223	0.00242456	No change	165	125	208	190	110	98	93	96	Rbp1
ENSMUSG00000038520	1832.03	0.817392	0.223763	3.65294	0.000259257	0.00244246	No change	1428	1071	1260	1353	2571	1676	2727	2817	Tbc1d17
ENSMUSG00000022309	237.701	-1.62977	0.446246	-3.65218	0.000260025	0.00244842	Down	421	488	200	305	177	197	27	111	Angpt1
ENSMUSG00000007122	105983	-1.09861	0.300873	-3.65139	0.000260823	0.00245466	Down	138748	170737	109768	141300	100458	105870	31444	56100	Casq1
ENSMUSG00000064360	34461.7	-0.728244	0.199479	-3.65073	0.000261497	0.0024585	No change	54126	34924	37959	39822	32435	35620	18062	25131	mt-Nd3
ENSMUSG00000044792	9405.64	-0.380533	0.104235	-3.65072	0.000261502	0.0024585	No change	10964	10789	9189	10199	9635	9083	7623	8260	Isca1
ENSMUSG00000056749	1423.07	2.43581	0.667456	3.6494	0.000262858	0.00246997	Up	353	589	328	448	1105	860	5073	2342	Nfil3
ENSMUSG00000058056	1914.73	-1.14872	0.314847	-3.64849	0.000263784	0.00247738	Down	3112	3561	1261	2480	1494	1743	598	1327	Palld
ENSMUSG00000022544	300.7	-0.643085	0.176288	-3.64793	0.000264362	0.00248153	No change	346	379	322	367	224	288	201	281	Eef2kmt
ENSMUSG00000013833	1746.97	0.509453	0.139729	3.64599	0.000266359	0.00249898	No change	1468	1361	1274	1463	2228	2000	2158	2241	Med16
ENSMUSG00000002105	952.286	-0.470765	0.129135	-3.64553	0.00026684	0.00250219	No change	1200	974	1047	1046	905	801	745	932	Slc39a13
ENSMUSG00000025534	394.68	-0.658498	0.180645	-3.64527	0.000267111	0.00250344	No change	554	428	395	499	352	413	231	310	Gusb
ENSMUSG00000008855	4048.84	0.698138	0.191529	3.64509	0.000267302	0.00250394	No change	2801	3148	2964	2948	5207	4431	5862	5405	Hdac5
ENSMUSG00000017344	1406.39	-0.510219	0.140008	-3.64421	0.000268211	0.00251115	No change	1883	1594	1362	1577	1292	1191	909	1570	Vtn
ENSMUSG00000097195	186.431	1.11826	0.306914	3.64357	0.000268884	0.00251378	Up	125	136	106	88	459	173	252	210	Snhg5
ENSMUSG00000037885	334.935	0.69284	0.190155	3.64355	0.000268908	0.00251378	No change	307	240	178	275	529	422	291	542	Stk35
ENSMUSG00000010066	20.6222	-1.68914	0.463595	-3.64357	0.00026888	0.00251378	Down	43	30	19	32	9	10	6	17	Cacna2d2
ENSMUSG00000055670	927.034	0.893313	0.245203	3.64315	0.00026932	0.00251634	No change	537	885	357	752	1515	1212	1040	1374	Zzef1
ENSMUSG00000029385	538.764	0.682445	0.187373	3.64218	0.000270342	0.00252355	No change	419	419	360	401	1001	736	549	558	Ccng2
ENSMUSG00000028689	44.3092	-1.15939	0.318325	-3.64215	0.00027037	0.00252355	Down	65	43	55	73	36	26	28	26	Ccdc163
ENSMUSG00000079003	442.396	-0.573019	0.157338	-3.64197	0.000270558	0.00252401	No change	569	464	519	487	443	381	267	434	Samd1
ENSMUSG00000035152	1768.35	0.725553	0.199281	3.64086	0.000271725	0.00253359	No change	1522	1557	795	1350	2536	1990	2340	2412	Ap2b1
ENSMUSG00000007411	1826.04	0.397049	0.109162	3.63725	0.00027557	0.00256811	No change	1627	1728	1284	1471	2394	2107	1888	2423	Mark3
ENSMUSG00000085912	12.9186	-2.18443	0.600629	-3.6369	0.000275938	0.00257022	Down	29	13	22	18	5	8	2	5	Trp53cor1
ENSMUSG00000004558	75325.1	0.498152	0.137002	3.6361	0.000276797	0.0025769	No change	63650	57205	58646	61088	94062	87966	90802	98216	Ndrg2
ENSMUSG00000000149	1488.59	-0.526615	0.14485	-3.63558	0.000277353	0.00258075	No change	1748	1669	1582	1778	1418	1472	1132	1136	Gna12
ENSMUSG00000024122	1218.16	1.00444	0.276331	3.63492	0.000278072	0.00258611	Up	963	1040	719	427	1992	1569	1841	1411	Pdpk1
ENSMUSG00000050310	460.219	0.599651	0.164989	3.6345	0.000278519	0.00258894	No change	388	452	281	302	710	564	478	614	Rictor
ENSMUSG00000049775	4703.89	-0.867016	0.238578	-3.63409	0.000278962	0.00259173	No change	7283	3515	6157	6445	3580	4004	2531	4110	Tmsb4x
ENSMUSG00000033722	37.0924	-1.35	0.371569	-3.63325	0.000279871	0.00259885	Down	64	36	35	73	23	26	17	23	BC034090
ENSMUSG00000019997	1162.34	1.42096	0.391242	3.63193	0.000281307	0.00261084	Up	593	611	523	714	803	1036	2402	2672	Ccn2
ENSMUSG00000107881	683.31	-1.04601	0.288094	-3.63079	0.000282557	0.0026211	Down	855	1153	647	924	727	602	231	385	Gm44250
ENSMUSG00000022141	906.677	0.888653	0.244832	3.62965	0.00028381	0.00263137	No change	669	904	368	552	1777	1155	896	1249	Nipbl
ENSMUSG00000022897	2926.02	0.732427	0.201873	3.62815	0.00028546	0.00264532	No change	2054	2937	1620	1929	4886	3399	3700	3480	Dyrk1a
ENSMUSG00000037608	1160.78	0.873154	0.24073	3.62711	0.000286606	0.00265384	No change	1092	776	741	580	2425	1339	980	1795	Bclaf1
ENSMUSG00000032369	29.6554	-1.29605	0.357328	-3.62706	0.000286672	0.00265384	Down	48	43	35	38	20	18	10	26	Plscr1
ENSMUSG00000020250	2789.59	0.953054	0.262818	3.62629	0.000287527	0.00266039	No change	2096	2244	994	2129	5592	2552	3385	4240	Txnrd1
ENSMUSG00000097518	191.733	-1.06515	0.29412	-3.62149	0.000292912	0.00270884	Down	241	217	262	275	200	169	71	98	nan
ENSMUSG00000020778	348.105	-0.7323	0.202229	-3.62114	0.000293306	0.0027111	No change	433	330	402	507	267	288	268	276	Ten1
ENSMUSG00000109089	11.0515	2.78206	0.768361	3.62078	0.000293721	0.00271355	Up	3	2	0	6	16	14	25	25	4833411C07Rik
ENSMUSG00000049327	2213.51	-0.789824	0.218166	-3.62028	0.000294281	0.00271734	No change	2640	3191	2161	2877	2520	1990	1041	1476	Kmt5a
ENSMUSG00000066306	2211.15	0.536987	0.148345	3.61985	0.000294773	0.0027205	No change	1719	2229	1409	1638	3131	2698	2417	2862	Numa1
ENSMUSG00000042251	36.3343	-1.63303	0.451284	-3.61863	0.000296169	0.00273199	Down	69	22	62	58	19	18	12	27	Pm20d1
ENSMUSG00000025726	29.416	3.02182	0.835167	3.61822	0.000296638	0.00273493	Up	0	2	17	4	36	37	70	72	Slc28a1
ENSMUSG00000001687	2290.94	0.678384	0.187504	3.61796	0.000296935	0.00273536	No change	1734	1450	1559	2049	3527	2294	2925	3177	Ubl3
ENSMUSG00000095098	688.706	-0.676476	0.18698	-3.61791	0.000296987	0.00273536	No change	850	678	721	1023	641	628	381	624	Ccdc85b
ENSMUSG00000053025	3.87746	5.34686	1.47801	3.6176	0.000297353	0.00273734	Up	0	0	0	0	6	17	4	6	Sv2b
ENSMUSG00000063296	352.554	-0.612069	0.169219	-3.61701	0.000298021	0.0027421	No change	406	502	304	444	351	305	237	296	Tmem117
ENSMUSG00000106791	12.509	-3.16962	0.876432	-3.61651	0.000298602	0.00274465	Down	15	25	19	27	0	0	6	4	4930553P18Rik
ENSMUSG00000028977	1690.62	0.578618	0.159992	3.61654	0.000298569	0.00274465	No change	1426	1589	955	1313	2825	1937	1793	2095	Casz1
ENSMUSG00000110580	42.3153	-1.67087	0.462115	-3.61571	0.000299523	0.00275173	Down	114	55	43	43	11	33	17	24	D830024N08Rik
ENSMUSG00000024735	9359.22	0.544211	0.150553	3.61474	0.000300649	0.00275787	No change	7386	7721	7067	7156	11292	11312	11805	12147	Prpf19
ENSMUSG00000047419	47744.2	0.693927	0.191963	3.6149	0.000300466	0.00275787	No change	32890	46161	27990	34302	78313	73251	47136	53426	Cmya5
ENSMUSG00000015994	1518.33	-0.339411	0.0938962	-3.61475	0.000300639	0.00275787	No change	1912	1687	1410	1573	1625	1425	1165	1492	Fnta
ENSMUSG00000042426	584.443	0.452048	0.125083	3.61398	0.000301527	0.00276453	No change	510	549	396	459	813	697	627	728	Dhx29
ENSMUSG00000093424	13.4415	-1.96644	0.544211	-3.61337	0.000302241	0.00276967	Down	20	24	22	16	4	5	6	8	6330562C20Rik
ENSMUSG00000049470	1594.66	0.673219	0.186369	3.61229	0.000303504	0.00277985	No change	1208	1569	837	1174	2784	1976	1670	1957	Aff4
ENSMUSG00000034118	289.833	-0.878974	0.243381	-3.61151	0.000304421	0.00278683	No change	479	329	265	396	271	264	113	237	Tpst1
ENSMUSG00000071567	62.7134	-1.28484	0.355779	-3.61134	0.000304617	0.00278722	Down	74	81	116	66	59	29	25	45	nan
ENSMUSG00000073888	144.587	-0.764798	0.211814	-3.61071	0.000305362	0.00279263	No change	224	132	164	185	118	117	98	121	Ccl27a
ENSMUSG00000034300	1025.43	0.426354	0.118098	3.61018	0.000305981	0.00279688	No change	872	938	710	869	1506	1145	1019	1348	Fam53c
ENSMUSG00000013698	1557.31	-0.510484	0.141411	-3.60993	0.00030628	0.0027982	No change	1809	1890	1595	1774	1335	1269	1140	1710	Pea15a
ENSMUSG00000073700	7715.38	0.604123	0.167364	3.60964	0.000306619	0.00279989	No change	5625	7410	4567	6144	12785	8903	8592	9361	Klhl21
ENSMUSG00000019487	5209.28	0.530942	0.147141	3.60839	0.000308099	0.0028112	No change	4373	4070	3851	4152	6252	5808	6302	7552	Trip10
ENSMUSG00000059851	284.305	-0.88517	0.245312	-3.60834	0.000308168	0.0028112	No change	454	256	370	344	213	237	131	277	Kmt5c
ENSMUSG00000028439	1706	0.91735	0.254256	3.60798	0.00030859	0.00281363	No change	1399	1143	984	1064	3438	2155	1096	3105	Fam219a
ENSMUSG00000025289	186.486	-0.612232	0.169699	-3.60774	0.000308873	0.0028148	No change	269	220	199	187	179	159	119	173	Prdx4
ENSMUSG00000032392	170.198	-0.820962	0.227719	-3.60516	0.000311962	0.00284152	No change	241	215	144	249	162	131	78	161	Parp16
ENSMUSG00000102544	9.80405	-3.08351	0.855488	-3.60438	0.000312896	0.0028486	Down	15	17	20	15	4	5	0	0	Gm5103
ENSMUSG00000006471	333.913	1.33545	0.370545	3.60401	0.000313345	0.00285125	Up	128	297	174	129	772	490	206	640	Ndor1
ENSMUSG00000052031	931.549	-0.502748	0.139518	-3.60346	0.000314014	0.00285591	No change	1120	1095	993	1009	884	888	572	956	Tagap1
ENSMUSG00000027784	4863.05	-0.661956	0.183729	-3.6029	0.000314685	0.00286057	No change	5623	7603	4435	5477	4690	4647	2726	4091	Ppm1l
ENSMUSG00000106755	308.791	-0.850779	0.236237	-3.60138	0.000316531	0.00287591	No change	340	397	428	352	192	297	206	230	Tpi-rs11
ENSMUSG00000028838	2540.4	0.590219	0.163929	3.60045	0.00031767	0.00288337	No change	2034	2081	1600	2143	3588	2792	3387	3046	Extl1
ENSMUSG00000055737	2492.2	-0.859189	0.238634	-3.60045	0.00031767	0.00288337	No change	3248	3807	2582	2825	3225	1643	1236	1605	Ghr
ENSMUSG00000087327	3.60634	-5.36655	1.49071	-3.6	0.000318216	0.00288688	Down	5	3	10	9	0	0	0	0	Gm15884
ENSMUSG00000021244	522.418	0.773742	0.215049	3.59798	0.000320701	0.00290796	No change	393	484	219	413	835	621	546	820	Ylpm1
[truncated: 16,127 more rows]
