# Supplementary material for: Cold exposure alters lipid metabolism of skeletal muscle through HIF-1α-induced mitophagy
Source: BMC Biol. 2023 Feb 8;21:27. doi: 10.1186/s12915-023-01514-4 (PMC9906913; doi:10.1186/s12915-023-01514-4)
Supplement: Supplementary file 9 — Additional file 9. Individual data values. [file 12915_2023_1514_MOESM9_ESM.xlsx]

## Sheet: Figure 4
Figure 4F
Lipid metabolic process
	RT1	RT2	RT3	RT4	COLD1	COLD2	COLD3	COLD4
Acot7	1183	1075	1150	1194	928	777	817	888
Hacd1	4059	3805	3030	4461	1941	1978	1247	1740
Agk	289	274	229	254	177	215	131	193
Mboat1	74	70	60	74	25	22	5	28
Atf3	199	237	122	275	285	115	3563	893
Dgat2	1922	1310	1798	1732	3321	2161	3264	4263
Acot1	88	55	56	34	338	57	154	325
Cebpd	652	758	618	724	9365	7700	19098	10308
Plin4	7132	6269	5080	5616	30057	21360	32729	35997
Cebpb	2002	3041	1638	3343	8050	6530	14763	10657
Plin3	1305	1245	1103	1198	2200	2051	3454	2739
Pnpla2	15500	11668	16603	13567	38954	24806	69208	39516
Sik1	903	349	250	955	2496	1161	7794	3161
Slc39a14	384	359	246	326	2865	507	5772	650
Acoxl	15	6	6	4	40	16	24	18
Acot2	655	322	314	356	1864	669	2079	1696
Lpin1	9769	6952	5301	7898	20779	15040	18724	16164
Scd1	638	1471	563	594	4383	4448	2412	1551
Ranbp2	1128	1384	689	903	4032	2397	2026	2420
Lpin2	33	57	76	47	162	98	155	135
Aldh2	4702	5179	4733	5347	8319	7337	7335	9068
Figure 4G	Acc1			Scd1			Fasn			Atgl			Hsl
qPCR analysis	RT	COLD		RT	COLD		RT	COLD		RT	COLD		RT	COLD
	1.01667	1.12117		1.01011	2.17963		0.987988	2.29		1.26354	2.52		1.04113	1.23533
	0.94099	0.997048		1.0533	1.21731		1.04635	1.66317		0.889635	2.33		1.02688	3.04903
	1.09708	0.884256		0.981641	1.50217		0.987114	1.50883		0.96354	1.41		0.727347	1.63561
	0.945251	1.07334		0.954954	2.03326		0.978546	1.96206		1.16934	1.6		1.24825	1.41638

## Sheet: Figure 5
Figure 5A
Mitophagy
	RT1	RT2	RT3	RT4	COLD1	COLD2	COLD3	COLD4
Bnip3	4235	3295	3393	3309	10351	5436	8805	8505
Foxo3	739	1075	524	757	3336	1757	2648	2099
Mapk10	46	61	31	35	14	11	16	4
Tbk1	352	381	225	312	980	562	585	715
Ubb	37698	36337	37238	35111	106642	77303	130603	120121
Tax1bp1	2168	2424	1712	2023	6068	3687	4987	4515
Ulk1	2930	4145	2597	2997	15566	8172	8959	7889
Sqstm1	8841	15881	7257	15130	55270	21785	65141	37295
Optn	2025	2072	1491	1755	4467	4503	5918	4151
Tbc1d15	616	834	528	706	3376	1495	3549	1677
Atf4	6522	6367	5529	6819	15011	9241	18770	15073
Bcl2l1	388	698	339	278	1355	443	1139	949
Fundc1	606	573	436	584	421	345	201	323
Hras	3105	3228	2879	3231	2166	2224	1660	1862
Mras	406	400	254	299	233	270	183	273
Atp9a	1417	1168	1213	1292	1215	1859	1694	1734
Pink1	25758	28301	26002	27009	40725	40392	37716	42248
Sp1	52	822	494	567	1146	976	839	952
Usp15	3436	4091	2427	3198	4594	4658	3242	4303
Bnip3l	1964	1684	1734	1800	3872	2487	3575	2992
Park2	9199	8766	7340	11399	8615	8781	6985	11346
Pgam5	915	405	735	736	1118	942	966	1164
Tfeb	3106	2884	3119	2879	3929	3850	3112	4655
Usp30	473	507	399	410	800	608	609	657
Rab7	6516	6084	3965	5877	10368	9912	10524	7233
Ambra1	1056	1051	818	941	1809	1538	1466	2053
Usp8	838	775	521	643	1265	886	791	1127
Tfe3	525	559	472	563	758	609	630	788
Mfn2	19358	21106	15371	18865	25083	24421	21827	24484
Nbr1	2115	2111	1402	1859	5158	3202	2724	2402
Csnk2a2	597	545	457	543	838	735	870	747
Becn1	1066	935	865	933	1301	1567	1123	1016
Becn1	1066	935	865	933	1301	1567	1123	1016
Becn1	1066	935	865	933	1301	1567	1123	1016
Figure 5B
	Log2(Adipoq)	Log2(Bnip3)	Log2(Pink1)
RT1	5.9542	12.0485	14.6527
RT2	6.32193	11.6865	14.7886
RT3	7.09803	11.7288	14.6663
RT4	6.78136	11.6926	14.7212
COLD1	7.31288	13.3376	15.3136
COLD2	7.43463	12.4086	15.3018
COLD3	7.77479	13.1043	15.2029
COLD4	7.18982	13.0543	15.3666
Figure 5F
qPCR analysis
	RT1	RT2	RT3	RT4	COLD1	COLD2	COLD3	COLD4
Mt-Nd1	1.00339	0.927803	1.04774	1.02107	0.784153	0.853335	0.626903	0.778003
Mt-Co1	1.06759	0.927027	1.07766	0.927718	0.765079	0.6234	0.859625	0.954064
Mt-Co2	1.02773	0.972192	1.06018	0.939901	0.766636	0.950178	0.747384	0.908832
Figure 5H
qPCR analysis
	RT1	RT2	RT3	RT4	COLD1	COLD2	COLD3	COLD4
Atp5a	0.981928	0.998938	1.01555	1.00358	0.39633	0.382187	0.67731	0.551351
Sdha	1.19246	0.905421	0.936673	0.965446	0.394195	0.394318	0.649893	0.491975
Ucp3	0.946055	0.993842	1.00616	1.05394	0.278089	0.268252	0.605669	0.544022
Cox8a	1.06528	0.98789	0.938093	1.00874	0.437348	0.454881	0.661693	0.469187
Cox5b	1.10194	0.979584	0.8576	1.06087	0.485136	0.496526	0.709451	0.410792
Cox7a	1.15414	1.01534	0.845857	0.884736	0.410073	0.448606	0.586208	0.554404
Ndufs7	0.987195	1.01604	0.997076	0.999694	0.600433	0.584603	0.610594	0.460428
Ucp2	1.08383	0.901272	0.937938	1.07696	0.22258	0.200602	0.613384	0.56081
Ppargc1a	1.1528	0.942868	0.872676	1.03166	0.220144	0.321201	0.468428	0.462074
Figure 5I
qPCR analysis
	RT1	RT2	RT3	RT4	COLD1	COLD2	COLD3	COLD4
Cpt1α	1.04844	1.00822	0.946827	0.996515	0.397136	0.780352	0.73157	0.486771
Cpt1β	1.08354	0.998679	0.961703	0.954759	0.402186	1.03083	0.247586	0.97306
Cpt2	1.13458	0.972394	0.840904	1.05212	0.538139	0.431572	0.698178	0.58963
Acsl1	1.02307	0.984599	1.00498	0.987348	0.032636	0.052363	0.053057	0.021754
Acsl3	0.986856	1.05071	0.999702	0.962735	0.846832	1.38917	1.01026	1.08243

## Sheet: Figure 6
Figure 6A
HIF-1 Signaling Pathway
	RT1	RT2	RT3	RT4	COLD1	COLD2	COLD3	COLD4
Cdkn1a	889	482	435	692	5393	2049	9341	3188
Flt1	2314	3698	1981	1941	6766	5449	3535	6512
Angpt1	421	488	200	305	177	197	27	111
Tfrc	9398	8157	4386	6365	1890	3638	335	425
Serpine1	398	178	174	233	501	372	1662	951
Slc2a1	306	318	266	362	1009	501	796	446
Arnt	768	1046	508	683	2657	1710	1940	2000
Il6ra	63	98	66	112	1340	650	1547	597
Igf1	697	687	272	442	336	309	35	92
Pik3r1	494	813	541	634	3519	2367	1483	2362
Hk2	12145	10376	8403	9403	19783	15386	45667	17231
Igf1r	364	482	277	401	1293	1087	888	1131
Mknk2	12355	11876	11578	11176	43003	28273	85965	49003
Eif4ebp1	1782	1724	2335	2186	12453	6631	27286	13246
Akt1	3652	3043	2801	3299	6375	5222	9811	7117
Hmox1	254	230	256	333	1630	537	465	578
Aldoc	6	4	8	16	22	28	23	45
Camk2g	7760	8088	5607	6606	3496	2932	1627	3524
Nos2	537	569	366	530	328	346	32	346
Ldha	99347	97011	92327	85467	74125	75848	46606	56275
Eno3	202563	196691	173763	168337	145704	157024	99912	124576
Camk2g	7760	8088	5607	6606	3496	2932	1627	3524
Tfrc	9398	8157	4386	6365	1890	3638	335	425
Rbx1	2794	2312	2385	2423	2139	1850	1693	2200
Prkcg	237	148	153	202	119	105	115	188
Eno1	3726	3646	3248	3742	2714	2449	2743	2545
Eno1b	224	168	191	220	162	116	156	122
Mtor	1489	1573	1282	1466	2669	2544	2990	2495
Edn1	94	47	32	30	127	82	120	89
Aldoa	713565	511852	525358	504722	610882	768074	659648	815873
Stat3	1574	1756	1394	1509	2373	2136	2106	2012
Ep300	1296	2074	965	1247	3240	2561	1520	2362
Erbb2	168	135	162	193	259	248	189	267
Egf	816	972	562	778	1321	1385	528	1243
Plcg1	867	960	492	703	1503	1453	772	1361
Pik3r2	1252	1026	831	1313	1786	1603	1146	1623
Figure 6B
qPCR analysis
	RT1	RT2	RT3	RT4	COLD1	COLD2	COLD3	COLD4
Hif1α	1.03632	1.00174	0.964319	0.997617	1.34154	1.25856	1.52253	1.1652
Hif2α	0.968004	1.00182	1.00992	1.02025	1.35439	1.6641	1.76057	1.81568
Figure 6H
qPCR analysis
	CON1	CON2	CON3	CON4	COCl2-1	COCl2-2	COCl2-3	COCl2-4
Pparg	1.04373	0.899334	1.26466	1.44093	1.42229	1.08183	2.06458	1.20194
Fabp4	0.738024	0.865212	1.29202	1.2121	1.77462	1.64151	1.33332	1.3592
Adipoq	1.19764	1.02534	0.672154	0.772005	1.57529	1.63062	2.94533	1.5795
Figure 6K
qPCR analysis
	CON1	CON2	CON3	CON4	COCl2-1	COCl2-2	COCl2-3	COCl2-4
Atg5	0.724338	0.951456	1.31964	1.09955	3.75619	4.4959	2.40745	1.58586
Atg7	1.10616	0.889407	1.22622	0.82892	2.17047	2.40143	1.49079	1.1627
Pink1	1.05037	0.845248	1.45175	0.817915	2.28974	3.58053	1.59105	1.37619
Bnip3	0.780522	0.851236	0.644262	1.45362	6.35965	6.67603	5.89632	5.7808

## Sheet: Fig. S3
	Fig.S3C
	Glucose metabolic process
		RT1	RT2	RT3	RT4	COLD1	COLD2	COLD3	COLD4
	Acacb	9917	11618	7575	8283	26402	18941	28195	24263
	Akt1	3652	3043	2801	3299	6375	5222	9811	7117
	Atf4	6522	6367	5529	6819	15011	9241	18770	15073
	Foxk1	638	1137	568	828	2402	1842	2052	1741
	Gck	249	228	210	167	1346	913	1265	755
	Gnmt	23	26	54	23	115	140	348	213
	Gpt2	6503	6735	5605	5536	19054	17872	11027	16610
	Hk2	12145	10376	8403	9403	19783	15386	45667	17231
	Irs2	713	1581	553	715	3076	1576	15383	7176
	Myc	169	141	136	193	340	244	531	235
	Npy1r	113	245	113	137	362	327	328	690
	Pck1	29	14	62	37	35	145	173	206
	Pcx	1678	2069	1733	1727	4359	4781	4068	3561
	Pdk4	12514	16103	4934	5892	69804	45145	82430	31369
	Per2	202	336	244	407	630	681	668	1277
	Pik3r1	494	813	541	634	3519	2367	1483	2362
	Ranbp2	1128	1384	689	903	4032	2397	2026	2420
	Rora	1214	1733	961	1066	6105	3457	4218	3040
	Rorc	3844	3409	3127	2711	8070	7793	9188	9274
	Sik1	903	349	250	955	2496	1161	7794	3161
	Slc39a14	384	359	246	326	2865	507	5772	650
	Sorbs1	458	899	305	608	2393	1880	3504	1479
	Fig.S3D
	PI3K-Akt signaling pathway
		RT1	RT2	RT3	RT4	COLD1	COLD2	COLD3	COLD4
	Gsk3b	1380	1645	260	1145	3675	2599	2327	2236
	Cdkn1a	889	482	435	692	5393	2049	9341	3188
	Flt1	2314	3698	1981	1941	6766	5449	3535	6512
	Lamc2	62	43	52	36	53	56	416	99
	Igf1r	364	482	277	401	1293	1087	888	1131
	Ccnd3	1273	235	1037	1015	358	202	575	356
	Ccnd2	553	626	322	455	310	304	117	213
	Ccnd1	869	597	387	776	140	156	233	130
	Creb3l4	16	10	18	16	6	3	4	6
	Creb3l1	412	300	242	427	201	104	50	136
	Myc	169	141	136	193	340	244	531	235
	Akt1	3652	3043	2801	3299	6375	5222	9811	7117
	Itgb6	1012	981	606	851	573	686	108	532
	Pdpk1	963	1040	719	427	1992	1569	1841	1411
	Magi2	50	43	35	60	25	40	12	24
	Tsc1	1069	1590	922	974	3372	2372	2817	2102
	Rbl2	1171	1390	932	1179	4985	2849	3393	3064
	Col2a1	32	20	20	26	0	2	0	6
	Col4a1	15504	13612	11395	16424	8921	6395	7020	5651
	Col6a2	5630	4795	3617	6469	1541	1151	403	1441
	Col6a1	4975	4108	3434	5563	1929	1283	453	1760
	Kit	110	144	118	211	82	78	7	60
	Ddit4	324	540	682	241	8479	8563	17389	11068
	Col4a5	53	74	63	51	37	23	10	19
	Col6a3	3005	3226	1864	3625	1323	1210	339	1077
	Col6a6	194	206	153	256	159	94	14	85
	Col6a5	10	6	12	20	4	0	2	0
	Atf4	6522	6367	5529	6819	15011	9241	18770	15073
	Il6ra	63	98	66	112	1340	650	1547	597
	Pik3r1	494	813	541	634	3519	2367	1483	2362
	Foxo3	739	1075	524	757	3336	1757	2648	2099
	Il2rg	210	168	189	216	85	98	115	73
	Ntf5	424	425	315	489	128	125	51	173
	Gng10	146	137	129	192	100	69	59	90
	Bcl2l11	270	268	222	202	453	371	975	285
	Gng7	106	83	95	96	53	50	22	53
	Pdgfc	25	46	48	36	32	14	8	10
	Eif4ebp1	1782	1724	2335	2186	12453	6631	27286	13246
	Pck1	29	14	62	37	35	145	173	206
	Fgf22	4	4	0	0	37	4	17	11
	Lamb3	83	98	62	54	16	29	39	39
	Angpt1	421	488	200	305	177	197	27	111
	Fn1	1596	3040	1001	3441	1127	938	395	959
	Lamb1	1144	1380	797	1458	948	681	318	510
	Vegfd	116	147	146	90	504	251	887	376
	Igf1	697	687	272	442	336	309	35	92
	Gng11	884	636	635	805	443	372	178	385
	Epor	31	13	21	17	0	8	0	0
	Col1a1	15866	10687	14531	21944	3373	3971	765	7856
	Col1a2	10866	8637	9538	15084	3402	3175	800	5253
	Fgfr3	70	97	61	59	306	232	625	478
	Bcl2l1	388	698	339	278	1355	443	1139	949
	Fgfr1	1737	1570	1870	1973	3178	2959	6024	4462
	Fig.S3E
	MAPK signaling pathway
		RT1	RT2	RT3	RT4	COLD1	COLD2	COLD3	COLD4
	Flt1	2314	3698	1981	1941	6766	5449	3535	6512
	Tnf	47	0	6	46	0	0	0	4
	Igf1r	364	482	277	401	1293	1087	888	1131
	Ntf5	424	425	315	489	128	125	51	173
	Cacna1i	6	2	0	2	56	0	83	20
	Pak1	668	578	445	460	367	274	159	229
	Myc	169	141	136	193	340	244	531	235
	Casp3	80	80	63	101	54	32	21	24
	Mknk2	12355	11876	11578	11176	43003	28273	85965	49003
	Pdgfc	25	46	48	36	32	14	8	10
	Rac2	69	110	63	92	68	32	31	33
	Akt1	3652	3043	2801	3299	6375	5222	9811	7117
	Flnc	31112	28018	21457	23456	65120	42021	96873	43468
	Map3k6	144	252	174	214	1308	851	2114	1678
	Fgf22	4	4	0	0	37	4	17	11
	Map2k6	642	923	605	880	195	168	66	147
	Dusp4	42	54	4	46	484	203	1830	223
	Angpt1	421	488	200	305	177	197	27	111
	Gadd45a	813	571	734	796	3065	2143	3263	1913
	Pla2g4b	117	93	32	48	55	19	14	34
	Cacna2d2	43	30	19	32	9	10	6	17
	Vegfd	116	147	146	90	504	251	887	376
	Igf1	697	687	272	442	336	309	35	92
	Cacna2d4	587	1093	517	643	543	411	158	197
	Gadd45g	1126	1375	1871	1316	5628	5892	8431	4714
	Mapk10	46	61	31	35	14	11	16	4
	Cacnb4	23	18	14	12	67	55	87	56
	Il1b	11	5	2	3	0	0	0	0
	Kit	110	144	118	211	82	78	7	60
	Fas	142	136	122	93	306	258	234	405
	Map3k14	384	329	287	322	803	447	865	756
	Fgfr3	70	97	61	59	306	232	625	478
	Atf4	6522	6367	5529	6819	15011	9241	18770	15073
	Fig.S3F
	AMPK signaling pathway
		RT1	RT2	RT3	RT4	COLD1	COLD2	COLD3	COLD4
	Pfkfb4	929	1066	685	844	3837	2572	1133	3209
	Pdpk1	963	1040	719	427	1992	1569	1841	1411
	Tsc1	1069	1590	922	974	3372	2372	2817	2102
	Irs2	713	1581	553	715	3076	1576	15383	7176
	Igf1	697	687	272	442	336	309	35	92
	Pik3r1	494	813	541	634	3519	2367	1483	2362
	Foxo3	739	1075	524	757	3336	1757	2648	2099
	Acacb	9917	11618	7575	8283	26402	18941	28195	24263
	Foxo1	576	735	452	542	2954	1937	4189	2157
	Prkag3	3697	4209	2933	3819	2058	2251	250	1201
	Igf1r	364	482	277	401	1293	1087	888	1131
	Ccna2	44	58	17	59	31	13	5	18
	Tbc1d1	4727	4298	2501	2900	9791	10010	4549	8119
	Ccnd1	869	597	387	776	140	156	233	130
	Creb3l4	16	10	18	16	6	3	4	6
	Creb3l1	412	300	242	427	201	104	50	136
	Eif4ebp1	1782	1724	2335	2186	12453	6631	27286	13246
	Akt1	3652	3043	2801	3299	6375	5222	9811	7117
	Ulk1	2930	4145	2597	2997	15566	8172	8959	7889
	Scd1	638	1471	563	594	4383	4448	2412	1551
	Pck1	29	14	62	37	35	145	173	206
	Fig.S3G
	Insulin resistance
		RT1	RT2	RT3	RT4	COLD1	COLD2	COLD3	COLD4
	Gsk3b	1380	1645	260	1145	3675	2599	2327	2236
	Pdpk1	963	1040	719	427	1992	1569	1841	1411
	Slc2a1	306	318	266	362	1009	501	796	446
	Irs2	713	1581	553	715	3076	1576	15383	7176
	Pik3r1	494	813	541	634	3519	2367	1483	2362
	Acacb	9917	11618	7575	8283	26402	18941	28195	24263
	Tnf	47	0	6	46	0	0	0	4
	Foxo1	576	735	452	542	2954	1937	4189	2157
	Prkag3	3697	4209	2933	3819	2058	2251	250	1201
	Mapk10	46	61	31	35	14	11	16	4
	Nfkbia	1210	1044	1059	941	2755	2076	2875	2521
	Creb3l4	16	10	18	16	6	3	4	6
	Creb3l1	412	300	242	427	201	104	50	136
	Akt1	3652	3043	2801	3299	6375	5222	9811	7117
	Pck1	29	14	62	37	35	145	173	206
	Slc27a3	99	61	81	78	72	22	22	35

## Sheet: Fig.S4
Fig.S4D
Autophagy
	RT1	RT2	RT3	RT4	COLD1	COLD2	COLD3	COLD4
Gabarapl1	1213	1310	1242	1387	6362	2835	12942	4744
Pdpk1	963	1040	719	427	1992	1569	1841	1411
Bnip3	4235	3295	3393	3309	10351	5436	8805	8505
Tsc1	1069	1590	922	974	3372	2372	2817	2102
Irs2	713	1581	553	715	3076	1576	15383	7176
Pik3r1	494	813	541	634	3519	2367	1483	2362
Wipi2	798	1579	662	1419	2825	1899	2611	2388
Eif2ak4	140	202	178	127	553	277	393	418
Mtmr4	417	395	249	361	1416	756	547	881
Atg13	1320	1308	1112	1212	3009	2345	3515	2679
Zfyve1	607	969	594	727	2959	1807	2830	1984
Igf1r	364	482	277	401	1293	1087	888	1131
Mapk10	46	61	31	35	14	11	16	4
Ern1	336	365	259	287	1220	696	1361	864
Map1lc3b	3837	3428	3837	3442	9679	7316	14188	10094
Tbk1	352	381	225	312	980	562	585	715
Ctsl	2015	2577	1787	2024	6781	4682	7483	6365
Ddit4	324	540	682	241	8479	8563	17389	11068
Akt1	3652	3043	2801	3299	6375	5222	9811	7117
Ulk1	2930	4145	2597	2997	15566	8172	8959	7889
Smcr8	635	1017	454	708	2826	2100	2134	1880
Sqstm1	8841	15881	7257	15130	55270	21785	65141	37295
Bcl2l1	388	698	339	278	1355	443	1139	949
Camkk2	168	135	122	154	83	71	87	84
Mlst8	760	696	682	695	693	582	453	265
Atp9a	1417	1168	1213	1292	1215	1859	1694	1734
Becn1	1066	935	865	933	1301	1567	1123	1016
Pik3r2	1252	1026	831	1313	1786	1603	1146	1623
Becn1	1066	935	865	933	1301	1567	1123	1016
Mtor	1489	1573	1282	1466	2669	2544	2990	2495
Atg14	276	316	260	268	520	407	469	457
Stk11	2988	3125	2982	3067	4187	3657	3159	3689
Rptor	1591	1863	1393	1569	2433	1847	2113	2155
Atg2a	1366	1517	1220	1358	2693	1981	2196	2299
Tank	351	348	230	291	567	425	376	440
Rps6kb1	535	716	468	778	1019	815	504	829
Rraga	1686	1416	1452	1568	2260	1964	1716	2113
Rb1cc1	804	1332	535	920	2555	1636	1853	1402
Igbp1	1298	1020	1180	1191	1688	1360	1822	1740
Atg9a	7241	7896	6788	7377	11898	11528	9824	11800
Fig.S4F
qPCR analysis
	RT1	RT2	RT3	RT4	COLD1	COLD2	COLD3	COLD4
Atg5	1.5552	0.927933	0.985174	0.703371	1.02669	0.95818	1.28826	0.982981
Atg7	1.08391	0.864343	1.40353	0.760497	1.24975	1.13891	1.46499	1.0416
Bnip3	1.1054	0.742853	1.27553	0.954741	1.31395	1.58883	1.38892	1.18226
Park2	0.987107	0.983455	1.03667	0.992771	1.31721	1.18153	1.11542	1.41196
Pink1	0.976992	1.00049	1.02962	0.992902	1.41196	1.97865	1.41295	1.31721
